# Supplementary material for: Crystal structure of 4-(3,5-dimethyl-1,7-diphenyl-1,7-di­hydro­dipyrazolo­[3,4-b:4′,3′-e]pyridin-4-yl)phenol dimethyl sulfoxide disolvate
Source: Acta Crystallogr E Crystallogr Commun. 2025 Jul 23;81(Pt 8):711–3. doi: 10.1107/S2056989025006152 (PMC12326489; doi:10.1107/S2056989025006152)
Supplement: Supplementary file 1 [file e-81-00711-sup1.cif]

##############################################################################
#                                                                            #
# This CIF contains the data in a paper accepted for publication in          #
# Acta Crystallographica Section E. It conforms to the requirements of       #
# Notes for Authors for Acta Crystallographica Section E, and has been       #
# peer reviewed under the auspices of the IUCr Commission on Journals.       #
#                                                                            #
# Full details of the Crystallographic Information File format               #
# are given in the paper "The Crystallographic Information File (CIF):       #
# a New Standard Archive File for Crystallography" by S. R. Hall, F. H.      #
# Allen and I. D. Brown [Acta Cryst. (1991), A47, 655-685].                  #
#                                                                            #
# The current version of the core CIF dictionary is obtainable from          #
# ftp://ftp.iucr.org/pub/cif_core.dic.                                       #
#                                                                            #
# Software is freely available for graphical display of the structure(s)     #
# in this CIF. For information consult the CIF software page                 #
# http://www.iucr.org/resources/cif/software.                                #
#                                                                            #
# This file may be used for bona fide research purposes within the           #
# scientific community so long as proper attribution is given to the journal # 
# article from which it was obtained.                                        #
#                                                                            #
##############################################################################
data_I
_audit_creation_method
;
Olex2 1.5-ac5-024
(compiled 2022.04.12 svn.rca3783a0 for Rigaku Oxford Diffraction, GUI svn.r6498)
;
_journal_date_recd_electronic     2025-05-07
_journal_date_accepted     2025-07-11
_journal_name_full     'Acta Crystallographica, Section E'
_journal_year     2025
_journal_volume     81
_journal_issue      8
_journal_page_first     0
_journal_page_last     0
_journal_paper_category     GO
_journal_paper_doi     10.1107/S2056989025006152
_journal_coeditor_code     YY2018
_publ_contact_author_name     'Erwann Jeanneau'
_publ_contact_author_address
;
Centre de Diffractom\'etrie Henrin Longchambon
Universite claude Bernard Lyon1
69100 Villeurbanne
;
_publ_contact_author_email     'erwann.jeanneau@univ-lyon1.fr'
_publ_contact_author_fax     ?
_publ_contact_author_phone     '0033437423587'
_publ_section_title
;\
Crystal structure of
4-(3,5-dimethyl-1,7-diphenyl-1,7-dihydrodipyrazolo[3,4-<i>b</i>:4',3'-\
<i>e</i>]pyridin-4-yl)phenol dimethyl sulfoxide disolvate
;
loop_
    _publ_author_name
    _publ_author_footnote
    _publ_author_address
    'N'gaza, N'gandi' .
;
Universite Claude Bernard Lyon1, Universit\'e Jean Monnet, CNRS UMR 5223,
Ing\'enierie des Mat\'eriaux Polym\`eres, F69 621 C\'edex, France
;
    'Jeanneau, Erwann' .
;
Centre de Diffractom\'etrie Henrin Longchambon
Universite Claude Bernard Lyon1
69100 Villeurbanne
France
;
    'Marestin, Catherine' .
;
Universite Claude Bernard Lyon1, Universit\'e Jean Monnet, CNRS UMR 5223,
Ing\'enierie des Mat\'eriaux Polym\`eres, F69 621 C\'edex, France
;
    'Mercier, Regis' .
;
Universite Claude Bernard Lyon1, Universit\'e Jean Monnet, CNRS UMR 5223,
Ing\'enierie des Mat\'eriaux Polym\`eres, F69 621 C\'edex, France
;
_publ_section_synopsis
;
The molecular and crystal structure of the novel compound
4-(3,5-Dimethyl-1,7-diphenyl-1,7-dihydrodipyrazolo[3,4 -
b:4',3'-e]pyridin-4-yl)phenol are reported.
;
_chemical_name_systematic
;\
4-(3,5-Dimethyl-1,7-diphenyl-1,7-dihydrodipyrazolo\
[3,4-<i>b</i>:4',3'-<i>e</i>]pyridin-4-yl)phenol dimethyl sulfoxide disolvate
;
_chemical_name_common     ?
_chemical_formula_moiety     'C27 H21 N5 O, 2(C2 H6 O S)'
_chemical_formula_sum     'C31 H33 N5 O3 S2'
_chemical_formula_iupac     'C27 H21 N5 O, 2C2 H6 O S'
_chemical_formula_weight     587.74
_chemical_melting_point     ?
_space_group_crystal_system     triclinic
_space_group_name_H-M_alt     'P -1'
_space_group_name_Hall     '-P 1'
loop_
    _space_group_symop_operation_xyz
    'x, y, z'
    '-x, -y, -z'
_cell_length_a     7.57360(10)
_cell_length_b     12.02420(10)
_cell_length_c     16.1594(2)
_cell_angle_alpha     91.8240(10)
_cell_angle_beta     100.9530(10)
_cell_angle_gamma     92.6570(10)
_cell_volume     1441.98(3)
_cell_formula_units_Z     2
_cell_measurement_reflns_used     34222
_cell_measurement_theta_min     5.5750
_cell_measurement_theta_max     77.5590
_cell_measurement_temperature     100.00(10)
_exptl_crystal_description     needle
_exptl_crystal_colour     colourless
_exptl_crystal_size_max     0.399
_exptl_crystal_size_mid     0.091
_exptl_crystal_size_min     0.043
_exptl_crystal_density_diffrn     1.354
_exptl_crystal_density_meas     ?
_exptl_crystal_density_method     ?
_exptl_crystal_F_000     620
loop_
    _exptl_crystal_face_index_h
    _exptl_crystal_face_index_k
    _exptl_crystal_face_index_l
    _exptl_crystal_face_perp_dist
    0 0 1 0.0185
    0 0 -1 0.0242
    0 -8 2 0.0486
    0 8 -2 0.0396
    5 0 -6 0.1703
    -5 0 6 0.1815
    0 -6 -6 0.0387
_exptl_absorpt_coefficient_mu     2.015
_exptl_absorpt_correction_type     multi-scan
_exptl_absorpt_process_details
;
(CrysAlisPro; Rigaku OD, 2022)
;
_exptl_absorpt_correction_T_min     0.50331
_exptl_absorpt_correction_T_max     1.00000
_diffrn_ambient_temperature     100.00(10)
_diffrn_source     'micro-focus sealed X-ray tube'
_diffrn_radiation_type     'Cu K\a'
_diffrn_radiation_wavelength     1.54184
_diffrn_radiation_monochromator     mirror
_diffrn_measurement_device_type     'XtaLAB Synergy, Dualflex, HyPix-Arc 100'
_diffrn_measurement_device     'four-circle diffractometer'
_diffrn_measurement_method     '\w scans'
_diffrn_detector     'Hybrid Pixel Array Detector'
_diffrn_detector_area_resol_mean     10.0000
_diffrn_reflns_number     53004
_diffrn_reflns_av_R_equivalents     0.0509
_diffrn_reflns_av_unetI/netI     0.0269
_diffrn_reflns_theta_min     5.582
_diffrn_reflns_theta_max     77.894
_diffrn_reflns_theta_full     67.684
_diffrn_measured_fraction_theta_max     0.951
_diffrn_measured_fraction_theta_full     0.992
_diffrn_reflns_limit_h_min     -9
_diffrn_reflns_limit_h_max     8
_diffrn_reflns_limit_k_min     -14
_diffrn_reflns_limit_k_max     15
_diffrn_reflns_limit_l_min     -19
_diffrn_reflns_limit_l_max     20
_diffrn_radiation_probe     x-ray
_refine_special_details     ?
_reflns_number_total     5873
_reflns_number_gt     5331
_reflns_threshold_expression     'I > 2\s(I)'
_refine_ls_structure_factor_coef     Fsqd
_refine_ls_matrix_type     full
_refine_ls_R_factor_all     0.0621
_refine_ls_R_factor_gt     0.0588
_refine_ls_wR_factor_gt     0.1660
_refine_ls_wR_factor_ref     0.1709
_refine_ls_goodness_of_fit_ref     1.057
_refine_ls_restrained_S_all     1.059
_refine_ls_number_reflns     5873
_refine_ls_number_parameters     387
_refine_ls_number_restraints     7
_refine_ls_hydrogen_treatment     constr
_refine_ls_weighting_scheme     calc
_refine_ls_weighting_details
              'w=1/[\s^2^(Fo^2^)+(0.1271P)^2^+0.4936P] where P=(Fo^2^+2Fc^2^)/3'
_atom_sites_solution_hydrogens     geom
_atom_sites_solution_primary     dual
_atom_sites_solution_secondary     ?
_refine_ls_shift/su_max     0.000
_refine_ls_shift/su_mean     0.000
_refine_diff_density_max     0.829
_refine_diff_density_min     -0.523
_refine_ls_extinction_method     none
_refine_ls_extinction_coef     .
loop_
    _atom_type_symbol
    _atom_type_description
    _atom_type_scat_dispersion_real
    _atom_type_scat_dispersion_imag
    _atom_type_scat_source
    'C' 'C' 0.0181 0.0091
                         'International Tables Vol C Tables 4.2.6.8 and 6.1.1.4'
    'H' 'H' 0.0000 0.0000
                         'International Tables Vol C Tables 4.2.6.8 and 6.1.1.4'
    'N' 'N' 0.0311 0.0180
                         'International Tables Vol C Tables 4.2.6.8 and 6.1.1.4'
    'O' 'O' 0.0492 0.0322
                         'International Tables Vol C Tables 4.2.6.8 and 6.1.1.4'
    'S' 'S' 0.3331 0.5567
                         'International Tables Vol C Tables 4.2.6.8 and 6.1.1.4'
_computing_data_collection
;
CrysAlisPro 1.171.42.77a (Rigaku OD, 2022)
;
_computing_cell_refinement
;
CrysAlisPro 1.171.42.77a (Rigaku OD, 2022)
;
_computing_data_reduction
;
CrysAlisPro 1.171.42.77a (Rigaku OD, 2022)
;
_computing_structure_solution
;
<i>SHELXT2018/2</i> (Sheldrick, 2015a)
;
_computing_structure_refinement
;
<i>SHELXL2018/3</i> (Sheldrick, 2015b)
;
_computing_molecular_graphics
;
Olex2 1.5-ac5-024 (Dolomanov <i>et al.</i>,  2009)
;
_computing_publication_material
;
DIAMOND (Brandenburg & Putz, 2025)
;
loop_
    _atom_site_type_symbol
    _atom_site_label
    _atom_site_fract_x
    _atom_site_fract_y
    _atom_site_fract_z
    _atom_site_U_iso_or_equiv
    _atom_site_adp_type
    _atom_site_calc_flag
    _atom_site_occupancy
    _atom_site_disorder_assembly
    _atom_site_disorder_group
    S S1 0.30701(7) 0.22453(4) 0.99930(3) 0.03382(17) Uani d 1 . .
    O O3 0.3487(2) 0.28941(14) 0.92642(9) 0.0404(4) Uani d 1 . .
    C C28 0.2308(3) 0.3217(2) 1.06824(16) 0.0489(6) Uani d 1 . .
    H H28A 0.329852 0.375409 1.092503 0.073 Uiso calc 1 . .
    H H28B 0.189338 0.282048 1.113635 0.073 Uiso calc 1 . .
    H H28C 0.131123 0.361337 1.036545 0.073 Uiso calc 1 . .
    C C29 0.0947(3) 0.1519(2) 0.96113(14) 0.0436(5) Uani d 1 . .
    H H29A 0.005564 0.205230 0.938663 0.065 Uiso calc 1 . .
    H H29B 0.055373 0.113158 1.007445 0.065 Uiso calc 1 . .
    H H29C 0.106705 0.097539 0.916327 0.065 Uiso calc 1 . .
    S S2B 0.3600(11) 0.0684(7) 0.1856(4) 0.068(3) Uani d 0.077(2) A 2
    O O2 0.1632(2) 0.06089(13) 0.15533(10) 0.0392(4) Uani d 1 . .
    C C30 0.4071(3) 0.0163(2) 0.28850(14) 0.0401(5) Uani d 1 . .
    H H30D 0.302046 -0.028140 0.298583 0.060 Uiso calc 0.077(2) A 2
    H H30E 0.434494 0.078689 0.330174 0.060 Uiso calc 0.077(2) A 2
    H H30F 0.510854 -0.030569 0.293577 0.060 Uiso calc 0.077(2) A 2
    H H30A 0.474427 0.085736 0.281302 0.060 Uiso calc 0.923(2) A 1
    H H30B 0.491644 -0.039993 0.310225 0.060 Uiso calc 0.923(2) A 1
    H H30C 0.327311 0.029805 0.328486 0.060 Uiso calc 0.923(2) A 1
    C C31 0.4576(3) -0.0358(2) 0.13218(16) 0.0459(6) Uani d 1 . .
    H H31D 0.370032 -0.098893 0.115536 0.069 Uiso calc 0.077(2) A 2
    H H31E 0.564391 -0.061065 0.169611 0.069 Uiso calc 0.077(2) A 2
    H H31F 0.492617 -0.005288 0.081776 0.069 Uiso calc 0.077(2) A 2
    H H31A 0.409674 -0.059790 0.073354 0.069 Uiso calc 0.923(2) A 1
    H H31B 0.545261 -0.088296 0.157723 0.069 Uiso calc 0.923(2) A 1
    H H31C 0.516730 0.038740 0.134179 0.069 Uiso calc 0.923(2) A 1
    O O1 0.6914(2) 0.32737(14) 0.91211(9) 0.0390(4) Uani d 1 . .
    H H1 0.584381 0.310132 0.915665 0.059 Uiso calc 1 . .
    N N1 0.69150(19) 0.23346(12) 0.41144(9) 0.0221(3) Uani d 1 . .
    N N2 0.7253(2) 0.33241(12) 0.37466(9) 0.0212(3) Uani d 1 . .
    N N3 0.78724(19) 0.52537(12) 0.41716(9) 0.0200(3) Uani d 1 . .
    N N4 0.82744(19) 0.70547(12) 0.49050(9) 0.0209(3) Uani d 1 . .
    N N5 0.8160(2) 0.74841(12) 0.56996(9) 0.0228(3) Uani d 1 . .
    C C1 0.6986(3) 0.35225(16) 0.83146(11) 0.0283(4) Uani d 1 . .
    C C2 0.5578(2) 0.32194(15) 0.76418(11) 0.0255(4) Uani d 1 . .
    H H2 0.453109 0.281988 0.774056 0.031 Uiso calc 1 . .
    C C3 0.5709(2) 0.35011(14) 0.68320(11) 0.0218(3) Uani d 1 . .
    H H3 0.475339 0.328080 0.637669 0.026 Uiso calc 1 . .
    C C4 0.7221(2) 0.41044(14) 0.66714(11) 0.0207(3) Uani d 1 . .
    C C5 0.8633(2) 0.43868(15) 0.73544(11) 0.0237(4) Uani d 1 . .
    H H5 0.967841 0.479059 0.725874 0.028 Uiso calc 1 . .
    C C6 0.8530(3) 0.40889(16) 0.81619(11) 0.0275(4) Uani d 1 . .
    H H6 0.951264 0.427000 0.861367 0.033 Uiso calc 1 . .
    C C7 0.7347(2) 0.44764(14) 0.58206(10) 0.0192(3) Uani d 1 . .
    C C8 0.7176(2) 0.37525(14) 0.51013(10) 0.0194(3) Uani d 1 . .
    C C9 0.6869(2) 0.25707(14) 0.49090(11) 0.0212(3) Uani d 1 . .
    C C10 0.6516(2) 0.16418(14) 0.54567(11) 0.0243(4) Uani d 1 . .
    H H10A 0.530716 0.168890 0.558458 0.036 Uiso calc 1 . .
    H H10B 0.741089 0.169984 0.598313 0.036 Uiso calc 1 . .
    H H10C 0.659929 0.092663 0.516209 0.036 Uiso calc 1 . .
    C C11 0.7439(2) 0.42006(14) 0.43258(10) 0.0197(3) Uani d 1 . .
    C C12 0.7968(2) 0.59164(14) 0.48631(10) 0.0193(3) Uani d 1 . .
    C C13 0.7707(2) 0.56000(14) 0.56730(10) 0.0198(3) Uani d 1 . .
    C C14 0.7831(2) 0.66405(14) 0.61538(11) 0.0219(4) Uani d 1 . .
    C C15 0.7561(3) 0.68638(15) 0.70355(11) 0.0263(4) Uani d 1 . .
    H H15A 0.853542 0.655118 0.743345 0.039 Uiso calc 1 . .
    H H15B 0.640259 0.651681 0.710256 0.039 Uiso calc 1 . .
    H H15C 0.756755 0.766976 0.714839 0.039 Uiso calc 1 . .
    C C16 0.7378(2) 0.33181(14) 0.28846(11) 0.0215(4) Uani d 1 . .
    C C17 0.7958(3) 0.23643(15) 0.25179(12) 0.0266(4) Uani d 1 . .
    H H17 0.826235 0.173435 0.284544 0.032 Uiso calc 1 . .
    C C18 0.8083(3) 0.23475(17) 0.16735(12) 0.0309(4) Uani d 1 . .
    H H18 0.846711 0.169958 0.142210 0.037 Uiso calc 1 . .
    C C19 0.7653(3) 0.32672(18) 0.11898(12) 0.0307(4) Uani d 1 . .
    H H19 0.775542 0.325209 0.061267 0.037 Uiso calc 1 . .
    C C20 0.7073(3) 0.42092(17) 0.15576(12) 0.0291(4) Uani d 1 . .
    H H20 0.677766 0.483941 0.122899 0.035 Uiso calc 1 . .
    C C21 0.6921(2) 0.42377(15) 0.24026(11) 0.0250(4) Uani d 1 . .
    H H21 0.650837 0.488008 0.264866 0.030 Uiso calc 1 . .
    C C22 0.8558(2) 0.78004(14) 0.42752(11) 0.0206(3) Uani d 1 . .
    C C23 0.8872(2) 0.74094(14) 0.35001(11) 0.0239(4) Uani d 1 . .
    H H23 0.890289 0.663167 0.338480 0.029 Uiso calc 1 . .
    C C24 0.9139(3) 0.81630(15) 0.28935(12) 0.0266(4) Uani d 1 . .
    H H24 0.935191 0.789373 0.236398 0.032 Uiso calc 1 . .
    C C25 0.9100(2) 0.93004(15) 0.30511(12) 0.0263(4) Uani d 1 . .
    H H25 0.928651 0.981009 0.263482 0.032 Uiso calc 1 . .
    C C26 0.8782(3) 0.96852(15) 0.38298(12) 0.0282(4) Uani d 1 . .
    H H26 0.875491 1.046330 0.394494 0.034 Uiso calc 1 . .
    C C27 0.8504(2) 0.89423(15) 0.44383(12) 0.0249(4) Uani d 1 . .
    H H27 0.827706 0.921163 0.496514 0.030 Uiso calc 1 . .
    S S2A 0.27650(7) -0.03230(4) 0.18957(3) 0.0311(2) Uani d 0.923(2) A 1
loop_
    _atom_site_aniso_label
    _atom_site_aniso_U_11
    _atom_site_aniso_U_22
    _atom_site_aniso_U_33
    _atom_site_aniso_U_12
    _atom_site_aniso_U_13
    _atom_site_aniso_U_23
    S1 0.0292(3) 0.0456(3) 0.0294(3) -0.0002(2) 0.0125(2) 0.0054(2)
    O3 0.0404(9) 0.0513(9) 0.0348(8) -0.0005(7) 0.0204(7) 0.0073(7)
    C28 0.0405(13) 0.0682(16) 0.0404(12) -0.0102(11) 0.0199(10) -0.0153(11)
    C29 0.0425(13) 0.0502(13) 0.0367(11) -0.0112(10) 0.0071(9) 0.0057(9)
    S2B 0.090(8) 0.054(5) 0.070(6) 0.017(5) 0.036(5) 0.020(4)
    O2 0.0324(8) 0.0449(8) 0.0410(8) 0.0102(6) 0.0057(6) 0.0068(6)
    C30 0.0325(11) 0.0456(12) 0.0416(11) 0.0012(9) 0.0047(9) 0.0100(9)
    C31 0.0444(13) 0.0469(13) 0.0530(14) 0.0112(10) 0.0232(11) 0.0073(10)
    O1 0.0341(8) 0.0606(10) 0.0244(7) -0.0034(7) 0.0108(6) 0.0096(6)
    N1 0.0204(7) 0.0212(7) 0.0262(7) 0.0000(5) 0.0083(6) 0.0038(5)
    N2 0.0216(7) 0.0212(7) 0.0227(7) 0.0003(5) 0.0086(5) 0.0029(5)
    N3 0.0176(7) 0.0211(7) 0.0230(7) 0.0011(5) 0.0076(5) 0.0029(5)
    N4 0.0197(7) 0.0215(7) 0.0233(7) 0.0002(5) 0.0084(5) 0.0020(5)
    N5 0.0214(7) 0.0245(7) 0.0238(7) 0.0008(6) 0.0082(6) -0.0001(5)
    C1 0.0282(10) 0.0352(9) 0.0244(9) 0.0044(8) 0.0106(7) 0.0065(7)
    C2 0.0205(9) 0.0300(9) 0.0286(9) 0.0014(7) 0.0105(7) 0.0056(7)
    C3 0.0167(8) 0.0250(8) 0.0253(8) 0.0029(6) 0.0073(6) 0.0030(6)
    C4 0.0182(8) 0.0227(8) 0.0230(8) 0.0029(6) 0.0077(6) 0.0029(6)
    C5 0.0192(8) 0.0266(8) 0.0268(8) 0.0000(6) 0.0080(7) 0.0018(6)
    C6 0.0231(9) 0.0345(9) 0.0248(9) 0.0018(7) 0.0043(7) 0.0013(7)
    C7 0.0114(7) 0.0240(8) 0.0236(8) 0.0023(6) 0.0061(6) 0.0037(6)
    C8 0.0133(7) 0.0228(8) 0.0239(8) 0.0009(6) 0.0078(6) 0.0040(6)
    C9 0.0169(8) 0.0228(8) 0.0253(8) 0.0015(6) 0.0068(6) 0.0034(6)
    C10 0.0239(9) 0.0236(8) 0.0274(8) 0.0003(7) 0.0099(7) 0.0043(7)
    C11 0.0153(7) 0.0225(8) 0.0221(8) 0.0016(6) 0.0058(6) 0.0024(6)
    C12 0.0128(7) 0.0223(8) 0.0241(8) 0.0006(6) 0.0063(6) 0.0031(6)
    C13 0.0142(7) 0.0237(8) 0.0228(8) 0.0014(6) 0.0068(6) 0.0021(6)
    C14 0.0178(8) 0.0247(8) 0.0246(8) 0.0014(6) 0.0070(6) 0.0018(6)
    C15 0.0267(9) 0.0280(8) 0.0267(9) 0.0008(7) 0.0119(7) -0.0010(7)
    C16 0.0166(8) 0.0253(8) 0.0234(8) -0.0015(6) 0.0066(6) -0.0004(6)
    C17 0.0262(9) 0.0276(9) 0.0280(9) 0.0017(7) 0.0101(7) 0.0005(7)
    C18 0.0292(10) 0.0357(10) 0.0295(9) -0.0002(8) 0.0114(8) -0.0041(8)
    C19 0.0257(9) 0.0450(11) 0.0226(8) -0.0037(8) 0.0093(7) 0.0001(7)
    C20 0.0256(9) 0.0358(10) 0.0263(9) -0.0026(7) 0.0059(7) 0.0063(7)
    C21 0.0213(9) 0.0291(9) 0.0253(8) -0.0002(7) 0.0063(7) 0.0024(7)
    C22 0.0133(7) 0.0236(8) 0.0262(8) 0.0003(6) 0.0068(6) 0.0049(6)
    C23 0.0213(8) 0.0230(8) 0.0293(9) -0.0004(6) 0.0099(7) 0.0020(7)
    C24 0.0241(9) 0.0297(9) 0.0279(9) 0.0003(7) 0.0100(7) 0.0037(7)
    C25 0.0225(9) 0.0271(8) 0.0305(9) 0.0007(7) 0.0074(7) 0.0085(7)
    C26 0.0300(10) 0.0223(8) 0.0334(10) 0.0026(7) 0.0084(8) 0.0039(7)
    C27 0.0235(9) 0.0242(8) 0.0281(9) 0.0027(6) 0.0071(7) 0.0019(7)
    S2A 0.0253(3) 0.0306(3) 0.0386(3) 0.0008(2) 0.0087(2) 0.0047(2)
_geom_special_details
;
 All esds (except the esd in the dihedral angle between two l.s. planes)
 are estimated using the full covariance matrix.  The cell esds are taken
 into account individually in the estimation of esds in distances, angles
 and torsion angles; correlations between esds in cell parameters are only
 used when they are defined by crystal symmetry.  An approximate (isotropic)
 treatment of cell esds is used for estimating esds involving l.s. planes.
;
loop_
    _geom_bond_atom_site_label_1
    _geom_bond_atom_site_label_2
    _geom_bond_site_symmetry_2
    _geom_bond_distance
    _geom_bond_publ_flag
    S1 O3 . 1.5073(15) ?
    S1 C28 . 1.779(2) ?
    S1 C29 . 1.785(2) ?
    C28 H28A . 0.9800 ?
    C28 H28B . 0.9800 ?
    C28 H28C . 0.9800 ?
    C29 H29A . 0.9800 ?
    C29 H29B . 0.9800 ?
    C29 H29C . 0.9800 ?
    S2B O2 . 1.476(8) ?
    S2B C30 . 1.774(6) ?
    S2B C31 . 1.766(7) ?
    O2 S2A . 1.4989(15) ?
    C30 H30D . 0.9800 ?
    C30 H30E . 0.9800 ?
    C30 H30F . 0.9800 ?
    C30 H30A . 0.9800 ?
    C30 H30B . 0.9800 ?
    C30 H30C . 0.9800 ?
    C30 S2A . 1.778(2) ?
    C31 H31D . 0.9800 ?
    C31 H31E . 0.9800 ?
    C31 H31F . 0.9800 ?
    C31 H31A . 0.9800 ?
    C31 H31B . 0.9800 ?
    C31 H31C . 0.9800 ?
    C31 S2A . 1.797(2) ?
    O1 H1 . 0.8400 ?
    O1 C1 . 1.357(2) ?
    N1 N2 . 1.3815(19) ?
    N1 C9 . 1.314(2) ?
    N2 C11 . 1.371(2) ?
    N2 C16 . 1.414(2) ?
    N3 C11 . 1.336(2) ?
    N3 C12 . 1.340(2) ?
    N4 N5 . 1.3880(19) ?
    N4 C12 . 1.375(2) ?
    N4 C22 . 1.418(2) ?
    N5 C14 . 1.313(2) ?
    C1 C2 . 1.396(3) ?
    C1 C6 . 1.392(3) ?
    C2 H2 . 0.9500 ?
    C2 C3 . 1.382(2) ?
    C3 H3 . 0.9500 ?
    C3 C4 . 1.398(3) ?
    C4 C5 . 1.404(2) ?
    C4 C7 . 1.478(2) ?
    C5 H5 . 0.9500 ?
    C5 C6 . 1.379(3) ?
    C6 H6 . 0.9500 ?
    C7 C8 . 1.412(2) ?
    C7 C13 . 1.403(2) ?
    C8 C9 . 1.444(2) ?
    C8 C11 . 1.424(2) ?
    C9 C10 . 1.492(2) ?
    C10 H10A . 0.9800 ?
    C10 H10B . 0.9800 ?
    C10 H10C . 0.9800 ?
    C12 C13 . 1.421(2) ?
    C13 C14 . 1.441(2) ?
    C14 C15 . 1.495(2) ?
    C15 H15A . 0.9800 ?
    C15 H15B . 0.9800 ?
    C15 H15C . 0.9800 ?
    C16 C17 . 1.400(2) ?
    C16 C21 . 1.392(2) ?
    C17 H17 . 0.9500 ?
    C17 C18 . 1.385(3) ?
    C18 H18 . 0.9500 ?
    C18 C19 . 1.390(3) ?
    C19 H19 . 0.9500 ?
    C19 C20 . 1.390(3) ?
    C20 H20 . 0.9500 ?
    C20 C21 . 1.391(3) ?
    C21 H21 . 0.9500 ?
    C22 C23 . 1.390(2) ?
    C22 C27 . 1.394(2) ?
    C23 H23 . 0.9500 ?
    C23 C24 . 1.392(2) ?
    C24 H24 . 0.9500 ?
    C24 C25 . 1.386(3) ?
    C25 H25 . 0.9500 ?
    C25 C26 . 1.394(3) ?
    C26 H26 . 0.9500 ?
    C26 C27 . 1.388(3) ?
    C27 H27 . 0.9500 ?
loop_
    _geom_angle_atom_site_label_1
    _geom_angle_atom_site_label_2
    _geom_angle_atom_site_label_3
    _geom_angle_site_symmetry_1
    _geom_angle_site_symmetry_3
    _geom_angle
    _geom_angle_publ_flag
    O3 S1 C28 . . 106.42(12) ?
    O3 S1 C29 . . 105.77(10) ?
    C28 S1 C29 . . 97.04(12) ?
    S1 C28 H28A . . 109.5 ?
    S1 C28 H28B . . 109.5 ?
    S1 C28 H28C . . 109.5 ?
    H28A C28 H28B . . 109.5 ?
    H28A C28 H28C . . 109.5 ?
    H28B C28 H28C . . 109.5 ?
    S1 C29 H29A . . 109.5 ?
    S1 C29 H29B . . 109.5 ?
    S1 C29 H29C . . 109.5 ?
    H29A C29 H29B . . 109.5 ?
    H29A C29 H29C . . 109.5 ?
    H29B C29 H29C . . 109.5 ?
    O2 S2B C30 . . 108.5(4) ?
    O2 S2B C31 . . 109.0(5) ?
    C31 S2B C30 . . 98.6(4) ?
    S2B C30 H30D . . 109.5 ?
    S2B C30 H30E . . 109.5 ?
    S2B C30 H30F . . 109.5 ?
    H30D C30 H30E . . 109.5 ?
    H30D C30 H30F . . 109.5 ?
    H30E C30 H30F . . 109.5 ?
    H30A C30 H30B . . 109.5 ?
    H30A C30 H30C . . 109.5 ?
    H30B C30 H30C . . 109.5 ?
    S2A C30 H30A . . 109.5 ?
    S2A C30 H30B . . 109.5 ?
    S2A C30 H30C . . 109.5 ?
    S2B C31 H31D . . 109.5 ?
    S2B C31 H31E . . 109.5 ?
    S2B C31 H31F . . 109.5 ?
    H31D C31 H31E . . 109.5 ?
    H31D C31 H31F . . 109.5 ?
    H31E C31 H31F . . 109.5 ?
    H31A C31 H31B . . 109.5 ?
    H31A C31 H31C . . 109.5 ?
    H31B C31 H31C . . 109.5 ?
    S2A C31 H31A . . 109.5 ?
    S2A C31 H31B . . 109.5 ?
    S2A C31 H31C . . 109.5 ?
    C1 O1 H1 . . 109.5 ?
    C9 N1 N2 . . 107.49(14) ?
    N1 N2 C16 . . 119.75(14) ?
    C11 N2 N1 . . 110.67(14) ?
    C11 N2 C16 . . 129.57(15) ?
    C11 N3 C12 . . 110.69(14) ?
    N5 N4 C22 . . 118.97(14) ?
    C12 N4 N5 . . 110.26(13) ?
    C12 N4 C22 . . 130.64(15) ?
    C14 N5 N4 . . 107.39(14) ?
    O1 C1 C2 . . 122.12(18) ?
    O1 C1 C6 . . 118.24(17) ?
    C6 C1 C2 . . 119.63(17) ?
    C1 C2 H2 . . 120.0 ?
    C3 C2 C1 . . 119.95(17) ?
    C3 C2 H2 . . 120.0 ?
    C2 C3 H3 . . 119.4 ?
    C2 C3 C4 . . 121.17(16) ?
    C4 C3 H3 . . 119.4 ?
    C3 C4 C5 . . 117.97(16) ?
    C3 C4 C7 . . 122.29(15) ?
    C5 C4 C7 . . 119.72(15) ?
    C4 C5 H5 . . 119.4 ?
    C6 C5 C4 . . 121.24(17) ?
    C6 C5 H5 . . 119.4 ?
    C1 C6 H6 . . 120.0 ?
    C5 C6 C1 . . 119.97(16) ?
    C5 C6 H6 . . 120.0 ?
    C8 C7 C4 . . 124.05(15) ?
    C13 C7 C4 . . 121.55(15) ?
    C13 C7 C8 . . 114.37(15) ?
    C7 C8 C9 . . 136.98(16) ?
    C7 C8 C11 . . 118.89(15) ?
    C11 C8 C9 . . 104.04(14) ?
    N1 C9 C8 . . 110.94(14) ?
    N1 C9 C10 . . 118.63(15) ?
    C8 C9 C10 . . 130.43(15) ?
    C9 C10 H10A . . 109.5 ?
    C9 C10 H10B . . 109.5 ?
    C9 C10 H10C . . 109.5 ?
    H10A C10 H10B . . 109.5 ?
    H10A C10 H10C . . 109.5 ?
    H10B C10 H10C . . 109.5 ?
    N2 C11 C8 . . 106.84(14) ?
    N3 C11 N2 . . 124.68(15) ?
    N3 C11 C8 . . 128.41(15) ?
    N3 C12 N4 . . 125.47(15) ?
    N3 C12 C13 . . 127.44(15) ?
    N4 C12 C13 . . 107.05(14) ?
    C7 C13 C12 . . 120.07(15) ?
    C7 C13 C14 . . 135.79(16) ?
    C12 C13 C14 . . 104.08(15) ?
    N5 C14 C13 . . 111.18(15) ?
    N5 C14 C15 . . 119.08(15) ?
    C13 C14 C15 . . 129.67(16) ?
    C14 C15 H15A . . 109.5 ?
    C14 C15 H15B . . 109.5 ?
    C14 C15 H15C . . 109.5 ?
    H15A C15 H15B . . 109.5 ?
    H15A C15 H15C . . 109.5 ?
    H15B C15 H15C . . 109.5 ?
    C17 C16 N2 . . 118.88(16) ?
    C21 C16 N2 . . 120.89(15) ?
    C21 C16 C17 . . 120.22(16) ?
    C16 C17 H17 . . 120.3 ?
    C18 C17 C16 . . 119.42(17) ?
    C18 C17 H17 . . 120.3 ?
    C17 C18 H18 . . 119.6 ?
    C17 C18 C19 . . 120.79(18) ?
    C19 C18 H18 . . 119.6 ?
    C18 C19 H19 . . 120.3 ?
    C18 C19 C20 . . 119.44(18) ?
    C20 C19 H19 . . 120.3 ?
    C19 C20 H20 . . 119.7 ?
    C19 C20 C21 . . 120.61(18) ?
    C21 C20 H20 . . 119.7 ?
    C16 C21 H21 . . 120.2 ?
    C20 C21 C16 . . 119.50(17) ?
    C20 C21 H21 . . 120.2 ?
    C23 C22 N4 . . 121.06(15) ?
    C23 C22 C27 . . 119.85(16) ?
    C27 C22 N4 . . 119.08(16) ?
    C22 C23 H23 . . 120.2 ?
    C22 C23 C24 . . 119.68(16) ?
    C24 C23 H23 . . 120.2 ?
    C23 C24 H24 . . 119.5 ?
    C25 C24 C23 . . 120.94(17) ?
    C25 C24 H24 . . 119.5 ?
    C24 C25 H25 . . 120.5 ?
    C24 C25 C26 . . 119.00(17) ?
    C26 C25 H25 . . 120.5 ?
    C25 C26 H26 . . 119.7 ?
    C27 C26 C25 . . 120.62(17) ?
    C27 C26 H26 . . 119.7 ?
    C22 C27 H27 . . 120.1 ?
    C26 C27 C22 . . 119.90(17) ?
    C26 C27 H27 . . 120.1 ?
    O2 S2A C30 . . 107.23(10) ?
    O2 S2A C31 . . 106.38(10) ?
    C30 S2A C31 . . 97.34(12) ?
loop_
    _geom_torsion_atom_site_label_1
    _geom_torsion_atom_site_label_2
    _geom_torsion_atom_site_label_3
    _geom_torsion_atom_site_label_4
    _geom_torsion_site_symmetry_1
    _geom_torsion_site_symmetry_2
    _geom_torsion_site_symmetry_3
    _geom_torsion_site_symmetry_4
    _geom_torsion
    _geom_torsion_publ_flag
    O1 C1 C2 C3 . . . . 179.40(17) ?
    O1 C1 C6 C5 . . . . -178.02(17) ?
    N1 N2 C11 N3 . . . . 176.07(15) ?
    N1 N2 C11 C8 . . . . -1.05(18) ?
    N1 N2 C16 C17 . . . . -28.3(2) ?
    N1 N2 C16 C21 . . . . 151.19(16) ?
    N2 N1 C9 C8 . . . . 0.16(18) ?
    N2 N1 C9 C10 . . . . 179.80(14) ?
    N2 C16 C17 C18 . . . . 179.88(16) ?
    N2 C16 C21 C20 . . . . 179.48(16) ?
    N3 C12 C13 C7 . . . . 1.7(3) ?
    N3 C12 C13 C14 . . . . -175.87(16) ?
    N4 N5 C14 C13 . . . . -0.10(19) ?
    N4 N5 C14 C15 . . . . -177.42(14) ?
    N4 C12 C13 C7 . . . . 179.44(14) ?
    N4 C12 C13 C14 . . . . 1.83(17) ?
    N4 C22 C23 C24 . . . . 179.77(15) ?
    N4 C22 C27 C26 . . . . 179.89(15) ?
    N5 N4 C12 N3 . . . . 175.74(15) ?
    N5 N4 C12 C13 . . . . -2.01(17) ?
    N5 N4 C22 C23 . . . . 173.13(15) ?
    N5 N4 C22 C27 . . . . -7.5(2) ?
    C1 C2 C3 C4 . . . . -1.1(3) ?
    C2 C1 C6 C5 . . . . 2.6(3) ?
    C2 C3 C4 C5 . . . . 2.0(3) ?
    C2 C3 C4 C7 . . . . -176.14(16) ?
    C3 C4 C5 C6 . . . . -0.6(3) ?
    C3 C4 C7 C8 . . . . -57.1(2) ?
    C3 C4 C7 C13 . . . . 124.85(18) ?
    C4 C5 C6 C1 . . . . -1.7(3) ?
    C4 C7 C8 C9 . . . . -0.1(3) ?
    C4 C7 C8 C11 . . . . -175.98(14) ?
    C4 C7 C13 C12 . . . . 174.76(14) ?
    C4 C7 C13 C14 . . . . -8.6(3) ?
    C5 C4 C7 C8 . . . . 124.86(18) ?
    C5 C4 C7 C13 . . . . -53.2(2) ?
    C6 C1 C2 C3 . . . . -1.3(3) ?
    C7 C4 C5 C6 . . . . 177.57(16) ?
    C7 C8 C9 N1 . . . . -177.03(18) ?
    C7 C8 C9 C10 . . . . 3.4(3) ?
    C7 C8 C11 N2 . . . . 178.16(14) ?
    C7 C8 C11 N3 . . . . 1.2(3) ?
    C7 C13 C14 N5 . . . . -178.12(18) ?
    C7 C13 C14 C15 . . . . -1.2(3) ?
    C8 C7 C13 C12 . . . . -3.5(2) ?
    C8 C7 C13 C14 . . . . 173.18(18) ?
    C9 N1 N2 C11 . . . . 0.57(18) ?
    C9 N1 N2 C16 . . . . 179.90(14) ?
    C9 C8 C11 N2 . . . . 1.07(17) ?
    C9 C8 C11 N3 . . . . -175.91(16) ?
    C11 N2 C16 C17 . . . . 150.91(18) ?
    C11 N2 C16 C21 . . . . -29.6(3) ?
    C11 N3 C12 N4 . . . . -175.80(15) ?
    C11 N3 C12 C13 . . . . 1.5(2) ?
    C11 C8 C9 N1 . . . . -0.77(18) ?
    C11 C8 C9 C10 . . . . 179.64(16) ?
    C12 N3 C11 N2 . . . . -179.45(15) ?
    C12 N3 C11 C8 . . . . -3.0(2) ?
    C12 N4 N5 C14 . . . . 1.33(18) ?
    C12 N4 C22 C23 . . . . -11.4(3) ?
    C12 N4 C22 C27 . . . . 168.02(16) ?
    C12 C13 C14 N5 . . . . -1.08(19) ?
    C12 C13 C14 C15 . . . . 175.87(17) ?
    C13 C7 C8 C9 . . . . 178.09(18) ?
    C13 C7 C8 C11 . . . . 2.2(2) ?
    C16 N2 C11 N3 . . . . -3.2(3) ?
    C16 N2 C11 C8 . . . . 179.71(15) ?
    C16 C17 C18 C19 . . . . 0.5(3) ?
    C17 C16 C21 C20 . . . . -1.1(3) ?
    C17 C18 C19 C20 . . . . -0.7(3) ?
    C18 C19 C20 C21 . . . . 0.0(3) ?
    C19 C20 C21 C16 . . . . 0.8(3) ?
    C21 C16 C17 C18 . . . . 0.4(3) ?
    C22 N4 N5 C14 . . . . 177.67(14) ?
    C22 N4 C12 N3 . . . . 0.0(3) ?
    C22 N4 C12 C13 . . . . -177.79(15) ?
    C22 C23 C24 C25 . . . . 0.1(3) ?
    C23 C22 C27 C26 . . . . -0.7(3) ?
    C23 C24 C25 C26 . . . . -0.2(3) ?
    C24 C25 C26 C27 . . . . -0.2(3) ?
    C25 C26 C27 C22 . . . . 0.6(3) ?
    C27 C22 C23 C24 . . . . 0.4(3) ?
loop_
    _geom_hbond_atom_site_label_D
    _geom_hbond_atom_site_label_H
    _geom_hbond_atom_site_label_A
    _geom_hbond_site_symmetry_A
    _geom_hbond_distance_DH
    _geom_hbond_distance_HA
    _geom_hbond_distance_DA
    _geom_hbond_angle_DHA
    C19 H19 O1 1_554 0.95 2.37 3.283(2) 160
    C29 H29B O2 1_556 0.98 2.48 3.312(3) 142
_shelx_space_group_comment
;
The symmetry employed for this shelxl refinement is uniquely defined
by the following loop, which should always be used as a source of
symmetry information in preference to the above space-group names.
They are only intended as comments.
;
_shelx_estimated_absorpt_T_min     0.500
_shelx_estimated_absorpt_T_max     0.918
_shelx_hkl_file
;
   0   0   2   27.25    1.39
   0   0   2   25.48    1.38
   0   0   3   98.02    4.89
   0   0   3   89.74    4.86
   0   0  -3   92.29    4.70
   0   0   4    9.50    0.85
   0   0   4   10.85    0.90
   0   0   5    3.42    0.67
   0   0   5    3.10    0.64
   0   0   5    3.83    0.27
   0   0   6    0.12    0.49
   0   0   6    1.37    0.59
   0   0  -6    0.68    0.46
   0   0   6    0.46    0.15
   0   0   7  278.01   12.99
   0   0  -7  318.71   13.60
   0   0   7  289.45   13.00
   0   0   7  279.46   12.99
   0   0   7  285.86   12.99
   0   0   8   37.70    1.89
   0   0  -8   37.42    1.84
   0   0   8   40.51    2.61
   0   0   8   36.70    1.87
   0   0  -8   37.09    1.83
   0   0   8   36.16    1.88
   0   0   8   33.23    1.86
   0   0  -8   35.68    1.81
   0   0   8   35.91    1.87
   0   0   8   37.69    1.85
   0   0   9   70.53    3.33
   0   0   9   65.85    3.21
   0   0   9   75.90    4.25
   0   0  -9   68.80    3.28
   0   0   9   67.69    3.27
   0   0   9   65.33    3.28
   0   0   9   67.80    3.27
   0   0   9   67.79    3.31
   0   0  -9   71.12    3.27
   0   0   9   65.07    3.30
   0   0  -9   68.09    3.25
   0   0   9   68.31    3.32
   0   0   9   70.19    3.29
   0   0  -9   75.05    4.10
   0   0   9   66.99    3.32
   0   0  10   85.71    4.02
   0   0  10   88.29    5.03
   0   0 -10   88.85    3.98
   0   0  10   84.83    3.95
   0   0 -10   80.19    3.91
   0   0  10   83.28    3.92
   0   0 -10   83.09    3.93
   0   0 -10   78.25    3.92
   0   0  10   75.68    3.95
   0   0 -10   81.72    3.94
   0   0  10   86.46    4.02
   0   0  10   81.02    3.94
   0   0 -10   80.70    3.92
   0   0  10   82.96    4.00
   0   0  10   84.07    3.96
   0   0 -10   90.02    4.93
   0   0  10   82.11    4.01
   0   0  11   19.66    2.09
   0   0  11   21.36    1.28
   0   0  11   19.53    1.13
   0   0 -11   20.74    1.88
   0   0  11   20.22    1.20
   0   0 -11   20.11    1.22
   0   0 -11   18.57    1.16
   0   0 -11   20.32    1.19
   0   0  11   20.23    1.17
   0   0 -11   18.90    1.18
   0   0 -11   20.77    1.22
   0   0  11   19.01    1.19
   0   0  11   20.42    1.27
   0   0  11   18.77    1.25
   0   0 -11   19.45    1.17
   0   0  11   18.82    1.25
   0   0 -11   19.50    1.98
   0   0  11   19.79    1.22
   0   0  12  175.61    8.35
   0   0  12  183.07    9.71
   0   0  12  178.15    8.27
   0   0  12  178.89    8.21
   0   0 -12  178.57    8.30
   0   0 -12  175.64    8.24
   0   0 -12  183.94    8.28
   0   0  12  179.60    8.24
   0   0 -12  171.42    8.24
   0   0  12  177.19    8.27
   0   0  12  181.82    8.36
   0   0 -12  182.23    8.29
   0   0 -12  175.05    8.25
   0   0 -12  192.07    9.59
   0   0  12  175.21    8.28
   0   0  12  179.92    8.36
   0   0  13   -0.18    0.85
   0   0  13    0.13    0.42
   0   0  13    0.03    0.32
   0   0 -13   -0.23    0.41
   0   0  13   -0.25    0.41
   0   0 -13   -0.11    0.38
   0   0  13    0.39    0.36
   0   0 -13   -0.34    0.37
   0   0  13   -0.40    0.45
   0   0  13   -0.17    0.37
   0   0 -13   -0.24    0.36
   0   0 -13    0.30    0.40
   0   0 -13   -1.01    0.89
   0   0  13   -0.19    0.36
   0   0  13    0.09    0.40
   0   0  14   65.86    3.30
   0   0 -14   69.20    3.36
   0   0 -14   64.27    3.30
   0   0  14   69.78    3.45
   0   0  14   62.87    3.31
   0   0  14   62.17    4.65
   0   0  14   64.54    3.33
   0   0 -15   19.68    1.24
   0   0  15   18.05    1.20
   0   0  15   16.71    1.14
   0   0  15   15.76    1.19
   0   0 -15   17.84    1.16
   0   0 -15   19.24    1.26
   0   0  15   16.74    1.25
   0   0 -15   19.53    1.25
   0   0  15   16.43    1.25
   0   0  15   16.31    1.15
   0   0  15   12.76    1.16
   0   0 -16   85.79    4.14
   0   0  16   82.42    4.08
   0   0 -16   84.21    4.13
   0   0  16   73.78    4.08
   0   0 -16   82.80    4.06
   0   0 -16   83.78    4.14
   0   0 -16   89.65    4.19
   0   0  16   80.30    4.17
   0   0  16   85.27    4.20
   0   0  16   92.46    4.27
   0   0  16   82.41    4.09
   0   0  17    8.20    0.80
   0   0 -17    8.20    0.72
   0   0  17    6.77    0.66
   0   0 -17    7.52    0.71
   0   0 -17    8.59    0.77
   0   0 -17    7.41    0.74
   0   0 -17    7.98    0.73
   0   0  17    6.85    0.66
   0   0 -17    9.65    0.80
   0   0 -17    7.41    0.74
   0   0  17    9.33    0.78
   0   0 -17    8.16    0.74
   0   0  17    6.45    0.72
   0   0 -18    2.02    0.39
   0   0 -18    2.38    0.44
   0   0 -18    2.32    0.44
   0   0  18    2.35    0.38
   0   0 -18    2.02    0.39
   0   0 -18    2.31    0.42
   0   0  18    2.03    0.37
   0   0 -18    2.77    0.45
   0   0  18    2.35    0.41
   0   0 -18    1.94    0.41
   0   0 -18    2.51    0.43
   0   0 -18    1.84    0.40
   0   0  18    2.14    0.36
   0   0  18    2.93    0.47
   0   0 -18    1.99    0.40
   0   0 -19    0.67    0.28
   0   0 -19    0.42    0.25
   0   0  19    0.40    0.20
   0   0 -19    0.65    0.30
   0   0 -19    0.43    0.27
   0   0  20    0.04    0.15
   0  -1  20   33.26    1.61
   0   1 -19    3.04    0.39
   0   1 -19    3.24    0.38
   0  -1  19    1.60    0.29
   0   1 -19    2.23    0.35
   0   1 -19    2.56    0.37
   0  -1  19    2.00    0.29
   0   1 -18    1.73    0.41
   0   1 -18    1.60    0.36
   0   1 -18    1.99    0.44
   0  -1  18    1.43    0.34
   0  -1  18    1.75    0.38
   0   1 -18    1.97    0.40
   0   1 -18    1.79    0.40
   0  -1  18    1.71    0.38
   0   1 -18    1.79    0.41
   0   1 -18    1.43    0.37
   0   1 -18    1.57    0.39
   0  -1  18    1.46    0.39
   0  -1  18    1.26    0.35
   0   1 -17    0.13    0.35
   0  -1  17   -0.13    0.34
   0   1 -17    0.18    0.40
   0   1 -17    0.13    0.35
   0  -1  17    0.15    0.32
   0   1 -17   -0.14    0.28
   0  -1  17   -0.12    0.36
   0   1 -17    0.15    0.38
   0   1 -17   -0.34    0.41
   0   1 -17   -0.28    0.38
   0   1 -17   -0.29    0.36
   0   1 -17    0.33    0.36
   0  -1  17   -0.03    0.36
   0  -1  17   -0.36    0.43
   0  -1  16    0.51    0.48
   0   1 -16    0.54    0.41
   0   1 -16    0.68    0.42
   0   1 -16    0.56    0.44
   0   1 -16    0.40    0.42
   0  -1  16    0.70    0.37
   0  -1  16    0.44    0.42
   0  -1  16    0.24    0.30
   0   1 -16    0.46    0.41
   0   1 -16    0.33    0.40
   0   1 -16    0.89    0.44
   0  -1  16    0.64    0.35
   0  -1  16    0.71    0.44
   0  -1  15    2.60    0.61
   0  -1  15    1.84    0.48
   0   1 -15    2.02    0.49
   0  -1  15    1.56    0.44
   0   1 -15    0.67    0.44
   0   1 -15    2.70    0.54
   0  -1  15    1.89    0.51
   0   1 -15    2.02    0.51
   0  -1  15    1.33    0.48
   0  -1  15    2.04    0.46
   0  -1  14    2.52    0.48
   0   1 -14    2.38    0.49
   0  -1  14    2.89    0.52
   0  -1  14    2.30    0.54
   0  -1  14    2.59    0.50
   0   1 -14    1.59    0.99
   0  -1  13    1.81    0.48
   0  -1  13    0.89    0.86
   0  -1  13    1.34    0.44
   0   1 -13    0.99    0.40
   0   1 -13    1.14    0.43
   0  -1  13    0.91    0.40
   0   1 -13    1.40    0.42
   0  -1  13    0.95    0.41
   0  -1  13    1.83    0.50
   0   1 -13    1.58    0.48
   0   1 -13    0.98    0.81
   0  -1  13    0.85    0.44
   0  -1  13    1.31    0.44
   0  -1  12  119.61    5.52
   0   1 -12  112.05    5.53
   0  -1  12  114.75    5.48
   0   1 -12  116.68    5.52
   0   1 -12  115.83    5.51
   0  -1  12  119.66    5.62
   0   1 -12  116.10    5.53
   0  -1  12  116.08    5.54
   0  -1  12  113.28    5.55
   0  -1  12  119.83    5.63
   0   1 -12  129.81    6.82
   0  -1  12  114.00    5.58
   0  -1  12  117.07    6.84
   0  -1  11   45.74    2.39
   0  -1  11   45.61    3.42
   0  -1  11   43.42    2.30
   0  -1  11   46.15    2.25
   0   1 -11   44.73    2.33
   0  -1  11   46.80    2.29
   0  -1  11   42.94    2.31
   0   1 -11   45.69    2.31
   0   1 -11   45.99    2.32
   0  -1  11   42.95    2.32
   0   1 -11   45.04    2.32
   0  -1  11   45.24    2.40
   0   1 -11   44.10    2.28
   0  -1  11   47.22    2.42
   0   1 -11   47.84    3.27
   0  -1  11   44.51    2.35
   0  -1  10    9.54    0.72
   0  -1  10   11.63    0.84
   0  -1  10   13.48    1.58
   0  -1  10   11.21    0.77
   0   1 -10   11.44    0.79
   0   1 -10   10.58    0.74
   0  -1  10   11.90    0.75
   0  -1  10   11.20    0.73
   0  -1  10   10.89    0.78
   0   1 -10   12.47    0.78
   0   1 -10    9.81    0.76
   0   1 -10   11.94    0.79
   0  -1  10   12.60    0.82
   0  -1  10   12.61    0.87
   0   1 -10    9.79    0.74
   0  -1  10   11.68    0.81
   0  -1  10   11.03    0.84
   0   1 -10   12.10    1.41
   0  -1   9    1.47    0.31
   0   1  -9    1.87    0.35
   0   1  -9    1.60    0.32
   0  -1   9    1.96    0.34
   0  -1   9    1.88    0.39
   0  -1   9    1.65    0.35
   0  -1   9    1.85    0.40
   0  -1   9    2.27    0.39
   0   1  -9    1.64    0.65
   0  -1   9    1.83    0.36
   0   1  -9    1.85    0.34
   0   1  -9    2.42    0.34
   0  -1   9    1.22    0.71
   0  -1   9    1.79    0.39
   0  -1   8  135.27    6.63
   0  -1   8  125.76    5.81
   0   1  -8  129.40    5.77
   0  -1   8  126.98    5.81
   0   1  -8  124.27    5.75
   0  -1   8  120.14    5.79
   0   1  -8  121.35    5.72
   0  -1   8  126.73    5.79
   0  -1   8  123.96    5.81
   0  -1   7   73.28    3.50
   0  -1   7   74.04    3.51
   0   1  -7   78.89    4.07
   0   1  -7   71.82    3.61
   0  -1   7   78.98    4.18
   0   1  -6  128.01    6.16
   0  -1   6  124.82    6.25
   0   1  -6  132.21    5.87
   0  -1   6  109.62    6.04
   0  -1   5    0.62    0.20
   0  -1   5    0.87    0.42
   0  -1   5    1.07    0.52
   0  -1   4   91.73    3.81
   0  -1   4   82.26    4.14
   0  -1   4   81.25    4.04
   0  -1   4   77.73    3.77
   0  -1   3   16.96    0.80
   0  -1   3   14.49    1.04
   0  -1   3   13.42    0.95
   0  -1   2  106.99    5.24
   0   1  -2  116.70    5.15
   0  -1   2  113.00    5.24
   0  -1   2  116.98    5.31
   0  -1  -2   16.36    0.92
   0   1   2   15.09    0.95
   0   1   3    4.40    0.44
   0   1   3    3.38    0.54
   0   1   4   55.99    2.71
   0   1   4   57.57    2.96
   0   1   5  147.51    7.38
   0   1   5  160.62    7.45
   0  -1  -6  268.12   12.44
   0   1   6  270.80   12.51
   0   1   6  256.14   12.46
   0   1   7  296.12   13.47
   0   1   7  318.95   14.17
   0   1   7  343.96   14.27
   0  -1  -7  301.21   13.45
   0  -1  -7  324.92   13.98
   0   1   7  285.63   13.47
   0   1   7  288.89   13.47
   0   1   7  292.82   13.47
   0  -1  -7  329.87   14.14
   0   1   8  335.25   15.70
   0   1   8  361.25   15.74
   0  -1  -8  384.52   16.35
   0  -1  -8  354.45   15.70
   0   1   8  380.19   16.63
   0   1   8  354.98   16.50
   0   1   8  346.57   15.72
   0  -1  -8  339.45   15.67
   0   1   8  350.00   15.74
   0   1   8  338.87   15.73
   0   1   8  349.11   15.69
   0   1   8  347.81   15.73
   0   1   9   10.02    0.71
   0   1   9   10.33    0.77
   0   1   9   10.46    1.30
   0   1   9   11.05    1.41
   0  -1  -9    9.64    0.71
   0  -1  -9   10.94    1.20
   0  -1  -9   11.10    0.70
   0   1   9    9.14    0.68
   0   1   9    9.92    0.73
   0   1   9    9.48    0.72
   0   1   9   10.20    0.75
   0  -1  -9    9.59    0.66
   0  -1  -9   10.41    0.70
   0   1   9   10.37    0.76
   0   1   9    9.87    0.71
   0  -1  -9    9.20    1.21
   0   1   9    9.79    0.74
   0   1  10    1.05    0.71
   0   1  10    1.00    0.39
   0   1  10    0.85    0.30
   0   1  10    1.52    0.35
   0  -1 -10    1.60    0.35
   0  -1 -10    0.78    0.59
   0  -1 -10    1.03    0.31
   0   1  10    1.37    0.32
   0  -1 -10    1.14    0.31
   0   1  10    1.10    0.33
   0   1  10    1.03    0.30
   0   1  10    1.49    0.38
   0  -1 -10    1.64    0.37
   0  -1 -10    1.31    0.35
   0   1  10    1.01    0.35
   0   1  10    1.29    0.37
   0  -1 -10   -0.12    0.63
   0   1  10    1.31    0.38
   0   1  10    1.04    0.32
   0   1  11   19.98    1.28
   0   1  11   21.37    2.15
   0   1  11   18.69    1.19
   0   1  11   20.16    1.16
   0  -1 -11   20.26    1.23
   0   1  11   20.70    1.19
   0  -1 -11   20.12    1.20
   0  -1 -11   19.03    1.18
   0  -1 -11   17.66    1.16
   0   1  11   20.62    1.27
   0   1  11   19.08    1.22
   0   1  11   18.81    1.17
   0  -1 -11   20.66    1.22
   0  -1 -11   19.46    1.19
   0   1  11   19.86    1.26
   0   1  11   20.65    1.28
   0   1  11   19.40    1.21
   0  -1 -11   22.91    2.11
   0   1  11   20.27    1.28
   0   1  12   78.08    3.87
   0   1  12   80.57    5.13
   0   1  12   77.75    3.79
   0  -1 -12   78.57    3.82
   0   1  12   77.20    3.73
   0  -1 -12   76.62    3.76
   0   1  12   76.67    3.76
   0  -1 -12   81.34    3.79
   0  -1 -12   72.23    3.75
   0   1  12   77.99    3.85
   0  -1 -12   81.32    3.81
   0   1  12   73.85    3.80
   0   1  12   73.45    3.75
   0  -1 -12   77.01    3.77
   0   1  12   74.30    3.84
   0   1  12   76.56    3.78
   0   1  12   79.12    3.88
   0   1  13   36.59    2.17
   0   1  13   39.54    3.34
   0   1  13   37.20    2.08
   0  -1 -13   41.30    2.15
   0   1  13   37.66    2.04
   0  -1 -13   39.97    3.08
   0  -1 -13   39.74    2.11
   0  -1 -13   39.19    2.09
   0   1  13   37.43    2.06
   0  -1 -13   37.74    2.06
   0   1  13   41.07    2.19
   0  -1 -13   41.24    2.13
   0   1  13   34.60    2.04
   0  -1 -13   36.69    2.07
   0   1  13   37.38    2.16
   0   1  13   41.49    2.20
   0   1  13   35.03    2.06
   0   1  14   10.53    0.85
   0  -1 -14   11.80    0.92
   0  -1 -14    9.71    0.84
   0   1  14   11.06    0.94
   0   1  14    9.59    0.86
   0   1  14    8.72    0.78
   0   1  14   11.51    1.79
   0   1  15   24.20    1.48
   0   1  15   24.36    1.58
   0  -1 -15   27.13    1.58
   0   1  15   22.71    1.49
   0   1  15   23.69    1.44
   0   1  15   24.76    1.49
   0  -1 -15   24.93    1.49
   0   1  15   27.28    1.61
   0  -1 -15   27.46    1.58
   0  -1 -15   22.79    1.49
   0   1  15   25.23    1.61
   0   1  16    4.35    0.56
   0   1  16    4.11    0.63
   0  -1 -16    5.73    0.67
   0  -1 -16    5.63    0.66
   0  -1 -16    6.04    0.66
   0   1  16    5.26    0.60
   0  -1 -16    6.04    0.65
   0   1  16    5.27    0.65
   0  -1 -16    4.74    0.57
   0   1  16    4.45    0.63
   0  -1 -16    5.30    0.66
   0  -1 -16    4.16    0.62
   0   1  16    4.72    0.64
   0  -1 -17    0.48    0.41
   0   1  17    1.04    0.45
   0  -1 -17    0.87    0.41
   0  -1 -17    0.49    0.37
   0   1  17    0.28    0.36
   0  -1 -17    1.10    0.43
   0  -1 -17    0.69    0.40
   0  -1 -17    0.75    0.37
   0   1  17    0.44    0.37
   0  -1 -17    1.01    0.43
   0  -1 -17   -0.04    0.39
   0   1  17    0.45    0.35
   0  -1 -18   -0.12    0.31
   0  -1 -18    0.03    0.30
   0  -1 -18   -0.14    0.33
   0  -1 -18   -0.14    0.33
   0   1  18   -0.42    0.31
   0  -1 -18    0.22    0.30
   0   1  18   -0.06    0.27
   0  -1 -18   -0.03    0.29
   0  -1 -18   -0.18    0.31
   0  -1 -18   -0.18    0.29
   0  -1 -18    0.17    0.32
   0  -1 -18    0.18    0.34
   0   1  18    0.25    0.32
   0  -1 -19   10.56    0.66
   0  -1 -19   11.15    0.70
   0  -1 -19    9.98    0.68
   0   2 -19    0.07    0.26
   0   2 -19   -0.30    0.27
   0  -2  19    0.24    0.26
   0   2 -19    0.16    0.24
   0   2 -19    0.57    0.28
   0  -2  19    0.12    0.23
   0  -2  18   34.63    2.00
   0   2 -18   39.60    2.07
   0   2 -18   43.56    2.09
   0   2 -18   37.64    1.95
   0   2 -18   40.97    2.09
   0   2 -18   43.15    2.10
   0   2 -18   36.33    2.00
   0   2 -18   41.45    2.06
   0  -2  18   38.51    2.03
   0  -2  18   38.39    2.07
   0  -2  17    9.89    0.82
   0  -2  17   10.98    0.80
   0   2 -17   12.19    0.92
   0   2 -17   11.33    0.80
   0   2 -17   10.64    0.85
   0   2 -17   12.38    0.92
   0   2 -17   11.04    0.90
   0  -2  17   10.86    0.89
   0   2 -17   10.45    0.86
   0  -2  17   11.44    0.88
   0  -2  17   11.49    0.91
   0  -2  16    3.10    0.57
   0  -2  16    3.33    0.52
   0   2 -16    2.77    0.47
   0  -2  16    2.63    0.45
   0   2 -16    3.01    0.57
   0   2 -16    3.22    0.50
   0   2 -16    3.30    0.49
   0   2 -16    2.96    0.55
   0   2 -16    3.35    0.59
   0  -2  16    2.41    0.52
   0  -2  16    2.39    0.44
   0   2 -16    2.68    0.52
   0   2 -16    2.11    0.49
   0  -2  16    2.91    0.47
   0  -2  15   42.55    2.35
   0  -2  15   42.69    2.23
   0   2 -15   39.35    2.21
   0  -2  15   40.73    2.17
   0   2 -15   40.66    2.21
   0   2 -15   41.42    2.28
   0   2 -15   38.34    2.22
   0  -2  15   41.73    2.32
   0   2 -15   40.30    2.26
   0  -2  15   39.70    2.24
   0  -2  15   39.49    2.30
   0   2 -14  142.82    6.59
   0   2 -14  132.82    6.53
   0  -2  14  134.34    6.49
   0   2 -14  140.80    6.54
   0  -2  14  138.57    6.57
   0  -2  14  137.13    6.54
   0   2 -14  154.97    8.11
   0  -2  13   31.46    1.76
   0   2 -13   31.19    1.78
   0  -2  13   31.60    1.73
   0   2 -13   30.04    1.75
   0   2 -13   30.40    1.75
   0   2 -13   32.36    1.81
   0   2 -13   27.80    1.75
   0  -2  13   31.46    1.87
   0  -2  13   30.50    1.79
   0  -2  13   35.06    1.93
   0  -2  13   29.92    1.81
   0   2 -13   31.06    2.78
   0  -2  13   30.10    1.85
   0   2 -12  108.07    5.20
   0  -2  12  109.20    5.17
   0  -2  12  106.19    5.18
   0  -2  12  111.87    5.14
   0   2 -12  104.40    5.16
   0   2 -12  110.02    5.19
   0   2 -12  104.62    5.18
   0   2 -12  113.88    5.24
   0  -2  12  107.27    5.21
   0  -2  12  111.30    5.29
   0  -2  12  105.26    5.15
   0  -2  12  109.79    5.29
   0  -2  12  110.73    5.24
   0   2 -12  116.68    6.46
   0  -2  11   71.24    4.67
   0  -2  11   70.47    3.60
   0  -2  11   71.93    3.53
   0   2 -11   72.42    3.57
   0   2 -11   72.32    3.53
   0  -2  11   71.40    3.49
   0  -2  11   75.15    3.50
   0  -2  11   73.67    3.56
   0   2 -11   72.31    3.56
   0  -2  11   76.11    3.66
   0  -2  11   72.65    3.58
   0   2 -11   72.83    3.56
   0  -2  11   68.79    3.49
   0  -2  11   74.22    3.65
   0   2 -11   84.07    4.70
   0  -2  11   73.11    3.60
   0  -2  10   39.43    2.11
   0  -2  10   37.77    2.95
   0  -2  10   41.95    2.06
   0   2 -10   40.91    2.09
   0  -2  10   39.74    2.07
   0  -2  10   40.37    2.01
   0  -2  10   37.89    2.01
   0   2 -10   40.16    2.05
   0   2 -10   39.63    2.07
   0   2 -10   42.20    2.08
   0  -2  10   39.12    2.09
   0  -2  10   41.13    2.15
   0  -2  10   40.99    2.11
   0   2 -10   39.35    2.86
   0  -2  10   40.23    2.14
   0  -2  10   38.32    2.02
   0  -2   9   20.39    1.19
   0   2  -9   21.86    1.23
   0  -2   9   21.92    1.22
   0  -2   9   20.88    1.17
   0   2  -9   21.41    1.20
   0  -2   9   21.87    1.24
   0   2  -9   21.17    1.21
   0  -2   9   22.33    1.29
   0  -2   9   22.45    1.26
   0  -2   9   21.75    1.29
   0   2  -9   22.34    1.91
   0   2  -9   22.38    1.19
   0  -2   9   19.48    1.90
   0  -2   9   21.43    1.26
   0  -2   8  255.23   11.77
   0   2  -8  271.54   11.76
   0  -2   8  259.32   11.80
   0   2  -8  253.69   11.73
   0  -2   8  256.99   11.72
   0  -2   8  256.58   11.78
   0  -2   8  264.46   11.81
   0  -2   7   51.77    2.58
   0  -2   7   52.39    3.23
   0  -2   7   53.53    2.59
   0  -2   7   53.63    2.61
   0   2  -7   57.76    3.17
   0  -2   6   22.09    1.63
   0  -2   6   19.09    1.06
   0  -2   6   20.40    1.05
   0  -2   5    7.51    0.89
   0  -2   5    8.24    0.83
   0  -2   5    7.78    0.49
   0  -2   4  100.44    5.53
   0  -2   4  121.29    5.29
   0  -2   3  684.45   30.73
   0   2  -2  179.68    8.05
   0   2  -2  183.95    8.11
   0  -2   2  177.42    7.99
   0  -2   2  173.78    8.00
   0  -2   1  120.62    5.82
   0  -2   1  114.75    5.72
   0  -2   1  123.26    5.76
   0   2   0  373.74   18.68
   0  -2   0  382.96   18.69
   0   2   1    6.00    0.58
   0   2   1    6.32    0.58
   0  -2  -1    5.80    0.46
   0   2   2 1543.64   75.74
   0  -2  -2 1496.90   75.71
   0   2   2 1481.02   75.70
   0  -2  -3   65.26    3.58
   0   2   3   76.84    3.40
   0   2   4  182.35    8.80
   0   2   4  193.69    8.43
   0  -2  -4  183.70    8.71
   0  -2  -4  170.35    8.74
   0   2   5  270.45   13.05
   0   2   5  301.97   13.37
   0   2   5  286.37   12.83
   0  -2  -5  295.68   13.21
   0  -2  -6   -0.15    0.22
   0   2   6    0.04    0.34
   0   2   6    0.07    0.58
   0  -2  -6    0.05    0.47
   0   2   6    0.10    0.17
   0   2   7    6.83    0.56
   0   2   7    6.50    0.53
   0  -2  -7    5.22    0.82
   0   2   7    6.66    1.01
   0   2   7    6.38    1.03
   0  -2  -7    7.27    0.52
   0   2   7    6.93    0.55
   0   2   7    6.31    0.55
   0   2   7    6.10    0.53
   0   2   7    7.22    0.55
   0   2   8    6.13    0.57
   0   2   8    5.27    0.51
   0  -2  -8    6.19    0.90
   0  -2  -8    6.01    0.52
   0  -2  -8    5.64    0.49
   0   2   8    6.23    0.55
   0   2   8    5.76    0.53
   0  -2  -8    5.71    0.49
   0  -2  -8    6.62    0.51
   0   2   8    6.68    0.57
   0   2   8    5.73    0.53
   0   2   8    6.23    0.56
   0   2   8    6.39    0.51
   0   2   8    5.87    0.54
   0   2   9   10.14    0.73
   0   2   9   10.08    0.77
   0   2   9   12.00    1.41
   0   2   9   12.89    1.50
   0  -2  -9   10.05    0.72
   0   2   9    9.53    0.71
   0  -2  -9    9.87    1.17
   0  -2  -9    9.54    0.69
   0   2   9    9.74    0.70
   0   2   9   10.43    0.74
   0   2   9    9.71    0.74
   0   2   9    9.51    0.68
   0  -2  -9   10.44    0.71
   0   2   9    9.32    0.74
   0   2   9   10.37    0.76
   0  -2  -9    9.11    0.67
   0   2   9    9.43    0.73
   0   2   9    9.18    0.68
   0   2  10    1.69    0.37
   0   2  10    1.66    0.82
   0   2  10    1.81    0.43
   0   2  10    1.30    0.81
   0  -2 -10    1.30    0.58
   0  -2 -10    1.73    0.39
   0   2  10    1.30    0.35
   0   2  10    1.52    0.37
   0  -2 -10    1.60    0.68
   0   2  10    2.50    0.40
   0  -2 -10    1.67    0.35
   0  -2 -10    1.03    0.33
   0   2  10    1.50    0.32
   0   2  10    1.99    0.40
   0   2  10    1.82    0.39
   0  -2 -10    1.09    0.32
   0   2  10    1.49    0.39
   0   2  10    1.90    0.41
   0  -2 -10    1.71    0.36
   0   2  10    1.72    0.35
   0   2  10    1.40    0.39
   0   2  11    7.01    0.72
   0   2  11    5.55    0.59
   0   2  11    6.75    1.29
   0  -2 -11    7.04    1.14
   0   2  11    6.67    0.59
   0  -2 -11    6.93    0.66
   0  -2 -11    6.60    1.20
   0   2  11    6.98    0.64
   0  -2 -11    6.12    0.61
   0   2  11    7.02    0.62
   0  -2 -11    7.54    0.62
   0   2  11    5.89    0.57
   0  -2 -11    6.59    0.64
   0   2  11    7.28    0.68
   0   2  11    6.36    0.65
   0   2  11    5.56    0.65
   0   2  11    6.20    0.67
   0  -2 -11    6.48    0.63
   0   2  11    5.10    0.57
   0   2  11    6.29    0.66
   0   2  12    5.26    0.68
   0  -2 -12    6.20    1.16
   0   2  12    8.04    1.45
   0  -2 -12    5.44    0.64
   0   2  12    5.70    0.58
   0  -2 -12    6.18    1.18
   0   2  12    5.19    0.62
   0   2  12    5.83    0.62
   0  -2 -12    5.68    0.61
   0  -2 -12    6.23    0.64
   0  -2 -12    4.92    0.57
   0   2  12    4.96    0.62
   0  -2 -12    6.09    0.64
   0   2  12    4.51    0.61
   0   2  12    5.17    0.54
   0   2  12    4.90    0.63
   0   2  12    4.11    0.61
   0  -2 -12    5.32    0.61
   0   2  12    5.11    0.58
   0   2  12    5.09    0.65
   0   2  13  348.47   15.67
   0   2  13  355.60   17.22
   0  -2 -13  346.57   16.82
   0  -2 -13  354.50   15.62
   0   2  13  319.33   15.54
   0   2  13  329.47   15.50
   0  -2 -13  344.30   15.55
   0   2  13  331.02   15.53
   0  -2 -13  360.55   15.58
   0  -2 -13  327.94   15.52
   0   2  13  325.80   15.58
   0   2  13  351.73   15.64
   0  -2 -13  352.39   15.58
   0   2  13  344.65   15.65
   0  -2 -13  342.28   15.56
   0   2  13  352.99   15.66
   0   2  14    2.72    1.15
   0   2  14    1.98    0.56
   0   2  14    2.05    0.45
   0  -2 -14    1.97    0.52
   0  -2 -14    2.83    0.55
   0   2  14    1.29    0.46
   0   2  14    1.90    0.49
   0  -2 -14    1.52    0.46
   0  -2 -14    1.72    0.50
   0  -2 -14    2.11    0.44
   0  -2 -14    2.06    0.48
   0   2  14    1.80    0.49
   0  -2 -14    2.43    0.53
   0  -2 -14    1.96    0.47
   0   2  14    2.26    0.53
   0   2  15   23.81    1.50
   0  -2 -15   21.19    1.42
   0  -2 -15   21.21    1.44
   0   2  15   21.80    1.38
   0  -2 -15   22.15    1.42
   0  -2 -15   21.31    1.37
   0  -2 -15   22.79    1.43
   0  -2 -15   21.63    1.42
   0   2  15   21.65    1.44
   0  -2 -15   21.30    1.39
   0   2  15   22.08    1.46
   0   2  16    1.15    0.44
   0   2  16   -0.47    0.45
   0  -2 -16    1.12    0.43
   0  -2 -16    0.44    0.40
   0  -2 -16    0.81    0.43
   0   2  16    0.56    0.40
   0  -2 -16    0.78    0.40
   0   2  16    2.22    0.52
   0   2  16    1.49    0.45
   0  -2 -16    0.49    0.39
   0  -2 -16    1.28    0.47
   0   2  16    1.16    0.43
   0  -2 -17   15.29    1.06
   0  -2 -17   15.60    1.06
   0  -2 -17   14.65    1.03
   0  -2 -17   14.86    1.05
   0   2  17   13.64    0.99
   0   2  17   13.86    1.03
   0  -2 -17   15.66    1.04
   0  -2 -17   16.59    1.08
   0   2  17   14.65    1.03
   0  -2 -17   14.66    1.04
   0   2  17   14.55    1.04
   0   2  17   17.55    1.12
   0  -2 -18    4.43    0.51
   0   2  18    4.52    0.51
   0  -2 -18    4.65    0.50
   0  -2 -18    4.70    0.51
   0  -2 -18    4.36    0.50
   0   2  18    3.59    0.46
   0  -2 -18    4.29    0.49
   0  -2 -18    4.46    0.49
   0   2  18    4.01    0.45
   0  -2 -18    5.25    0.53
   0  -2 -18    4.09    0.47
   0  -2 -18    4.32    0.50
   0  -2 -18    4.81    0.50
   0   2  18    4.65    0.49
   0   2  19    2.28    0.29
   0  -2 -19    2.59    0.31
   0  -2 -19    2.95    0.33
   0   2  19    1.77    0.30
   0  -3  19   28.08    1.46
   0   3 -19   30.07    1.48
   0   3 -19   28.19    1.48
   0   3 -19   30.36    1.49
   0  -3  19   24.94    1.43
   0  -3  18   -0.08    0.32
   0  -3  18   -0.12    0.29
   0  -3  18    0.22    0.30
   0   3 -18    0.28    0.33
   0   3 -18    0.13    0.22
   0   3 -18    0.06    0.32
   0   3 -18    0.29    0.31
   0   3 -18   -0.08    0.27
   0   3 -18    0.29    0.30
   0  -3  17   20.46    1.28
   0   3 -17   20.48    1.33
   0   3 -17   20.49    1.24
   0   3 -17   21.06    1.34
   0   3 -17   23.21    1.36
   0   3 -17   21.45    1.31
   0  -3  17   23.54    1.36
   0  -3  17   21.33    1.35
   0  -3  16   17.65    1.26
   0  -3  16   17.94    1.17
   0  -3  16   16.78    1.11
   0   3 -16   18.63    1.24
   0   3 -16   19.03    1.17
   0  -3  16   18.36    1.26
   0   3 -16   15.54    1.13
   0   3 -16   17.41    1.22
   0  -3  16   18.05    1.19
   0   3 -16   18.65    1.25
   0   3 -16   18.94    1.23
   0  -3  16   18.06    1.20
   0  -3  15    2.85    0.58
   0  -3  15    2.50    0.50
   0   3 -15    2.45    0.56
   0   3 -15    3.18    0.56
   0   3 -15    3.09    0.59
   0  -3  15    2.92    0.52
   0  -3  15    3.07    0.59
   0   3 -15    2.48    0.52
   0   3 -15    3.29    0.53
   0  -3  15    3.73    0.58
   0  -3  14   19.72    1.41
   0  -3  14   20.82    1.31
   0  -3  14   20.58    1.26
   0   3 -14   20.60    1.36
   0   3 -14   22.26    1.34
   0   3 -14   19.34    1.31
   0   3 -14   19.97    1.37
   0  -3  14   20.62    1.35
   0   3 -14   20.35    1.36
   0  -3  14   19.19    1.35
   0   3 -14   20.94    2.27
   0  -3  14   18.38    1.37
   0  -3  13    5.51    0.76
   0  -3  13    5.48    0.61
   0  -3  13    5.82    0.64
   0   3 -13    4.60    0.59
   0   3 -13    5.47    0.67
   0  -3  13    5.49    0.62
   0  -3  13    4.66    0.56
   0   3 -13    6.17    0.65
   0   3 -13    5.63    0.68
   0  -3  13    5.28    0.69
   0  -3  13    5.92    0.68
   0   3 -13    5.75    0.67
   0   3 -13    6.12    0.65
   0  -3  13    6.12    0.69
   0  -3  13    4.92    0.69
   0   3 -13    3.47    1.06
   0  -3  12   23.53    1.41
   0  -3  12   18.11    1.21
   0   3 -12   19.82    1.26
   0  -3  12   19.71    1.25
   0   3 -12   18.85    1.22
   0   3 -12   20.70    1.28
   0  -3  12   18.60    1.18
   0  -3  12   20.21    1.18
   0   3 -12   19.77    1.26
   0  -3  12   19.32    1.34
   0   3 -12   19.86    1.28
   0   3 -12   19.07    1.25
   0  -3  12   19.60    1.28
   0   3 -12   20.05    1.30
   0  -3  12   18.81    1.32
   0   3 -12   17.25    1.98
   0  -3  12   20.22    1.31
   0  -3  11   14.14    1.01
   0  -3  11   18.07    1.19
   0   3 -11   16.49    1.08
   0  -3  11   17.94    1.06
   0  -3  11   18.17    1.08
   0  -3  11   15.88    1.02
   0  -3  11   16.09    1.00
   0   3 -11   14.63    1.02
   0   3 -11   17.61    1.09
   0   3 -11   15.05    1.07
   0  -3  11   16.50    1.14
   0  -3  11   16.47    1.10
   0   3 -11   15.43    1.06
   0   3 -11   15.97    1.09
   0  -3  11   16.41    1.15
   0  -3  11   16.83    1.13
   0  -3  10   92.73    4.43
   0   3 -10   95.66    4.49
   0   3 -10   94.56    4.44
   0  -3  10   95.60    4.40
   0  -3  10   86.74    4.41
   0  -3  10   94.49    4.47
   0   3 -10   90.71    4.46
   0  -3  10   94.12    4.55
   0  -3  10   90.47    4.49
   0   3 -10   93.27    4.46
   0   3 -10   94.81    4.50
   0  -3  10  102.32    4.59
   0  -3  10   92.26    4.43
   0  -3  10   98.11    4.53
   0   3 -10   97.61    5.45
   0  -3  10   93.02    4.55
   0  -3   9   34.05    1.83
   0   3  -9   37.46    1.89
   0  -3   9   34.33    1.83
   0   3  -9   35.62    1.84
   0  -3   9   37.31    1.87
   0   3  -9   34.92    1.87
   0   3  -9   37.37    1.87
   0  -3   9   35.38    1.91
   0   3  -9   35.07    1.89
   0  -3   9   38.41    1.95
   0  -3   9   35.46    1.92
   0   3  -9   37.86    2.65
   0  -3   9   36.79    1.95
   0  -3   9   37.61    1.96
   0  -3   9   35.33    1.85
   0  -3   8    3.04    0.46
   0  -3   8    2.88    0.40
   0  -3   8    2.27    0.35
   0  -3   8    3.37    0.41
   0  -3   8    2.64    0.43
   0   3  -8    2.76    0.41
   0  -3   8    3.30    0.43
   0   3  -8    3.68    0.41
   0   3  -8    2.94    0.39
   0   3  -8    4.05    0.82
   0  -3   8    2.81    0.45
   0  -3   8    3.22    0.45
   0   3  -7  637.35   27.79
   0  -3   7  619.18   27.84
   0   3  -7  620.17   27.80
   0   3  -7  620.32   27.77
   0  -3   7  608.42   27.84
   0  -3   7  614.38   27.82
   0  -3   7  656.01   27.85
   0  -3   7  596.69   27.78
   0   3  -6  110.71    5.20
   0  -3   6  116.21    5.35
   0   3  -6  110.66    5.61
   0  -3   6  109.17    5.21
   0  -3   6  116.07    5.22
   0   3  -5  257.72   13.84
   0   3  -5  293.85   14.05
   0  -3   5  264.92   14.01
   0   3  -5  275.44   13.95
   0   3  -4   27.13    1.39
   0  -3   4   22.87    1.17
   0   3  -3   22.78    1.39
   0   3  -3   23.20    1.31
   0  -3   3   25.68    1.25
   0   3  -2   87.89    4.47
   0  -3   2  100.45    4.43
   0  -3   1   48.98    2.47
   0  -3   1   44.56    2.34
   0  -3   1   49.17    2.40
   0   3   0 1237.34   57.96
   0  -3   0 1336.33   57.85
   0   3   1  577.10   25.56
   0  -3  -1  585.38   25.57
   0   3   1  625.05   25.49
   0   3   2  775.00   40.11
   0   3   2  974.64   40.07
   0   3   2  731.08   40.10
   0   3   2 1018.88   39.98
   0   3   3   45.35    2.20
   0  -3  -3   40.12    2.32
   0   3   3   47.50    2.08
   0   3   3   36.73    2.26
   0  -3  -3   37.84    2.36
   0  -3  -3   37.69    2.34
   0   3   4  489.67   21.49
   0   3   4  430.81   21.72
   0  -3  -4  441.70   21.73
   0   3   4  512.20   21.36
   0  -3  -4  427.75   21.71
   0   3   5  243.38   11.19
   0  -3  -5  235.47   11.45
   0   3   5  242.10   11.58
   0  -3  -5  236.67   11.53
   0   3   5  249.98   11.04
   0   3   6   31.25    1.59
   0   3   6   30.32    1.56
   0   3   6   31.20    1.74
   0  -3  -6   26.12    1.68
   0  -3  -6   33.86    2.11
   0   3   6   28.87    1.88
   0   3   6   31.68    2.20
   0   3   6   32.35    1.61
   0   3   6   31.57    1.61
   0  -3  -6   33.17    1.57
   0  -3  -6   30.77    1.56
   0   3   6   32.50    1.60
   0   3   6   30.64    1.58
   0   3   7  191.27    8.88
   0  -3  -7  214.09    9.64
   0  -3  -7  195.29    8.85
   0  -3  -7  207.17    9.50
   0   3   7  202.40    9.68
   0   3   7  188.73    9.01
   0   3   7  190.85    8.87
   0   3   7  199.29    8.91
   0   3   7  191.65    8.90
   0   3   7  192.96    8.89
   0  -3  -7  193.38    8.85
   0  -3  -7  194.89    8.84
   0   3   7  188.76    8.88
   0   3   7  202.86    8.85
   0   3   8   21.68    1.24
   0   3   8   19.17    1.19
   0  -3  -8   23.01    1.79
   0   3   8   21.57    1.98
   0   3   8   21.02    1.92
   0  -3  -8   22.29    1.86
   0  -3  -8   21.03    1.17
   0   3   8   20.63    1.21
   0   3   8   20.69    1.19
   0   3   8   20.53    1.23
   0   3   8   21.34    1.22
   0  -3  -8   21.70    1.17
   0   3   8   20.84    1.23
   0  -3  -8   21.36    1.18
   0   3   8   20.52    1.20
   0  -3  -8   21.13    1.15
   0   3   8   20.47    1.16
   0   3   9  319.38   14.10
   0   3   9  310.40   14.07
   0   3   9  350.39   15.26
   0  -3  -9  316.36   14.85
   0   3   9  352.67   15.33
   0   3   9  300.83   14.01
   0  -3  -9  323.50   14.08
   0   3   9  298.16   14.05
   0  -3  -9  337.19   15.05
   0   3   9  300.55   14.03
   0  -3  -9  321.50   14.03
   0  -3  -9  291.76   14.02
   0   3   9  297.29   13.99
   0   3   9  305.79   14.06
   0   3   9  312.39   14.09
   0  -3  -9  318.32   14.04
   0   3   9  320.80   14.11
   0   3   9  309.88   14.10
   0  -3  -9  305.80   14.02
   0   3   9  310.94   14.08
   0   3   9  306.50   14.01
   0   3   9  313.97   14.08
   0   3  10   29.96    1.72
   0   3  10   30.72    1.77
   0  -3 -10   30.02    2.40
   0   3  10   30.51    2.67
   0   3  10   32.10    2.65
   0   3  10   31.28    1.68
   0   3  10   28.37    1.69
   0  -3 -10   31.33    2.53
   0  -3 -10   33.03    1.74
   0  -3 -10   32.09    1.69
   0   3  10   30.98    1.70
   0  -3 -10   29.53    1.68
   0   3  10   32.55    1.74
   0   3  10   29.30    1.64
   0   3  10   31.39    1.75
   0   3  10   31.01    1.77
   0   3  10   32.02    1.77
   0  -3 -10   32.30    1.71
   0  -3 -10   33.42    1.70
   0   3  10   33.12    1.76
   0   3  10   29.36    1.66
   0   3  11   43.41    2.23
   0   3  11   37.67    2.13
   0   3  11   46.77    3.45
   0   3  11   39.07    3.17
   0  -3 -11   39.64    2.95
   0  -3 -11   40.07    3.06
   0  -3 -11   40.57    2.16
   0   3  11   37.70    2.08
   0   3  11   38.73    2.13
   0  -3 -11   38.16    2.17
   0  -3 -11   41.03    2.12
   0   3  11   40.00    2.12
   0  -3 -11   37.31    2.13
   0  -3 -11   38.52    2.10
   0   3  11   42.00    2.17
   0   3  11   41.03    2.18
   0  -3 -11   39.63    2.10
   0  -3 -11   42.78    2.14
   0   3  11   42.05    2.21
   0   3  11   39.51    2.20
   0   3  11   39.90    2.17
   0   3  11   36.27    2.07
   0   3  12    2.64    0.48
   0   3  12    3.09    1.12
   0   3  12    2.77    0.58
   0   3  12    2.61    0.47
   0  -3 -12    2.48    0.52
   0  -3 -12    3.13    0.56
   0   3  12    3.43    0.53
   0  -3 -12    2.43    0.89
   0   3  12    3.23    0.52
   0  -3 -12    3.00    0.52
   0  -3 -12    2.35    0.46
   0  -3 -12    3.76    0.53
   0   3  12    2.81    0.53
   0   3  12    2.95    0.51
   0   3  12    2.99    0.54
   0  -3 -12    3.81    0.56
   0  -3 -12    3.18    0.54
   0   3  12    2.97    0.55
   0   3  12    2.83    0.52
   0  -3 -13   75.93    3.80
   0   3  13   71.03    3.67
   0  -3 -13   73.93    4.84
   0  -3 -13   75.36    3.72
   0  -3 -13   76.29    3.73
   0   3  13   76.71    3.72
   0  -3 -13   75.25    3.75
   0   3  13   70.71    3.74
   0   3  13   74.11    3.77
   0  -3 -13   74.55    4.95
   0   3  13   71.94    5.11
   0   3  14   71.66    3.81
   0   3  14   70.06    5.10
   0  -3 -14   78.91    3.82
   0   3  14   69.69    3.67
   0  -3 -14   80.46    3.80
   0   3  14   70.88    3.70
   0  -3 -14   72.05    3.73
   0  -3 -14   79.12    3.76
   0  -3 -14   74.12    3.74
   0   3  14   73.10    3.80
   0   3  14   74.90    3.79
   0  -3 -14   76.43    5.03
   0   3  15   31.13    1.92
   0  -3 -15   30.80    1.87
   0  -3 -15   31.69    1.83
   0  -3 -15   31.21    1.85
   0  -3 -15   33.72    1.87
   0   3  15   32.36    1.88
   0  -3 -15   34.52    1.89
   0  -3 -15   31.58    1.85
   0   3  15   31.20    1.89
   0   3  16    8.13    0.79
   0  -3 -16    8.55    0.77
   0   3  16    7.36    0.67
   0  -3 -16    8.84    0.79
   0  -3 -16    9.58    0.80
   0  -3 -16    7.77    0.72
   0   3  16    7.26    0.71
   0   3  16    8.18    0.79
   0  -3 -16    7.79    0.77
   0   3  16    7.73    0.73
   0  -3 -16    7.77    0.75
   0   3  16    8.30    0.77
   0   3  17    1.40    0.41
   0   3  17    0.68    0.37
   0  -3 -17    1.44    0.41
   0  -3 -17    0.67    0.37
   0  -3 -17    0.80    0.40
   0  -3 -17    0.83    0.35
   0   3  17    1.01    0.38
   0  -3 -17    0.61    0.34
   0   3  17    0.96    0.41
   0   3  17    0.89    0.33
   0  -3 -17    0.74    0.37
   0  -3 -17    1.16    0.41
   0  -3 -17    0.65    0.35
   0   3  17    0.79    0.34
   0  -3 -18    0.28    0.27
   0  -3 -18    0.58    0.32
   0  -3 -18    0.47    0.29
   0   3  18    0.02    0.29
   0  -3 -18    0.48    0.29
   0  -3 -18    0.13    0.30
   0   3  18    0.24    0.25
   0  -3 -18    0.52    0.27
   0   3  18    0.41    0.30
   0  -3 -18    0.34    0.32
   0   3  18    0.47    0.30
   0  -3 -19   15.94    0.84
   0  -4  19   15.44    0.87
   0   4 -19   15.89    0.87
   0  -4  19   13.26    0.83
   0   4 -19   15.30    0.87
   0  -4  18    1.73    0.34
   0   4 -18    2.05    0.37
   0   4 -18    2.03    0.36
   0   4 -18    1.23    0.34
   0   4 -18    2.02    0.37
   0  -4  18    1.46    0.34
   0  -4  18    1.49    0.38
   0  -4  17    1.54    0.41
   0  -4  17    1.51    0.45
   0  -4  17    0.98    0.35
   0   4 -17    1.64    0.42
   0   4 -17    1.10    0.31
   0  -4  17    1.18    0.33
   0   4 -17    1.23    0.40
   0   4 -17    1.35    0.41
   0   4 -17    1.26    0.34
   0   4 -17    1.43    0.40
   0  -4  17    0.71    0.33
   0  -4  16    5.12    0.63
   0  -4  16    4.38    0.55
   0   4 -16    4.01    0.59
   0   4 -16    4.75    0.55
   0   4 -16    4.04    0.58
   0  -4  16    5.33    0.59
   0   4 -16    4.55    0.61
   0   4 -16    5.33    0.60
   0  -4  16    4.60    0.59
   0  -4  15   38.43    2.17
   0   4 -15   38.73    2.17
   0  -4  15   39.48    2.16
   0  -4  15   37.80    2.19
   0   4 -15   37.24    2.17
   0   4 -15   42.07    2.21
   0   4 -15   38.90    2.16
   0  -4  15   36.52    2.18
   0  -4  14    8.37    0.76
   0  -4  14    7.43    0.85
   0  -4  14    8.71    0.79
   0  -4  14    8.37    0.80
   0  -4  14    9.16    0.74
   0   4 -14    7.99    0.77
   0  -4  14    9.04    0.89
   0   4 -14    8.95    0.85
   0   4 -14    8.99    0.83
   0   4 -14    9.77    1.58
   0  -4  14   10.18    0.89
   0  -4  13   59.21    3.15
   0   4 -13   62.91    3.20
   0  -4  13   60.25    3.06
   0   4 -13   62.37    3.17
   0  -4  13   60.07    3.24
   0  -4  13   65.19    3.23
   0   4 -13   65.33    3.22
   0  -4  13   60.28    3.13
   0   4 -13   61.80    4.34
   0  -4  12   65.84    3.27
   0  -4  12   65.93    3.41
   0  -4  12   69.10    3.30
   0  -4  12   64.12    3.31
   0  -4  12   63.87    3.25
   0   4 -12   68.47    3.35
   0  -4  12   65.11    3.22
   0   4 -12   67.14    3.34
   0  -4  12   70.86    3.44
   0  -4  12   65.51    3.36
   0   4 -12   63.28    3.34
   0   4 -12   63.57    3.30
   0   4 -12   67.90    3.38
   0   4 -12   62.21    3.35
   0  -4  12   64.23    3.37
   0   4 -12   70.08    4.53
   0  -4  11   73.76    3.58
   0  -4  11   67.49    3.44
   0   4 -11   69.36    3.47
   0   4 -11   66.37    3.42
   0  -4  11   72.04    3.45
   0  -4  11   70.72    3.39
   0  -4  11   67.97    3.43
   0  -4  11   73.38    3.49
   0   4 -11   68.14    3.48
   0   4 -11   73.51    3.50
   0   4 -11   69.66    3.52
   0  -4  11   71.80    3.57
   0  -4  11   68.26    3.52
   0   4 -11   71.61    3.48
   0   4 -11   68.07    3.51
   0   4 -11   84.22    4.75
   0  -4  11   68.31    3.53
   0  -4  10   23.94    1.44
   0  -4  10   22.56    1.33
   0   4 -10   22.76    1.34
   0  -4  10   23.18    1.31
   0   4 -10   21.75    1.35
   0  -4  10   21.79    1.25
   0  -4  10   23.56    1.35
   0  -4  10   22.69    1.32
   0   4 -10   22.92    1.36
   0  -4  10   21.97    1.38
   0   4 -10   23.32    1.38
   0  -4  10   24.12    1.44
   0   4 -10   21.89    1.33
   0   4 -10   22.38    1.38
   0  -4  10   25.36    1.43
   0  -4  10   22.15    1.41
   0   4 -10   23.93    2.16
   0  -4   9   34.19    1.82
   0  -4   9   30.42    1.72
   0   4  -9   31.53    1.73
   0  -4   9   33.00    1.70
   0   4  -9   30.91    1.73
   0  -4   9   30.42    1.70
   0  -4   9   33.92    1.74
   0   4  -9   32.53    1.75
   0   4  -9   31.68    1.72
   0   4  -9   32.34    1.76
   0  -4   9   33.83    1.79
   0  -4   9   33.05    1.81
   0   4  -9   32.33    1.78
   0   4  -9   35.65    2.57
   0  -4   9   33.45    1.80
   0  -4   9   33.67    1.82
   0  -4   8  173.89    7.76
   0  -4   8  167.67    7.69
   0   4  -8  170.37    7.69
   0  -4   8  170.12    7.68
   0   4  -8  163.61    7.68
   0  -4   8  166.64    7.67
   0  -4   8  167.91    7.75
   0  -4   8  151.36    7.58
   0   4  -8  173.26    7.71
   0   4  -8  172.07    7.68
   0  -4   8  165.92    7.73
   0   4  -8  170.67    7.73
   0  -4   8  163.92    7.74
   0   4  -8  180.83    8.58
   0  -4   8  174.39    7.75
   0  -4   7   45.37    2.24
   0  -4   7   44.92    2.28
   0   4  -7   47.53    2.24
   0  -4   7   43.79    2.23
   0  -4   7   45.23    2.23
   0   4  -7   44.18    2.25
   0   4  -7   46.50    2.23
   0  -4   7   45.50    2.29
   0  -4   7   46.83    2.28
   0  -4   7   40.86    2.16
   0   4  -7   51.40    3.00
   0  -4   7   46.34    2.29
   0   4  -7   47.06    2.28
   0   4  -7   40.37    2.72
   0  -4   6   86.36    4.02
   0   4  -6   86.49    3.99
   0  -4   6   85.18    4.02
   0   4  -6   87.46    4.02
   0  -4   6   82.38    3.98
   0  -4   6   82.55    4.01
   0  -4   5  153.02    7.08
   0   4  -5  154.99    7.46
   0   4  -5  159.86    7.10
   0  -4   5  157.64    7.11
   0   4  -5  145.78    7.28
   0   4  -5  157.28    7.54
   0   4  -4   58.10    3.13
   0   4  -4   60.85    3.21
   0  -4   3   11.71    0.66
   0  -4   3   10.08    0.70
   0   4  -3   11.10    0.87
   0  -4   2  134.00    5.79
   0   4  -2  111.87    5.81
   0  -4   1    0.74    0.31
   0   4  -1    0.50    0.49
   0  -4   1    1.01    0.27
   0  -4   1    0.39    0.39
   0   4   0  175.23    7.78
   0   4   0  157.33    7.83
   0  -4   0  163.95    7.77
   0  -4  -1    0.83    0.47
   0   4   1    0.52    0.36
   0   4   1    0.45    0.42
   0  -4  -2  236.66   11.59
   0   4   2  232.40   11.41
   0   4   2  244.77   11.60
   0   4   3    0.16    0.41
   0   4   3    0.15    0.39
   0   4   3    0.26    0.31
   0  -4  -3   -0.06    0.52
   0   4   4   34.94    2.01
   0  -4  -4   36.12    2.30
   0   4   5  230.16   10.50
   0   4   5  231.36   10.07
   0   4   5  214.06    9.79
   0   4   5  218.68    9.80
   0  -4  -5  230.73   10.50
   0  -4  -5  209.59    9.76
   0   4   5  214.83    9.81
   0   4   5  215.30    9.81
   0  -4  -5  219.74    9.77
   0   4   5  208.38    9.81
   0   4   5  216.31    9.81
   0   4   6    1.59    0.33
   0  -4  -6    0.79    0.71
   0   4   6    1.37    0.47
   0   4   6    1.85    0.55
   0  -4  -6    0.08    0.78
   0   4   6    0.45    0.79
   0   4   6    1.26    0.30
   0   4   6    1.06    0.33
   0   4   6    1.52    0.34
   0  -4  -6    1.12    0.32
   0   4   6    2.04    0.34
   0  -4  -6    1.41    0.33
   0   4   6    1.56    0.31
   0   4   7   85.38    4.01
   0  -4  -7   90.12    4.82
   0   4   7   86.62    4.01
   0  -4  -7   88.87    4.70
   0   4   7   84.42    3.98
   0   4   7   86.31    4.02
   0   4   7   84.80    4.01
   0  -4  -7   85.97    3.97
   0   4   7   83.62    4.02
   0  -4  -7   82.41    3.96
   0   4   7   82.95    4.02
   0  -4  -7   81.52    4.78
   0  -4  -7   78.99    3.95
   0   4   7   84.55    4.00
   0   4   8   55.87    2.73
   0   4   8   55.36    2.72
   0  -4  -8   52.40    2.64
   0   4   8   53.01    2.67
   0  -4  -8   61.56    3.65
   0  -4  -8   52.00    2.74
   0   4   8   55.24    2.71
   0  -4  -8   57.07    2.68
   0   4   8   52.30    2.68
   0   4   8   58.07    3.63
   0  -4  -8   57.96    3.47
   0   4   8   52.20    2.71
   0   4   8   57.36    2.71
   0  -4  -8   54.54    2.67
   0   4   8   57.24    2.76
   0  -4  -8   53.72    2.67
   0   4   8   53.58    2.73
   0   4   8   53.15    2.72
   0   4   8   53.38    2.66
   0   4   8   55.03    2.71
   0  -4  -8   53.88    3.54
   0  -4  -8   52.86    2.65
   0   4   9    2.26    0.42
   0   4   9    1.10    0.74
   0   4   9    1.42    0.83
   0   4   9    1.88    0.42
   0  -4  -9    2.64    0.76
   0  -4  -9    1.89    0.75
   0  -4  -9    2.16    0.42
   0   4   9    1.51    0.36
   0   4   9    2.13    0.40
   0  -4  -9    1.19    0.38
   0   4   9    2.04    0.38
   0   4   9    1.24    0.38
   0   4   9    1.77    0.41
   0   4   9    2.03    0.40
   0  -4  -9    0.93    0.38
   0  -4  -9    1.53    0.40
   0   4   9    1.80    0.40
   0  -4  -9    2.21    0.83
   0   4   9    1.88    0.39
   0   4   9    2.05    0.35
   0   4  10   50.57    2.63
   0   4  10   53.01    2.67
   0  -4 -10   47.72    3.39
   0   4  10   55.39    3.83
   0   4  10   55.39    3.78
   0  -4 -10   55.11    2.65
   0  -4 -10   51.92    3.63
   0   4  10   48.31    2.57
   0  -4 -10   52.43    2.67
   0   4  10   47.65    2.59
   0  -4 -10   50.41    2.58
   0  -4 -10   47.79    2.61
   0   4  10   48.75    2.60
   0   4  10   52.15    2.66
   0   4  10   54.14    2.69
   0  -4 -10   51.57    2.59
   0  -4 -10   51.12    2.59
   0   4  10   50.97    2.65
   0   4  10   53.05    2.68
   0  -4 -10   49.66    3.59
   0   4  10   48.54    2.55
   0   4  10   49.67    2.63
   0   4  11    9.13    0.85
   0   4  11    7.18    0.73
   0   4  11   11.97    1.74
   0   4  11    6.67    1.41
   0  -4 -11    7.90    0.79
   0   4  11    8.65    0.76
   0  -4 -11    8.61    1.44
   0  -4 -11   10.06    0.82
   0   4  11    9.18    0.78
   0  -4 -11    7.89    0.75
   0  -4 -11    7.36    0.74
   0   4  11    8.51    0.77
   0   4  11    8.85    0.80
   0   4  11    8.90    0.81
   0  -4 -11    8.56    0.75
   0   4  11    8.15    0.81
   0  -4 -11    9.73    0.80
   0  -4 -11    8.05    1.39
   0   4  11    9.35    0.81
   0   4  12   37.51    2.22
   0   4  12   42.25    2.32
   0   4  12   41.48    3.39
   0   4  12   45.97    3.65
   0  -4 -12   38.75    2.27
   0   4  12   37.40    2.18
   0  -4 -12   34.48    3.16
   0  -4 -12   45.68    2.30
   0  -4 -12   43.10    2.24
   0   4  12   40.11    2.23
   0  -4 -12   40.54    2.24
   0   4  12   41.54    2.26
   0   4  12   43.29    2.29
   0  -4 -12   42.35    2.23
   0  -4 -12   39.26    2.20
   0   4  12   41.28    2.32
   0   4  12   41.88    2.30
   0  -4 -12   40.71    2.23
   0  -4 -12   42.58    3.36
   0   4  12   42.10    2.29
   0   4  13   -0.15    0.41
   0  -4 -13   -0.18    0.43
   0   4  13   -0.08    0.43
   0  -4 -13    0.35    0.43
   0  -4 -13   -0.04    0.39
   0  -4 -13    0.04    0.38
   0   4  13    0.13    0.36
   0  -4 -13   -0.17    0.75
   0   4  13    1.17    0.90
   0   4  14   84.61    4.24
   0  -4 -14   87.41    4.21
   0   4  14   78.85    4.10
   0  -4 -14   88.39    4.23
   0   4  14   76.25    4.11
   0  -4 -14   79.82    4.13
   0  -4 -14   90.65    4.18
   0   4  14   80.30    4.15
   0   4  14   87.19    4.22
   0  -4 -14   85.81    4.17
   0   4  14   85.07    4.23
   0   4  14   84.95    4.20
   0   4  15    3.67    0.54
   0   4  15    3.04    0.59
   0  -4 -15    4.27    0.59
   0   4  15    3.82    0.53
   0  -4 -15    3.65    0.58
   0  -4 -15    3.94    0.57
   0   4  15    4.58    0.58
   0  -4 -15    3.39    0.55
   0  -4 -15    3.53    0.54
   0   4  15    3.76    0.55
   0  -4 -15    4.02    0.59
   0  -4 -15    3.94    0.60
   0   4  15    3.92    0.59
   0   4  15    3.94    0.56
   0   4  16    7.02    0.66
   0   4  16    6.97    0.71
   0   4  16    7.00    0.65
   0  -4 -16    7.52    0.71
   0  -4 -16    7.28    0.71
   0  -4 -16    6.85    0.67
   0   4  16    6.24    0.66
   0  -4 -16    7.24    0.70
   0   4  16    7.84    0.74
   0  -4 -16    6.81    0.65
   0  -4 -16    7.82    0.71
   0   4  16    7.39    0.66
   0  -4 -16    6.24    0.67
   0   4  16    7.25    0.68
   0   4  17   51.33    2.68
   0   4  17   51.72    2.61
   0  -4 -17   59.25    2.72
   0  -4 -17   57.52    2.71
   0  -4 -17   52.80    2.63
   0  -4 -17   51.40    2.63
   0   4  17   48.61    2.62
   0  -4 -17   54.29    2.68
   0   4  17   53.78    2.69
   0  -4 -17   52.74    2.63
   0   4  17   50.27    2.59
   0  -4 -17   57.42    2.70
   0  -4 -17   55.83    2.66
   0  -4 -17   51.43    2.64
   0   4  17   50.64    2.64
   0  -4 -18    6.03    0.48
   0   4  18    5.98    0.54
   0   4  18    6.07    0.52
   0  -4 -18    8.32    0.59
   0  -4 -18    8.41    0.58
   0  -5  19    3.66    0.34
   0   5 -19    3.99    0.34
   0   5 -18    1.60    0.33
   0   5 -18    2.31    0.36
   0  -5  18    1.84    0.31
   0  -5  18    1.45    0.36
   0  -5  17    2.35    0.46
   0  -5  17    2.62    0.42
   0  -5  17    2.03    0.38
   0   5 -17    2.69    0.44
   0   5 -17    2.58    0.36
   0   5 -17    2.47    0.44
   0   5 -17    1.86    0.41
   0  -5  17    2.74    0.41
   0   5 -17    2.20    0.38
   0   5 -17    2.17    0.42
   0  -5  16   -0.11    0.35
   0  -5  16    0.25    0.31
   0  -5  16    0.37    0.33
   0   5 -16   -0.17    0.39
   0   5 -16   -0.17    0.31
   0   5 -16    0.25    0.37
   0   5 -16    0.18    0.37
   0  -5  16    0.52    0.36
   0   5 -16    0.50    0.33
   0  -5  16    0.04    0.35
   0   5 -16    0.45    0.36
   0  -5  15   31.34    1.88
   0  -5  15   29.04    1.78
   0  -5  15   32.60    1.81
   0   5 -15   32.05    1.86
   0   5 -15   32.94    1.81
   0   5 -15   32.15    1.87
   0  -5  15   33.13    1.87
   0   5 -15   32.08    1.87
   0   5 -15   32.18    1.85
   0  -5  15   32.44    1.88
   0   5 -15   34.89    1.92
   0  -5  14   29.85    1.89
   0  -5  14   32.82    1.84
   0  -5  14   32.95    1.83
   0   5 -14   31.22    1.88
   0   5 -14   32.15    1.84
   0   5 -14   31.71    1.89
   0   5 -14   32.06    1.87
   0  -5  14   33.60    1.92
   0  -5  13    2.89    0.56
   0  -5  13    2.38    0.47
   0   5 -13    2.07    0.50
   0  -5  13    2.16    0.49
   0  -5  13    2.34    0.44
   0   5 -13    2.94    0.50
   0   5 -13    3.22    0.60
   0  -5  13    1.82    0.49
   0   5 -13    1.94    0.53
   0   5 -13    1.97    0.52
   0  -5  13    1.92    0.53
   0   5 -13    1.36    0.88
   0  -5  12    1.39    0.50
   0  -5  12    0.69    0.42
   0   5 -12    1.14    0.39
   0  -5  12    0.68    0.37
   0   5 -12    1.31    0.48
   0  -5  12    1.45    0.46
   0  -5  12    1.07    0.41
   0   5 -12    0.42    0.40
   0   5 -12    1.33    0.48
   0  -5  12    1.10    0.47
   0   5 -12    0.97    0.46
   0  -5  12    1.08    0.49
   0   5 -12    1.09    0.43
   0  -5  12    1.17    0.48
   0  -5  11   29.58    1.75
   0  -5  11   30.55    1.83
   0   5 -11   30.40    1.72
   0  -5  11   30.56    1.72
   0  -5  11   30.59    1.76
   0  -5  11   31.74    1.75
   0   5 -11   30.77    1.78
   0   5 -11   32.60    1.80
   0   5 -11   31.63    1.82
   0   5 -11   32.11    1.81
   0  -5  11   31.52    1.85
   0  -5  11   33.13    1.85
   0   5 -11   31.81    1.83
   0   5 -11   27.10    2.63
   0  -5  11   30.75    1.84
   0  -5  10   31.48    1.73
   0  -5  10   31.91    1.80
   0   5 -10   33.57    1.77
   0  -5  10   30.14    1.68
   0   5 -10   27.65    1.66
   0  -5  10   29.75    1.71
   0   5 -10   30.73    1.74
   0  -5  10   31.01    1.73
   0   5 -10   32.17    1.76
   0   5 -10   32.29    1.78
   0  -5  10   32.12    1.80
   0   5 -10   29.49    1.75
   0  -5  10   30.34    1.79
   0   5 -10   30.49    1.78
   0   5 -10   33.59    2.70
   0  -5  10   30.50    1.79
   0  -5   9   36.78    1.93
   0  -5   9   35.16    1.96
   0   5  -9   35.17    1.89
   0  -5   9   35.97    1.87
   0  -5   9   34.21    1.90
   0  -5   9   34.81    1.90
   0   5  -9   34.18    1.91
   0   5  -9   37.45    1.95
   0  -5   9   34.25    1.88
   0   5  -9   36.78    1.95
   0  -5   9   33.12    1.96
   0   5  -9   37.52    1.95
   0  -5   9   37.38    1.98
   0   5  -9   35.79    1.90
   0   5  -9   37.78    1.98
   0   5  -9   38.92    2.83
   0  -5   9   36.03    1.99
   0  -5   8    1.36    0.39
   0  -5   8    1.31    0.38
   0   5  -8    2.18    0.71
   0  -5   8    1.44    0.31
   0   5  -8    1.22    0.33
   0  -5   8    1.64    0.34
   0   5  -8    1.43    0.37
   0  -5   8    1.05    0.35
   0   5  -8    1.12    0.36
   0  -5   8    1.73    0.41
   0   5  -8    0.98    0.35
   0  -5   8    1.22    0.29
   0  -5   8    1.05    0.36
   0  -5   8    1.17    0.32
   0   5  -8    1.65    0.38
   0   5  -8    1.58    0.34
   0   5  -8    1.55    0.37
   0   5  -8    1.03    0.74
   0  -5   8    1.17    0.41
   0  -5   7  230.81   10.42
   0  -5   7  217.27   10.42
   0   5  -7  237.85   10.39
   0  -5   7  231.86   10.40
   0  -5   7  233.69   10.41
   0   5  -7  229.12   10.40
   0   5  -7  230.77   11.09
   0  -5   7  224.29   10.33
   0  -5   7  205.99   10.32
   0  -5   7  231.45   10.45
   0  -5   7  221.22   10.44
   0   5  -7  235.21   10.42
   0   5  -7  234.79   10.42
   0   5  -7  246.37   10.46
   0   5  -7  226.72   10.37
   0  -5   7  234.30   10.46
   0  -5   6    1.22    0.37
   0  -5   6    1.68    0.35
   0   5  -6    0.59    0.28
   0   5  -6    1.11    0.55
   0  -5   6    1.03    0.28
   0  -5   6    1.43    0.36
   0   5  -6    0.74    0.32
   0  -5   6    1.02    0.32
   0  -5   6    1.76    0.32
   0  -5   6    1.04    0.35
   0   5  -6    0.84    0.30
   0  -5   6    0.77    0.34
   0   5  -6    1.18    0.29
   0   5  -6    1.30    0.36
   0   5  -6    1.35    0.60
   0  -5   5  454.96   21.22
   0  -5   5  461.40   21.22
   0  -5   5  463.89   21.16
   0   5  -5  473.07   21.21
   0   5  -5  468.69   21.66
   0   5  -5  496.63   21.25
   0   5  -5  488.84   21.23
   0  -5   5  477.84   21.25
   0  -5   4    0.74    0.31
   0  -5   4    0.87    0.34
   0   5  -4    0.62    0.50
   0  -5   4    0.90    0.32
   0   5  -4    0.59    0.30
   0   5  -4    1.14    0.31
   0  -5   4    0.79    0.33
   0  -5   3    2.18    0.36
   0   5  -3    1.92    0.53
   0  -5   3    1.48    0.27
   0  -5   3    2.37    0.36
   0   5  -3    2.39    0.36
   0  -5   3    2.73    0.37
   0   5  -3    2.46    0.34
   0  -5   3    1.60    0.37
   0   5  -3    1.89    0.52
   0  -5   2    1.71    0.39
   0   5  -2    1.63    0.45
   0  -5   1   14.81    1.02
   0   5  -1   16.35    1.21
   0   5  -1   13.51    1.07
   0  -5   1   12.46    0.90
   0  -5   1   16.74    1.17
   0   5  -1   16.39    1.32
   0   5   0   64.04    3.34
   0   5   0   63.10    3.46
   0  -5   0   63.45    3.35
   0   5   1    1.96    0.56
   0   5   1    2.24    0.65
   0   5   2  106.76    4.93
   0   5   2   89.91    4.38
   0   5   2   94.91    4.39
   0   5   2   93.89    4.38
   0   5   2   90.05    4.38
   0   5   2   90.23    4.65
   0  -5  -2   94.75    4.87
   0  -5  -2  100.37    4.35
   0   5   3   12.04    1.06
   0   5   3   11.37    1.14
   0   5   3   12.13    0.73
   0   5   3   11.55    0.72
   0  -5  -3   10.86    0.68
   0   5   3   10.89    0.71
   0   5   3   10.44    0.71
   0  -5  -3   11.40    1.17
   0   5   3    9.96    0.69
   0  -5  -3   10.39    0.68
   0   5   3   10.26    0.91
   0  -5  -3   10.68    0.68
   0   5   4  245.16   11.00
   0   5   4  233.41   10.66
   0  -5  -4  240.84   10.61
   0   5   4  232.36   10.66
   0   5   4  229.66   10.65
   0  -5  -4  238.08   11.25
   0   5   4  217.16   10.86
   0  -5  -4  241.40   10.61
   0  -5  -4  256.02   11.45
   0   5   4  231.82   10.64
   0  -5  -4  232.15   10.61
   0   5   5   23.26    1.59
   0   5   5   23.23    1.29
   0  -5  -5   23.01    1.25
   0   5   5   24.56    1.31
   0   5   5   23.24    1.30
   0  -5  -5   23.05    1.25
   0   5   5   24.84    1.30
   0   5   5   23.34    1.27
   0  -5  -5   23.10    1.26
   0   5   5   21.33    1.46
   0   5   5   24.30    1.28
   0   5   6  342.37   15.19
   0  -5  -6  340.09   15.16
   0  -5  -6  377.28   16.19
   0   5   6  338.20   15.19
   0   5   6  369.57   16.16
   0   5   6  338.42   15.51
   0   5   6  344.11   15.18
   0  -5  -6  316.86   15.13
   0   5   6  342.83   15.21
   0   5   6  339.82   15.21
   0   5   6  334.40   15.21
   0  -5  -6  334.45   15.15
   0   5   6  342.19   15.21
   0   5   6  338.96   15.20
   0  -5  -6  316.95   15.13
   0  -5  -7   10.52    0.75
   0   5   7   10.67    0.80
   0  -5  -7   10.29    0.81
   0   5   7   11.30    0.78
   0   5   7   11.63    0.80
   0   5   7   11.42    0.80
   0   5   7   13.99    1.56
   0   5   7   10.56    0.80
   0   5   7   10.22    0.75
   0   5   7   11.42    0.81
   0  -5  -7   12.53    0.78
   0   5   7   11.61    0.83
   0   5   7   10.79    0.80
   0  -5  -7   11.03    0.77
   0   5   7   11.84    0.79
   0  -5  -7   11.93    1.52
   0  -5  -7   11.27    0.77
   0   5   8   -0.06    0.30
   0  -5  -8   -0.29    0.33
   0   5   8   -0.40    0.65
   0   5   8    0.31    0.31
   0  -5  -8    0.03    0.31
   0  -5  -8    0.05    0.32
   0   5   8   -0.23    0.32
   0   5   8    0.14    0.28
   0   5   8    0.03    0.27
   0   5   8   -0.29    0.32
   0  -5  -8   -0.18    0.31
   0   5   8    0.19    0.33
   0   5   8    0.07    0.32
   0   5   8    0.26    0.32
   0  -5  -8    0.13    0.33
   0   5   8   -0.24    0.29
   0  -5  -8    0.20    0.33
   0  -5  -8    0.52    0.69
   0   5   9    0.35    0.33
   0   5   9   -0.16    0.78
   0   5   9   -0.15    0.85
   0   5   9    0.31    0.35
   0  -5  -9    0.11    0.34
   0   5   9    0.12    0.34
   0   5   9    0.52    0.39
   0  -5  -9    0.03    0.35
   0  -5  -9    0.13    0.31
   0   5   9    0.25    0.33
   0   5   9    0.50    0.31
   0   5   9    0.31    0.34
   0  -5  -9    0.03    0.33
   0   5   9   -0.04    0.35
   0  -5  -9    0.62    0.36
   0   5   9    0.18    0.37
   0   5   9    0.34    0.27
   0   5   9    0.03    0.32
   0  -5  -9    0.31    0.33
   0  -5  -9   -0.14    0.72
   0   5  10    8.24    0.79
   0   5  10    8.46    0.77
   0   5  10    5.94    1.48
   0   5  10   11.66    1.70
   0  -5 -10    9.13    0.79
   0  -5 -10    8.50    0.81
   0   5  10    9.67    0.78
   0  -5 -10    9.52    0.76
   0   5  10    8.75    0.78
   0  -5 -10    7.40    0.73
   0   5  10    8.67    0.75
   0   5  10    7.81    0.79
   0  -5 -10    9.25    0.76
   0  -5 -10    9.33    0.78
   0   5  10    8.34    0.79
   0   5  10    8.31    0.79
   0   5  10    6.88    0.76
   0  -5 -10    8.78    1.57
   0   5  10    8.79    0.76
   0   5  11  140.44    6.70
   0   5  11  134.34    6.66
   0   5  11  154.81    8.19
   0   5  11  159.37    8.31
   0  -5 -11  143.41    6.72
   0   5  11  137.07    6.63
   0  -5 -11  141.38    6.66
   0  -5 -11  140.98    6.62
   0   5  11  138.11    6.64
   0  -5 -11  132.55    6.63
   0   5  11  136.40    6.63
   0   5  11  141.81    6.70
   0  -5 -11  145.16    6.64
   0  -5 -11  137.88    6.62
   0   5  11  145.77    6.73
   0   5  11  142.78    6.72
   0  -5 -11  150.64    8.07
   0   5  11  140.96    6.67
   0   5  12   44.93    2.47
   0  -5 -12   47.73    2.56
   0   5  12   45.11    2.48
   0  -5 -12   46.25    2.47
   0  -5 -12   44.66    2.48
   0   5  12   46.49    2.48
   0   5  12   48.43    2.55
   0  -5 -12   50.11    3.70
   0   5  12   45.67    3.72
   0   5  12   45.44    3.75
   0   5  13   36.18    2.25
   0   5  13   47.79    2.42
   0   5  13   39.53    3.53
   0  -5 -13   44.68    2.35
   0   5  13   39.54    2.27
   0  -5 -13   43.10    2.36
   0   5  13   42.37    2.31
   0  -5 -13   41.06    2.29
   0  -5 -13   44.74    2.31
   0   5  13   42.17    2.30
   0  -5 -13   41.21    2.27
   0  -5 -13   41.52    2.30
   0   5  13   44.42    2.39
   0   5  13   43.25    2.36
   0   5  13   39.17    2.30
   0   5  14   45.38    2.47
   0  -5 -14   45.22    2.43
   0  -5 -14   45.52    2.40
   0  -5 -14   45.09    2.38
   0  -5 -14   44.07    2.36
   0   5  14   40.20    2.34
   0   5  14   41.73    2.38
   0  -5 -14   46.15    2.39
   0   5  14   43.18    2.41
   0   5  14   45.00    2.45
   0  -5 -14   45.55    2.40
   0   5  14   43.35    2.40
   0   5  15    1.09    0.42
   0   5  15    1.12    0.46
   0   5  15    1.41    0.40
   0  -5 -15    0.93    0.42
   0  -5 -15    1.27    0.44
   0  -5 -15    1.85    0.46
   0  -5 -15    1.61    0.45
   0   5  15    1.46    0.43
   0   5  15    0.93    0.35
   0   5  15    0.78    0.34
   0   5  15    0.72    0.41
   0  -5 -15    1.47    0.44
   0  -5 -15    1.67    0.46
   0   5  15    1.62    0.41
   0   5  16   19.76    1.25
   0   5  16   20.20    1.31
   0   5  16   20.78    1.25
   0  -5 -16   24.32    1.33
   0  -5 -16   22.49    1.31
   0  -5 -16   22.12    1.29
   0   5  16   19.72    1.24
   0  -5 -16   21.86    1.29
   0  -5 -16   20.87    1.24
   0   5  16   20.21    1.30
   0  -5 -16   20.93    1.27
   0  -5 -16   21.58    1.28
   0   5  16   18.33    1.23
   0  -5 -17   15.06    0.94
   0  -5 -17   14.83    0.94
   0   5  17   13.53    0.88
   0   5  17   12.74    0.88
   0  -5 -17   14.68    0.93
   0  -5 -17   14.62    0.91
   0  -5 -17   15.79    0.94
   0  -5 -17   14.44    0.92
   0   5  17   14.06    0.94
   0  -5 -17   14.47    0.87
   0   5  17   15.08    0.96
   0  -5 -18   20.22    1.05
   0   5  18   18.23    1.05
   0  -6  18    0.86    0.28
   0  -6  17   11.42    0.75
   0   6 -17   10.26    0.75
   0   6 -17   10.87    0.71
   0  -6  17   12.05    0.78
   0   6 -17   12.43    0.81
   0   6 -17   12.72    0.83
   0  -6  17   12.59    0.84
   0  -6  17    9.62    0.69
   0  -6  16    2.76    0.42
   0  -6  16    2.23    0.43
   0  -6  16    2.95    0.44
   0   6 -16    3.11    0.46
   0   6 -16    3.04    0.42
   0   6 -16    2.21    0.43
   0  -6  16    3.92    0.49
   0   6 -16    2.92    0.50
   0   6 -16    3.32    0.44
   0   6 -16    3.15    0.48
   0  -6  15   13.91    1.07
   0  -6  15   16.25    1.07
   0  -6  15   17.22    1.07
   0  -6  15   15.33    1.06
   0   6 -15   15.34    1.07
   0   6 -15   15.62    1.05
   0  -6  15   16.77    1.12
   0   6 -15   15.32    1.10
   0   6 -15   15.12    1.10
   0   6 -15   14.81    1.06
   0  -6  15   16.31    1.12
   0   6 -15   15.71    1.13
   0  -6  14   16.50    1.18
   0   6 -14   15.90    1.18
   0   6 -14   14.78    1.11
   0  -6  14   16.27    1.12
   0  -6  14   16.61    1.07
   0   6 -14   17.33    1.18
   0   6 -14   15.30    1.15
   0  -6  14   15.46    1.15
   0   6 -14   15.78    1.14
   0  -6  14   16.55    1.17
   0  -6  13   18.47    1.29
   0  -6  13   20.70    1.42
   0   6 -13   20.01    1.28
   0  -6  13   23.10    1.35
   0   6 -13   22.76    1.39
   0   6 -13   22.34    1.41
   0   6 -13   19.28    1.37
   0  -6  13   20.84    1.43
   0   6 -13   22.60    1.45
   0  -6  12  250.57   11.75
   0  -6  12  263.71   11.80
   0   6 -12  248.21   11.80
   0   6 -12  270.21   11.82
   0   6 -12  248.97   11.83
   0  -6  12  261.47   11.87
   0   6 -12  245.44   11.72
   0  -6  12  257.86   11.75
   0   6 -12  275.46   13.26
   0  -6  11   14.11    1.02
   0  -6  11   12.02    1.03
   0   6 -11   12.53    0.95
   0  -6  11   14.01    0.97
   0   6 -11   13.47    1.03
   0  -6  11   14.51    1.01
   0  -6  11   13.91    1.00
   0   6 -11   13.60    1.03
   0  -6  11   14.93    1.10
   0   6 -11   11.45    1.01
   0   6 -11   13.62    1.05
   0   6 -11   10.60    1.02
   0  -6  11   14.91    1.11
   0   6 -11   11.67    1.70
   0   6 -11   15.01    1.10
   0  -6  10   26.87    1.69
   0  -6  10   28.78    1.67
   0  -6  10   29.17    1.60
   0   6 -10   28.01    1.67
   0  -6  10   29.38    1.66
   0  -6  10   27.89    1.65
   0   6 -10   28.63    1.67
   0  -6  10   26.09    1.60
   0   6 -10   29.73    1.69
   0   6 -10   29.10    1.69
   0  -6  10   29.19    1.72
   0   6 -10   28.62    1.70
   0   6 -10   27.28    1.69
   0  -6  10   27.97    1.72
   0   6 -10   31.34    1.75
   0   6 -10   30.17    2.63
   0  -6   9    6.04    0.65
   0  -6   9    4.85    0.62
   0  -6   9    5.85    0.57
   0   6  -9    6.05    0.64
   0   6  -9    6.48    0.65
   0  -6   9    6.71    0.63
   0  -6   9    6.08    0.63
   0   6  -9    6.00    0.64
   0  -6   9    5.85    0.55
   0   6  -9    6.25    0.67
   0   6  -9    6.47    0.66
   0  -6   9    5.93    0.67
   0   6  -9    4.30    0.62
   0   6  -9    5.61    1.18
   0   6  -9    6.96    0.69
   0  -6   9    5.75    0.59
   0  -6   9    5.12    0.65
   0  -6   8    1.55    0.42
   0  -6   8    0.64    0.38
   0   6  -8    1.01    0.67
   0  -6   8    1.03    0.32
   0  -6   8    0.92    0.34
   0  -6   8    0.82    0.38
   0   6  -8    1.27    0.38
   0   6  -8    1.42    0.40
   0   6  -8    1.24    0.39
   0  -6   8    1.49    0.43
   0  -6   8    1.14    0.35
   0  -6   8    0.84    0.31
   0   6  -8    1.24    0.39
   0   6  -8    0.48    0.38
   0  -6   8    0.77    0.39
   0   6  -8    1.10    0.38
   0   6  -8    1.16    0.76
   0  -6   7  181.06    8.01
   0  -6   7  165.87    7.95
   0  -6   7  166.48    7.99
   0  -6   7  170.07    7.91
   0  -6   7  175.32    7.97
   0   6  -7  170.39    7.96
   0  -6   7  170.22    7.97
   0   6  -7  178.53    8.77
   0  -6   7  170.63    7.90
   0  -6   7  161.72    7.89
   0   6  -7  177.93    7.99
   0   6  -7  176.99    7.99
   0  -6   7  174.08    8.02
   0   6  -7  179.82    8.02
   0   6  -7  181.04    8.02
   0  -6   7  178.41    8.04
   0  -6   6   43.38    2.34
   0  -6   6   48.06    2.36
   0   6  -6   44.28    2.29
   0   6  -6   35.69    2.71
   0  -6   6   47.05    2.32
   0  -6   6   45.87    2.34
   0   6  -6   46.30    2.31
   0   6  -6   47.73    2.98
   0  -6   6   49.74    2.30
   0  -6   6   44.75    2.36
   0  -6   6   44.00    2.28
   0   6  -6   44.81    2.32
   0  -6   6   46.82    2.28
   0   6  -6   43.62    2.32
   0   6  -6   49.16    2.38
   0  -6   6   51.44    2.41
   0   6  -6   50.31    2.38
   0  -6   5    0.47    0.33
   0  -6   5    0.83    0.32
   0   6  -5    1.09    0.53
   0  -6   5    0.62    0.27
   0  -6   5    0.81    0.34
   0   6  -5    0.60    0.49
   0  -6   5    0.56    0.33
   0  -6   5    0.60    0.33
   0   6  -5    0.54    0.28
   0   6  -5    0.90    0.29
   0  -6   5    0.83    0.32
   0   6  -5    0.64    0.31
   0  -6   5    1.06    0.26
   0  -6   5    0.67    0.34
   0   6  -5    0.60    0.29
   0  -6   4   16.00    0.98
   0   6  -4   14.31    1.30
   0  -6   4   15.88    0.95
   0  -6   4   15.17    0.96
   0  -6   4   15.31    0.93
   0   6  -4   15.60    0.95
   0  -6   4   16.73    0.99
   0  -6   4   16.23    0.94
   0   6  -4   17.86    1.00
   0   6  -4   16.63    0.98
   0  -6   4   17.21    1.00
   0  -6   4   15.45    0.90
   0  -6   3  208.41    9.27
   0   6  -3  203.19    9.71
   0   6  -3  205.21    9.28
   0  -6   3  197.79    9.25
   0   6  -3  203.42    9.25
   0  -6   3  191.76    9.22
   0  -6   3  205.67    9.22
   0   6  -3  204.44    9.27
   0  -6   3  205.92    9.21
   0   6  -3  218.60    9.30
   0   6  -3  213.07    9.95
   0   6  -3  184.50    9.54
   0   6  -2   66.63    3.81
   0   6  -2   77.41    4.17
   0   6  -2   74.24    3.56
   0  -6   2   76.60    3.50
   0  -6   2   74.48    3.52
   0  -6   2   72.62    3.50
   0   6  -2   73.61    3.52
   0   6  -2   81.03    3.59
   0  -6   2   76.02    3.55
   0  -6   1   11.03    0.74
   0   6  -1    8.94    1.18
   0   6  -1    9.79    0.98
   0  -6   1    9.60    0.89
   0  -6   1   11.26    0.70
   0  -6   1   10.39    0.71
   0   6  -1   11.36    0.75
   0   6  -1   12.77    0.77
   0  -6   1   12.39    0.70
   0   6  -1    9.68    0.71
   0  -6   0   26.53    1.34
   0   6   0   24.11    1.84
   0  -6   0   23.03    1.70
   0  -6   0   20.86    1.54
   0  -6   0   25.85    1.30
   0  -6   0   23.17    1.29
   0   6   0   24.55    1.34
   0   6   0   26.34    1.36
   0  -6   0   27.20    1.29
   0  -6   0   23.96    1.29
   0   6   0   23.78    1.32
   0   6   1  104.88    5.01
   0  -6  -1  108.75    4.98
   0  -6  -1  115.31    5.52
   0   6   1  122.61    5.69
   0  -6  -1  108.55    4.99
   0  -6  -1  100.81    4.97
   0   6   1  112.41    5.05
   0  -6  -1  108.44    4.97
   0   6   1  108.08    5.04
   0   6   1  109.12    5.04
   0  -6  -1  108.26    5.02
   0  -6  -2   34.81    1.69
   0   6   2   30.92    1.70
   0   6   2   33.03    1.73
   0   6   2   35.15    2.30
   0  -6  -2   33.41    1.69
   0  -6  -2   32.72    1.68
   0  -6  -2   33.83    1.68
   0   6   2   35.38    1.74
   0   6   2   35.83    1.75
   0   6   2   32.91    1.73
   0   6   2   32.80    1.73
   0  -6  -2   32.48    1.68
   0  -6  -3   10.42    1.20
   0  -6  -3   12.26    0.76
   0   6   3   11.08    0.76
   0  -6  -3   12.55    0.78
   0  -6  -3   11.35    0.75
   0   6   3   11.94    0.78
   0   6   3   10.68    0.76
   0   6   3   12.35    0.80
   0   6   3   12.04    0.79
   0   6   3   13.34    0.81
   0   6   3   11.93    0.79
   0  -6  -3   11.88    0.75
   0  -6  -3   11.53    0.74
   0   6   4   70.93    3.40
   0  -6  -4   72.84    3.37
   0   6   4   67.60    3.38
   0   6   4   71.83    3.42
   0  -6  -4   71.54    3.37
   0  -6  -4   71.33    3.36
   0  -6  -4   67.80    3.36
   0   6   4   72.34    3.42
   0   6   4   71.16    3.41
   0   6   4   72.54    3.42
   0  -6  -4   69.55    3.36
   0  -6  -5  178.62    8.47
   0  -6  -5  177.95    8.55
   0   6   5  191.05    8.53
   0  -6  -5  158.49    8.44
   0   6   5  207.27    9.55
   0  -6  -5  191.85    8.49
   0   6   5  190.48    8.55
   0  -6  -5  186.03    8.48
   0   6   5  192.07    8.55
   0  -6  -5  187.12    8.49
   0   6   5  189.57    8.55
   0   6   5  191.14    8.55
   0  -6  -5  184.20    8.49
   0  -6  -5  193.28    9.32
   0   6   5  194.85    8.52
   0   6   5  197.39    8.54
   0   6   6   32.69    1.69
   0  -6  -6   29.45    1.62
   0   6   6   29.58    1.65
   0  -6  -6   29.49    1.69
   0   6   6   31.57    1.66
   0   6   6   29.62    1.65
   0   6   6   34.58    2.55
   0   6   6   30.86    1.68
   0   6   6   31.46    1.64
   0  -6  -6   30.07    1.61
   0   6   6   31.01    1.68
   0   6   6   30.60    1.68
   0  -6  -6   31.43    1.64
   0   6   6   30.45    1.68
   0  -6  -6   30.70    1.64
   0   6   6   30.49    1.65
   0  -6  -6   29.17    2.31
   0   6   7    0.38    0.32
   0  -6  -7    0.41    0.33
   0   6   7    0.40    0.68
   0  -6  -7    0.10    0.31
   0   6   7    0.18    0.34
   0   6   7    0.47    0.30
   0  -6  -7    0.35    0.31
   0   6   7    0.30    0.32
   0   6   7    0.05    0.26
   0   6   7    0.35    0.33
   0  -6  -7    0.48    0.31
   0   6   7    0.38    0.31
   0  -6  -7    0.45    0.34
   0   6   7    0.49    0.32
   0   6   7    0.16    0.32
   0  -6  -7    0.40    0.34
   0  -6  -7    0.53    0.73
   0   6   7    0.26    0.28
   0  -6  -7    0.59    0.64
   0   6   8    5.72    0.60
   0  -6  -8    5.11    0.55
   0   6   8    4.78    1.15
   0  -6  -8    4.93    0.60
   0   6   8    4.71    0.57
   0   6   8    5.74    0.59
   0   6   8    5.70    0.59
   0  -6  -8    4.92    0.55
   0  -6  -8    4.21    0.54
   0   6   8    5.24    0.60
   0   6   8    5.15    0.54
   0  -6  -8    4.85    0.55
   0   6   8    4.56    0.58
   0   6   8    5.51    0.61
   0   6   8    5.57    0.60
   0  -6  -8    5.44    0.59
   0  -6  -8    5.81    1.22
   0  -6  -8    5.04    1.08
   0   6   8    4.34    0.54
   0  -6  -8    5.63    0.58
   0   6   9   81.29    3.96
   0  -6  -9   77.24    3.86
   0   6   9   80.26    3.95
   0   6   9   94.60    5.35
   0   6   9   72.67    3.80
   0   6   9   78.07    3.92
   0  -6  -9   83.09    3.99
   0   6   9   75.11    3.91
   0  -6  -9   79.87    3.88
   0   6   9   82.06    3.93
   0  -6  -9   75.95    3.91
   0   6   9   82.55    3.97
   0   6   9   79.80    3.89
   0   6   9   82.93    3.98
   0  -6  -9   84.94    3.90
   0   6   9   80.70    3.97
   0   6   9   79.15    3.95
   0  -6  -9   82.22    3.91
   0  -6  -9   74.15    5.02
   0  -6  -9   76.33    3.87
   0   6   9   82.30    3.93
   0  -6  -9   80.75    4.94
   0   6  10   14.14    1.14
   0   6  10   15.56    1.14
   0   6  10   15.32    2.15
   0   6  10   16.90    2.11
   0  -6 -10   17.76    1.16
   0  -6 -10   14.79    1.16
   0   6  10   15.73    1.13
   0   6  10   16.76    1.15
   0  -6 -10   16.24    1.11
   0  -6 -10   14.32    1.10
   0   6  10   17.19    1.12
   0   6  10   17.87    1.19
   0  -6 -10   17.17    1.12
   0   6  10   16.18    1.17
   0  -6 -10   17.76    1.14
   0   6  10   16.54    1.18
   0   6  10   16.48    1.17
   0  -6 -10   16.52    1.90
   0  -6 -10   14.78    2.03
   0   6  10   16.25    1.12
   0  -6 -11   54.25    2.83
   0   6  11   52.97    2.79
   0  -6 -11   52.88    2.74
   0   6  11   49.73    2.76
   0  -6 -11   49.60    2.74
   0   6  11   56.36    2.84
   0   6  11   51.36    2.74
   0  -6 -11   59.72    4.11
   0   6  11   53.42    4.05
   0   6  11   59.30    4.24
   0   6  12  108.90    5.45
   0   6  12  115.97    5.51
   0   6  12  111.66    6.86
   0   6  12  115.25    6.97
   0   6  12  110.90    5.44
   0  -6 -12  121.38    5.49
   0  -6 -12  119.28    5.52
   0  -6 -12  112.28    5.42
   0   6  12  102.79    5.41
   0  -6 -12  111.03    5.43
   0  -6 -12  111.08    5.40
   0   6  12  116.83    5.52
   0  -6 -12  115.59    5.44
   0   6  12  113.81    5.51
   0  -6 -12  113.42    5.44
   0   6  12  106.72    5.43
   0  -6 -12  121.46    6.81
   0   6  13    3.45    0.54
   0   6  13    4.32    0.64
   0  -6 -13    3.96    0.60
   0  -6 -13    3.99    0.57
   0  -6 -13    3.57    0.58
   0  -6 -13    4.22    0.56
   0   6  13    4.05    0.57
   0   6  13    2.83    0.49
   0  -6 -13    4.54    0.60
   0   6  13    3.60    0.58
   0   6  13    3.66    0.60
   0  -6 -13    4.90    0.58
   0  -6 -13    4.45    0.60
   0   6  13    4.11    0.57
   0   6  14   10.61    0.90
   0   6  14   11.27    0.94
   0   6  14   10.55    0.88
   0  -6 -14   11.55    0.92
   0  -6 -14   10.97    0.91
   0  -6 -14   11.61    0.90
   0  -6 -14   11.70    0.89
   0   6  14   10.09    0.86
   0   6  14   10.92    0.84
   0   6  14   11.16    0.90
   0  -6 -14   11.22    0.87
   0   6  14   11.56    0.95
   0   6  14   10.94    0.91
   0  -6 -14   11.92    0.92
   0  -6 -14   11.09    0.86
   0   6  14   10.54    0.87
   0   6  15   12.24    0.90
   0   6  15   11.66    0.91
   0   6  15   12.56    0.89
   0  -6 -15   12.26    0.91
   0  -6 -15   12.46    0.91
   0  -6 -15   12.84    0.89
   0  -6 -15   11.92    0.89
   0   6  15   10.69    0.85
   0  -6 -15   10.41    0.82
   0   6  15   11.37    0.86
   0  -6 -15   12.88    0.90
   0  -6 -15   11.68    0.89
   0   6  15   11.82    0.91
   0   6  15   11.45    0.84
   0   6  16    4.19    0.51
   0  -6 -16    5.83    0.55
   0  -6 -16    5.31    0.54
   0   6  16    4.45    0.50
   0  -6 -16    5.68    0.54
   0  -6 -16    5.23    0.53
   0   6  16    5.14    0.56
   0  -6 -16    4.76    0.46
   0  -6 -16    4.89    0.51
   0  -6 -16    4.70    0.53
   0   6  16    4.69    0.52
   0  -6 -17   11.91    0.70
   0   6  17   10.26    0.67
   0  -6 -17    9.26    0.60
   0   6  17    9.52    0.70
   0  -6 -17   10.68    0.69
   0  -7  18    1.25    0.22
   0   7 -17   31.84    1.53
   0  -7  17   29.72    1.50
   0   7 -16    2.79    0.43
   0   7 -16    2.35    0.41
   0   7 -16    2.10    0.36
   0   7 -16    2.42    0.36
   0   7 -16    2.13    0.38
   0  -7  16    2.52    0.40
   0   7 -16    1.94    0.39
   0   7 -16    2.32    0.37
   0  -7  16    2.52    0.45
   0  -7  16    2.08    0.36
   0  -7  15    1.20    0.39
   0  -7  15    1.55    0.38
   0  -7  15    0.85    0.36
   0   7 -15    1.54    0.38
   0   7 -15    0.48    0.32
   0   7 -15    1.21    0.40
   0   7 -15    1.22    0.39
   0  -7  15    0.80    0.39
   0   7 -15    0.81    0.37
   0   7 -15    2.13    0.44
   0  -7  14    1.60    0.45
   0  -7  14    1.76    0.47
   0  -7  14    1.56    0.39
   0   7 -14    1.20    0.43
   0  -7  14    1.97    0.40
   0  -7  14    2.10    0.47
   0   7 -14    2.24    0.44
   0   7 -14    2.05    0.47
   0   7 -14    1.94    0.48
   0  -7  14    2.30    0.50
   0   7 -14    1.24    0.41
   0   7 -14    2.42    0.50
   0  -7  13  117.58    5.64
   0  -7  13  108.91    5.68
   0   7 -13  114.82    5.61
   0  -7  13  121.71    5.65
   0  -7  13  122.56    5.69
   0   7 -13  115.49    5.66
   0   7 -13  117.38    5.71
   0  -7  13  122.42    5.75
   0   7 -13  121.71    5.71
   0   7 -13  113.20    5.67
   0   7 -13  125.52    5.77
   0  -7  13  121.55    5.76
   0  -7  12   16.00    1.17
   0  -7  12   14.26    1.16
   0   7 -12   16.18    1.12
   0  -7  12   16.76    1.11
   0   7 -12   17.98    1.19
   0   7 -12   17.40    1.21
   0   7 -12   16.68    1.19
   0   7 -12   18.28    1.26
   0  -7  12   15.72    1.22
   0  -7  11    1.31    0.44
   0  -7  11    1.70    0.49
   0   7 -11    0.59    0.43
   0   7 -11    1.02    0.47
   0  -7  11    1.48    0.49
   0   7 -11    1.21    0.46
   0   7 -11    1.57    0.43
   0  -7  11    1.38    0.40
   0   7 -11    2.01    0.94
   0  -7  10   61.99    3.22
   0  -7  10   54.72    3.20
   0   7 -10   64.50    3.24
   0  -7  10   64.66    3.15
   0   7 -10   61.35    3.20
   0  -7  10   64.74    3.22
   0  -7  10   65.36    3.22
   0  -7  10   59.45    3.16
   0   7 -10   64.74    3.24
   0   7 -10   63.46    3.24
   0   7 -10   64.90    3.25
   0  -7  10   64.10    3.28
   0   7 -10   62.75    3.25
   0  -7  10   59.10    3.26
   0   7 -10   67.65    3.31
   0   7 -10   64.15    4.34
   0  -7   9   17.23    1.22
   0  -7   9   17.53    1.23
   0  -7   9   18.21    1.14
   0   7  -9   19.13    1.23
   0   7  -9   16.58    1.17
   0  -7   9   18.35    1.22
   0  -7   9   19.46    1.21
   0   7  -9   17.75    1.22
   0  -7   9   18.92    1.27
   0  -7   9   16.50    1.09
   0   7  -9   19.54    1.24
   0   7  -9   19.52    1.25
   0   7  -9   17.78    1.24
   0   7  -9   16.38    1.94
   0   7  -9   18.81    1.26
   0  -7   9   18.72    1.28
   0  -7   8   38.72    2.08
   0  -7   8   33.14    2.03
   0   7  -8   36.34    2.06
   0  -7   8   37.04    1.97
   0  -7   8   40.40    2.06
   0  -7   8   37.84    2.06
   0   7  -8   36.88    2.02
   0   7  -8   39.25    2.90
   0  -7   8   38.45    2.11
   0  -7   8   36.37    1.95
   0   7  -8   38.44    2.06
   0   7  -8   40.20    2.08
   0  -7   8   37.56    1.97
   0   7  -8   38.65    2.11
   0   7  -8   38.58    2.11
   0   7  -8   43.36    3.11
   0  -7   8   37.24    2.11
   0  -7   7   33.63    1.94
   0  -7   7   33.36    1.90
   0  -7   7   37.18    1.98
   0   7  -7   35.34    1.96
   0  -7   7   36.05    1.87
   0   7  -7   34.05    1.89
   0  -7   7   38.25    1.94
   0  -7   7   34.11    1.94
   0   7  -7   38.60    2.74
   0  -7   7   34.09    1.85
   0  -7   7   38.22    2.00
   0   7  -7   35.51    1.94
   0  -7   7   35.68    1.87
   0  -7   7   35.01    1.87
   0   7  -7   35.62    1.94
   0   7  -7   38.77    1.99
   0   7  -7   37.16    1.98
   0  -7   7   36.83    2.00
   0  -7   6   73.87    3.54
   0  -7   6   69.61    3.48
   0  -7   6   68.88    3.42
   0   7  -6   61.25    3.98
   0  -7   6   73.14    3.52
   0   7  -6   67.80    3.45
   0  -7   6   73.79    3.49
   0  -7   6   73.85    4.19
   0   7  -6   72.07    4.25
   0  -7   6   74.32    3.47
   0  -7   6   71.15    3.44
   0   7  -6   70.35    3.49
   0  -7   6   72.72    3.54
   0   7  -6   70.00    3.48
   0  -7   6   69.77    3.44
   0   7  -6   76.09    3.55
   0  -7   6   70.90    3.54
   0   7  -6   76.40    3.55
   0  -7   5  154.76    7.46
   0  -7   5  164.75    7.50
   0  -7   5  169.30    7.39
   0  -7   5  154.41    7.40
   0   7  -5  147.87    7.99
   0  -7   5  165.25    7.47
   0   7  -5  163.69    7.51
   0  -7   5  165.63    7.49
   0   7  -5  161.92    8.21
   0  -7   5  159.90    7.42
   0  -7   5  160.46    7.50
   0   7  -5  155.85    7.45
   0   7  -5  159.03    7.46
   0  -7   5  164.42    7.44
   0   7  -5  175.61    7.53
   0   7  -5  165.97    7.50
   0  -7   5  154.26    7.38
   0  -7   4  191.39    8.92
   0  -7   4  196.76    8.94
   0  -7   4  198.08    8.85
   0   7  -4  181.33    9.41
   0  -7   4  195.31    8.92
   0  -7   4  201.69    8.91
   0   7  -4  194.79    8.95
   0   7  -4  192.83    9.76
   0   7  -4  188.84    9.58
   0  -7   4  194.07    8.93
   0  -7   4  188.92    8.88
   0  -7   4  195.10    8.87
   0   7  -4  188.46    8.89
   0   7  -4  188.56    8.89
   0   7  -4  210.49    8.97
   0   7  -4  199.29    8.94
   0  -7   4  189.31    8.84
   0  -7   3   58.00    2.80
   0  -7   3   58.45    2.73
   0  -7   3   54.26    2.77
   0   7  -3   55.85    2.80
   0  -7   3   56.66    2.76
   0   7  -3   52.16    3.20
   0  -7   3   55.83    2.74
   0   7  -3   53.51    2.74
   0   7  -3   53.97    2.75
   0  -7   3   59.23    2.77
   0  -7   3   55.82    2.79
   0   7  -3   57.23    2.81
   0   7  -3   60.89    2.83
   0  -7   3   54.62    2.72
   0   7  -3   58.99    2.81
   0  -7   2    8.78    0.68
   0  -7   2    8.88    0.64
   0   7  -2    9.19    0.68
   0  -7   2    7.77    0.63
   0  -7   2    7.97    0.64
   0  -7   2    7.49    0.64
   0   7  -2    8.14    0.96
   0   7  -2    7.62    0.63
   0   7  -2    7.34    0.61
   0  -7   2    8.48    0.66
   0  -7   2    9.68    0.66
   0   7  -2    7.98    0.66
   0  -7   2    8.27    0.58
   0   7  -2    9.05    0.70
   0   7  -2    9.19    0.67
   0  -7   2    9.87    0.64
   0  -7   1  134.50    6.31
   0   7  -1  137.65    6.37
   0   7  -1  136.34    6.38
   0  -7   1  136.08    6.35
   0  -7   1  135.20    6.35
   0  -7   1  139.14    6.33
   0   7  -1  135.58    6.33
   0  -7   1  136.96    6.33
   0   7  -1  144.32    6.40
   0  -7   1  130.10    6.29
   0   7  -1  143.17    6.40
   0  -7   1  143.45    6.33
   0  -7   1  137.34    6.37
   0  -7   0    3.31    0.43
   0   7   0    3.22    0.42
   0  -7   0    3.19    0.42
   0  -7   0    4.14    0.44
   0   7   0    3.54    0.44
   0  -7   0    3.90    0.67
   0  -7   0    4.51    0.46
   0   7   0    2.85    0.41
   0  -7   0    3.22    0.43
   0   7   0    3.90    0.46
   0   7   0    3.80    0.45
   0   7   0    4.18    0.47
   0  -7   0    4.08    0.40
   0  -7   0    3.29    0.45
   0  -7   0    3.74    0.43
   0  -7  -1    2.24    0.38
   0   7   1    3.93    0.75
   0   7   1    2.97    0.40
   0  -7  -1    3.33    0.40
   0   7   1    2.79    0.40
   0  -7  -1    2.77    0.65
   0   7   1    2.29    0.39
   0  -7  -1    2.75    0.43
   0  -7  -1    2.60    0.41
   0  -7  -1    2.71    0.36
   0   7   1    3.24    0.44
   0   7   1    3.38    0.44
   0   7   1    2.77    0.40
   0  -7  -1    3.17    0.42
   0  -7  -2   21.24    1.19
   0   7   2   20.89    1.24
   0   7   2   21.48    1.23
   0   7   2   20.91    1.21
   0  -7  -2   20.88    1.24
   0  -7  -2   21.49    1.20
   0  -7  -2   21.64    1.21
   0   7   2   22.36    1.26
   0   7   2   21.39    1.24
   0   7   2   22.65    1.26
   0   7   2   21.16    1.24
   0  -7  -2   21.49    1.19
   0   7   2   22.31    1.64
   0  -7  -2   20.26    1.19
   0   7   2   21.50    1.23
   0  -7  -3   35.84    1.89
   0   7   3   37.62    1.95
   0   7   3   37.73    1.93
   0  -7  -3   34.53    1.94
   0   7   3   37.12    1.91
   0  -7  -3   37.80    1.90
   0  -7  -3   37.46    1.90
   0   7   3   40.02    1.96
   0   7   3   37.52    1.94
   0  -7  -3   36.97    1.88
   0   7   3   36.60    1.94
   0   7   3   37.32    1.94
   0   7   3   36.05    1.91
   0  -7  -3   37.04    1.89
   0   7   3   31.66    2.25
   0  -7  -4   62.88    3.09
   0   7   4   63.36    3.14
   0  -7  -4   57.72    3.14
   0   7   4   63.71    3.11
   0   7   4   64.59    3.13
   0  -7  -4   65.34    3.10
   0  -7  -4   65.68    3.10
   0   7   4   65.18    3.15
   0  -7  -4   64.64    3.09
   0   7   4   65.68    3.15
   0   7   4   64.02    3.15
   0   7   4   64.79    3.15
   0  -7  -4   65.86    3.90
   0  -7  -4   59.98    3.08
   0   7   4   59.97    3.49
   0   7   4   65.58    3.13
   0  -7  -5    1.17    0.36
   0  -7  -5    1.30    0.36
   0   7   5    1.55    0.39
   0   7   5    1.10    0.33
   0   7   5    2.14    0.39
   0   7   5    1.93    0.77
   0  -7  -5    0.87    0.32
   0  -7  -5    1.97    0.41
   0   7   5    2.34    0.41
   0  -7  -5    1.46    0.38
   0   7   5    1.27    0.35
   0  -7  -5    1.46    0.37
   0   7   5    1.47    0.37
   0   7   5    1.38    0.36
   0  -7  -5    1.13    0.38
   0   7   5    1.18    0.34
   0   7   5    1.83    0.36
   0  -7  -5    0.99    0.57
   0  -7  -6    6.67    0.64
   0   7   6    7.59    0.67
   0  -7  -6    7.81    1.03
   0   7   6    8.07    1.32
   0   7   6    7.49    0.63
   0   7   6    7.19    0.68
   0  -7  -6    6.36    0.66
   0   7   6    8.44    0.68
   0   7   6    7.55    0.67
   0   7   6    7.80    0.68
   0   7   6    6.59    0.60
   0  -7  -6    7.41    0.64
   0  -7  -6    5.75    0.64
   0  -7  -6    6.95    0.62
   0   7   6    7.45    0.67
   0   7   6    7.59    0.69
   0  -7  -6    7.33    0.64
   0   7   6    7.92    0.68
   0  -7  -6    7.71    1.19
   0   7   6    7.80    0.65
   0  -7  -6    7.92    0.67
   0   7   7   69.84    3.54
   0  -7  -7   70.23    3.48
   0   7   7   82.15    4.82
   0   7   7   72.48    3.55
   0   7   7   69.40    3.47
   0  -7  -7   73.98    3.59
   0   7   7   70.14    3.52
   0   7   7   65.77    3.50
   0  -7  -7   73.37    3.48
   0  -7  -7   63.86    3.48
   0   7   7   69.43    3.48
   0   7   7   72.79    3.56
   0   7   7   74.38    3.57
   0  -7  -7   74.49    3.48
   0   7   7   72.98    3.56
   0   7   7   75.10    3.57
   0  -7  -7   69.77    3.49
   0  -7  -7   70.77    4.44
   0   7   7   74.79    3.52
   0  -7  -7   69.16    3.50
   0  -7  -8    0.16    0.38
   0   7   8    0.69    0.37
   0   7   8    0.16    0.92
   0   7   8    0.79    0.42
   0  -7  -8    0.20    0.43
   0   7   8    0.86    0.35
   0   7   8    0.50    0.35
   0  -7  -8    0.68    0.38
   0   7   8    0.28    0.36
   0  -7  -8    0.69    0.36
   0   7   8    1.05    0.39
   0   7   8    0.38    0.29
   0   7   8    0.43    0.38
   0   7   8    0.76    0.38
   0  -7  -8    0.50    0.41
   0   7   8    0.43    0.37
   0  -7  -8    0.68    0.38
   0  -7  -8    0.97    0.71
   0  -7  -8    0.80    0.40
   0   7   8    0.75    0.35
   0   7   9   31.99    1.83
   0   7   9   30.23    1.79
   0  -7  -9   30.51    1.76
   0   7   9   37.50    3.06
   0   7   9   29.28    1.70
   0  -7  -9   32.39    1.86
   0   7   9   32.71    1.83
   0   7   9   29.97    1.79
   0  -7  -9   31.41    1.76
   0   7   9   33.69    1.81
   0  -7  -9   30.28    1.78
   0   7   9   33.12    1.85
   0   7   9   27.92    1.72
   0  -7  -9   32.89    1.80
   0   7   9   32.43    1.85
   0   7   9   32.19    1.85
   0   7   9   30.48    1.83
   0  -7  -9   31.31    1.76
   0   7   9   31.25    1.78
   0  -7  -9   29.27    1.75
   0  -7 -10   13.77    1.01
   0   7  10   14.06    1.05
   0  -7 -10   13.90    1.03
   0   7  10   14.00    0.99
   0   7  10   15.49    1.10
   0   7  10   10.67    1.92
   0   7  10   13.18    1.95
   0   7  10   13.35    0.93
   0   7  10   13.54    1.05
   0  -7 -10   14.11    1.09
   0   7  11   17.72    1.24
   0   7  11   17.12    1.24
   0   7  11   19.70    2.29
   0   7  11   20.61    2.50
   0   7  11   19.17    1.27
   0  -7 -11   19.08    1.24
   0  -7 -11   17.99    1.29
   0  -7 -11   17.34    1.19
   0   7  11   15.65    1.19
   0  -7 -11   16.87    1.20
   0  -7 -11   18.34    1.21
   0   7  11   16.74    1.25
   0   7  11   17.64    1.29
   0  -7 -11   18.80    1.24
   0   7  11   18.16    1.25
   0   7  11   18.11    1.20
   0   7  12    0.53    0.37
   0   7  12    1.08    0.45
   0  -7 -12    0.40    0.41
   0  -7 -12    0.49    0.41
   0  -7 -12    0.13    0.35
   0  -7 -12    0.47    0.37
   0   7  12    0.47    0.37
   0   7  12    0.55    0.33
   0  -7 -12   -0.03    0.37
   0  -7 -12    0.08    0.43
   0   7  12   -0.13    0.44
   0  -7 -12    0.35    0.41
   0   7  12    0.18    0.38
   0   7  12    0.23    0.35
   0   7  13    0.22    0.35
   0   7  13    0.42    0.39
   0   7  13    0.70    0.43
   0  -7 -13    0.16    0.39
   0  -7 -13    0.65    0.40
   0   7  13    0.88    0.42
   0  -7 -13    0.72    0.42
   0   7  13    0.14    0.38
   0  -7 -13    0.49    0.37
   0   7  13    0.58    0.37
   0   7  13    0.46    0.40
   0  -7 -13    0.58    0.42
   0   7  13    0.12    0.40
   0  -7 -13    0.04    0.38
   0  -7 -13    0.49    0.37
   0   7  13    0.39    0.33
   0   7  14    3.69    0.54
   0  -7 -14    2.70    0.51
   0  -7 -14    4.13    0.54
   0   7  14    3.76    0.54
   0  -7 -14    3.62    0.52
   0  -7 -14    3.59    0.49
   0  -7 -14    3.16    0.44
   0   7  14    3.26    0.48
   0  -7 -14    3.71    0.48
   0   7  14    2.75    0.48
   0  -7 -14    3.68    0.52
   0  -7 -14    3.18    0.48
   0   7  14    2.34    0.49
   0   7  14    3.43    0.53
   0   7  15    0.77    0.34
   0  -7 -15    1.07    0.36
   0   7  15    1.33    0.37
   0  -7 -15    0.35    0.32
   0  -7 -15    0.80    0.37
   0  -7 -15    0.73    0.34
   0  -7 -15    0.65    0.27
   0   7  15    1.38    0.39
   0   7  15    1.11    0.32
   0   7  15    0.91    0.31
   0  -7 -15    1.44    0.38
   0  -7 -15    1.34    0.34
   0   7  15    1.30    0.39
   0  -7 -16    3.11    0.37
   0  -7 -16    2.54    0.37
   0   7  16    2.19    0.37
   0  -7 -16    2.03    0.27
   0   7  16    2.60    0.37
   0  -7 -16    2.58    0.35
   0   7  16    1.93    0.36
   0   8 -16    4.67    0.46
   0   8 -16    5.58    0.44
   0  -8  16    4.98    0.47
   0   8 -15   43.30    2.16
   0  -8  15   41.53    2.10
   0   8 -15   43.33    2.16
   0   8 -15   42.87    2.08
   0   8 -15   36.38    2.05
   0   8 -15   39.94    2.09
   0  -8  15   42.32    2.13
   0   8 -15   36.40    2.05
   0  -8  15   40.63    2.11
   0  -8  14   20.29    1.24
   0   8 -14   18.28    1.13
   0   8 -14   22.78    1.31
   0  -8  14   19.51    1.17
   0  -8  14   20.21    1.21
   0   8 -14   19.48    1.19
   0  -8  14   18.44    1.23
   0   8 -14   17.88    1.19
   0   8 -14   17.61    1.16
   0   8 -14   17.38    1.18
   0   8 -14   19.45    1.25
   0  -8  13   12.86    0.97
   0  -8  13   12.67    0.92
   0  -8  13   13.35    0.98
   0   8 -13   14.89    1.07
   0  -8  13   13.53    0.99
   0   8 -13   14.15    1.00
   0   8 -13   13.74    0.99
   0  -8  13   14.60    1.06
   0   8 -13   12.91    1.00
   0   8 -13   12.40    0.97
   0   8 -13   14.32    1.06
   0  -8  12    2.56    0.52
   0   8 -12    2.89    0.48
   0  -8  12    2.35    0.49
   0  -8  12    3.27    0.53
   0  -8  12    2.50    0.57
   0   8 -12    3.08    0.54
   0   8 -12    2.51    0.51
   0   8 -12    2.33    0.48
   0   8 -12    2.43    0.53
   0  -8  11   50.89    2.79
   0   8 -11   50.76    2.74
   0  -8  11   54.14    2.72
   0   8 -11   56.57    2.83
   0   8 -11   50.85    2.79
   0   8 -11   54.05    2.82
   0   8 -11   54.63    2.88
   0  -8  10   82.98    3.97
   0  -8  10   82.02    3.98
   0  -8  10   72.38    3.89
   0   8 -10   82.08    3.98
   0   8 -10   77.88    3.96
   0  -8  10   76.43    4.00
   0  -8  10   78.37    3.86
   0   8 -10   81.48    3.98
   0   8 -10   83.43    5.21
   0  -8   9   -0.13    0.46
   0   8  -9   -0.16    0.39
   0  -8   9    0.31    0.33
   0   8  -9   -0.18    0.44
   0  -8   9    0.61    0.46
   0  -8   9    0.12    0.39
   0   8  -9    0.28    0.40
   0   8  -9    0.04    0.39
   0  -8   9   -0.17    0.36
   0  -8   9    0.14    0.44
   0   8  -9   -0.16    0.40
   0   8  -9   -0.17    0.42
   0   8  -9    0.32    0.48
   0   8  -9   -0.16    0.78
   0  -8   8   19.23    1.23
   0  -8   8   21.18    1.34
   0  -8   8   17.72    1.17
   0   8  -8   19.53    1.30
   0  -8   8   20.82    1.28
   0  -8   8   19.56    1.31
   0   8  -8   22.67    1.38
   0   8  -8   17.50    1.90
   0   8  -8   19.36    1.27
   0  -8   8   18.20    1.30
   0   8  -8   18.90    1.27
   0  -8   8   19.63    1.20
   0  -8   8   19.42    1.21
   0   8  -8   21.78    1.34
   0   8  -8   20.83    2.15
   0   8  -8   19.55    1.32
   0  -8   7   17.96    1.18
   0  -8   7   14.91    1.06
   0  -8   7   15.99    1.02
   0   8  -7   16.62    1.14
   0   8  -7   17.77    1.18
   0  -8   7   17.96    1.11
   0  -8   7   16.48    1.14
   0   8  -7   15.63    1.88
   0   8  -7   13.92    1.69
   0  -8   7   15.27    1.04
   0  -8   7   16.72    1.06
   0  -8   7   16.41    1.15
   0   8  -7   14.61    1.08
   0  -8   7   14.26    1.03
   0   8  -7   16.04    1.10
   0   8  -7   16.12    1.15
   0   8  -7   17.42    1.17
   0  -8   6    9.36    0.81
   0  -8   6    6.94    0.69
   0   8  -6    8.44    0.76
   0  -8   6    9.24    0.68
   0  -8   6    8.61    0.77
   0   8  -6    8.98    0.79
   0  -8   6    8.80    0.73
   0   8  -6    5.60    1.16
   0  -8   6    7.57    0.68
   0  -8   6    9.29    1.26
   0   8  -6    9.66    1.30
   0  -8   6    8.52    0.73
   0  -8   6    8.39    0.72
   0  -8   6   10.31    0.80
   0   8  -6    7.74    0.70
   0   8  -6    7.73    0.71
   0   8  -6    8.79    0.77
   0   8  -6    9.37    0.78
   0  -8   5   75.23    3.62
   0  -8   5   73.80    3.71
   0  -8   5   77.91    3.76
   0   8  -5   80.50    3.78
   0  -8   5   70.00    3.62
   0   8  -5   67.61    4.25
   0   8  -5   75.80    3.76
   0  -8   5   78.76    3.75
   0  -8   5   75.22    3.70
   0   8  -5   76.83    4.70
   0  -8   5   78.76    4.58
   0  -8   5   78.94    3.72
   0   8  -5   69.99    4.44
   0   8  -5   75.28    3.69
   0   8  -5   72.53    3.68
   0  -8   5   77.82    3.68
   0  -8   5   75.14    3.67
   0  -8   5   75.84    3.74
   0   8  -5   82.01    3.78
   0   8  -5   81.80    3.77
   0  -8   5   73.02    3.61
   0  -8   4   10.27    0.76
   0  -8   4    9.18    0.68
   0  -8   4    8.98    0.76
   0  -8   4    7.85    0.63
   0   8  -4    8.20    1.06
   0   8  -4    9.70    0.74
   0   8  -4    8.67    0.75
   0  -8   4    7.77    0.68
   0   8  -4    8.01    0.73
   0  -8   4    9.33    0.74
   0   8  -4   11.93    1.44
   0   8  -4    7.40    1.22
   0  -8   4    9.70    0.74
   0  -8   4    9.07    0.74
   0   8  -4    8.19    0.68
   0  -8   4    8.49    0.71
   0   8  -4    7.69    0.68
   0   8  -4    8.53    0.75
   0   8  -4    8.66    0.74
   0   8  -4    8.78    0.74
   0  -8   4    8.93    0.67
   0  -8   3   -0.06    0.31
   0  -8   3    0.42    0.30
   0  -8   3    0.73    0.39
   0   8  -3    0.08    0.47
   0   8  -3    0.36    0.33
   0  -8   3    0.45    0.30
   0   8  -3    0.16    0.31
   0  -8   3    0.72    0.36
   0   8  -3   -0.12    0.62
   0   8  -3    0.13    0.30
   0   8  -3    0.63    0.30
   0  -8   3   -0.08    0.37
   0  -8   3    0.66    0.37
   0   8  -3    0.03    0.33
   0   8  -3    0.50    0.35
   0   8  -3    0.57    0.33
   0  -8   3    0.84    0.34
   0  -8   2   13.88    0.90
   0  -8   2   13.45    0.95
   0  -8   2   12.88    0.95
   0   8  -2   14.17    0.95
   0   8  -2   11.61    1.24
   0  -8   2   13.65    0.96
   0  -8   2   13.75    0.91
   0   8  -2   15.04    0.97
   0  -8   2   14.50    0.94
   0   8  -2   11.89    1.47
   0   8  -2   14.21    0.90
   0   8  -2   13.11    0.91
   0  -8   2   13.85    0.93
   0  -8   2   13.67    0.91
   0   8  -2   13.29    0.95
   0   8  -2   14.38    0.97
   0  -8   2   13.84    0.85
   0   8  -2   14.93    0.95
   0  -8   2   13.25    0.89
   0  -8   1   95.50    4.43
   0  -8   1   93.41    4.37
   0   8  -1   92.79    4.42
   0   8  -1   83.28    4.85
   0  -8   1   87.07    4.42
   0  -8   1   91.22    4.39
   0  -8   1   91.80    4.40
   0   8  -1   93.33    4.44
   0   8  -1   98.02    5.36
   0  -8   1   91.59    4.38
   0  -8   1   90.22    4.37
   0   8  -1   90.93    4.38
   0   8  -1   95.62    4.46
   0  -8   1   90.52    4.33
   0   8  -1   93.84    4.45
   0   8  -1   95.07    4.47
   0   8  -1   95.36    4.43
   0  -8   1   92.66    4.37
   0  -8   0   91.22    4.22
   0  -8   0   88.85    4.17
   0   8   0   87.80    4.21
   0  -8   0   81.43    4.22
   0   8   0   85.08    4.21
   0  -8   0   84.80    4.18
   0  -8   0   88.05    4.19
   0   8   0   94.71    5.17
   0  -8   0   88.54    4.17
   0  -8   0   90.04    4.18
   0   8   0   89.09    4.18
   0   8   0   88.83    4.25
   0   8   0   88.14    4.24
   0   8   0   95.47    4.27
   0  -8   0   86.20    4.14
   0  -8   0   80.87    4.14
   0   8   0   89.85    4.22
   0  -8  -1   21.15    1.24
   0  -8  -1   19.62    1.27
   0   8   1   19.92    1.25
   0  -8  -1   21.45    1.25
   0  -8  -1   20.73    1.24
   0   8   1   20.80    1.28
   0   8   1   22.25    1.29
   0   8   1   20.88    1.95
   0  -8  -1   20.92    1.24
   0  -8  -1   20.80    1.24
   0   8   1   22.24    1.30
   0   8   1   23.19    1.33
   0   8   1   22.33    1.30
   0  -8  -1   21.98    1.23
   0   8   1   23.72    1.33
   0  -8  -1   21.58    1.25
   0   8   1   20.87    1.28
   0  -8  -2   74.88    3.63
   0  -8  -2   73.28    3.70
   0   8   2   73.86    3.66
   0   8   2   68.98    3.64
   0   8   2   76.03    3.69
   0   8   2   74.80    3.68
   0   8   2   79.25    4.54
   0  -8  -2   75.17    3.64
   0  -8  -2   75.61    3.64
   0   8   2   77.85    3.70
   0  -8  -2   72.75    3.61
   0   8   2   75.82    3.70
   0   8   2   84.37    3.74
   0   8   2   81.18    3.73
   0   8   2   78.88    3.69
   0  -8  -2   72.19    3.62
   0  -8  -3    0.56    0.39
   0  -8  -3    1.13    0.39
   0  -8  -3    0.82    0.35
   0   8   3    0.66    0.36
   0   8   3    0.92    0.35
   0   8   3    0.40    0.30
   0  -8  -3    0.87    0.38
   0   8   3    0.97    0.35
   0  -8  -3    0.94    0.41
   0   8   3    1.11    0.36
   0   8   3    0.55    0.33
   0   8   3    0.90    0.37
   0  -8  -3    1.08    0.35
   0   8   3    0.51    0.32
   0  -8  -3    0.43    0.37
   0  -8  -4    5.77    0.58
   0  -8  -4    4.62    0.54
   0   8   4    4.87    0.57
   0  -8  -4    4.75    0.56
   0   8   4    4.89    0.55
   0   8   4    5.38    0.56
   0  -8  -4    4.61    0.52
   0   8   4    5.56    0.59
   0  -8  -4    4.81    0.57
   0  -8  -4    5.10    0.56
   0   8   4    5.05    0.58
   0   8   4    4.48    0.55
   0   8   4    5.52    0.59
   0  -8  -4    4.40    0.53
   0   8   4    5.00    0.55
   0  -8  -4    4.11    0.53
   0  -8  -5    0.21    0.37
   0  -8  -5    0.03    0.33
   0  -8  -5    0.77    0.62
   0   8   5   -0.45    0.97
   0  -8  -5   -0.34    0.43
   0   8   5    0.11    0.36
   0   8   5    0.19    0.35
   0   8   5    0.13    0.32
   0  -8  -5   -0.19    0.33
   0  -8  -5    0.23    0.39
   0   8   5   -0.04    0.34
   0  -8  -5    0.06    0.36
   0   8   5    0.40    0.38
   0  -8  -5   -0.03    0.37
   0   8   5    0.21    0.32
   0  -8  -5   -0.05    0.31
   0   8   5    0.18    0.32
   0   8   5    0.13    0.31
   0  -8  -5    0.12    0.38
   0   8   5   -0.03    0.32
   0  -8  -6  130.79    5.95
   0   8   6  127.91    5.99
   0   8   6  140.40    7.36
   0   8   6  124.57    5.94
   0  -8  -6  128.06    6.03
   0   8   6  121.67    5.99
   0  -8  -6  124.21    5.91
   0   8   6  128.71    5.99
   0  -8  -6  120.54    5.94
   0   8   6  127.12    6.00
   0  -8  -6  118.22    5.92
   0   8   6  121.31    5.91
   0   8   6  133.78    6.03
   0   8   6  130.61    6.01
   0  -8  -6  123.70    5.94
   0   8   6  128.40    6.01
   0  -8  -6  126.81    5.91
   0   8   6  126.60    5.95
   0  -8  -6  126.93    5.95
   0  -8  -7    0.77    0.41
   0   8   7    1.82    0.44
   0   8   7    1.00    0.81
   0   8   7    1.39    0.47
   0  -8  -7    1.04    0.43
   0  -8  -7    1.22    0.40
   0   8   7    0.82    0.38
   0   8   7    0.83    0.38
   0  -8  -7    1.01    0.37
   0   8   7    0.75    0.31
   0   8   7    1.18    0.42
   0   8   7    0.44    0.37
   0  -8  -7    0.94    0.44
   0  -8  -7    1.05    0.39
   0   8   7    1.14    0.40
   0   8   7    1.47    0.41
   0  -8  -7    0.28    0.42
   0   8   7    0.82    0.35
   0   8   8   -0.25    0.37
   0  -8  -8    0.14    0.39
   0   8   8   -0.70    0.90
   0  -8  -8   -0.35    0.43
   0   8   8    0.17    0.42
   0  -8  -8   -0.10    0.37
   0   8   8   -0.07    0.40
   0   8   8   -0.43    0.37
   0  -8  -8    0.36    0.38
   0   8   8    0.17    0.36
   0   8   8    0.03    0.28
   0   8   8    0.33    0.38
   0  -8  -8   -0.32    0.43
   0   8   8   -0.30    0.41
   0   8   8   -0.04    0.37
   0  -8  -8    0.03    0.36
   0   8   8   -0.18    0.33
   0  -8  -8   -0.04    0.41
   0   8   9   12.20    0.94
   0   8   9   14.25    1.07
   0  -8  -9   14.16    1.08
   0  -8  -9   14.11    1.01
   0   8   9   15.70    1.06
   0   8   9   13.07    0.96
   0   8   9   15.79    1.09
   0  -8  -9   12.61    0.99
   0  -8  -9   12.91    1.00
   0   8   9   13.36    1.88
   0   8  10   55.88    2.96
   0   8  10   56.74    2.97
   0   8  10   57.16    2.96
   0   8  10   59.08    4.32
   0   8  10   65.48    4.45
   0  -8 -10   58.51    2.94
   0   8  10   57.93    2.99
   0  -8 -10   60.97    3.03
   0   8  10   47.29    2.81
   0  -8 -10   54.90    2.91
   0   8  10   58.52    2.99
   0  -8 -10   58.35    2.95
   0  -8 -10   60.43    2.93
   0   8  10   57.97    3.00
   0   8  10   60.50    3.02
   0   8  10   55.55    2.91
   0  -8 -10   53.44    2.89
   0   8  11   31.47    1.97
   0   8  11   35.20    2.01
   0  -8 -11   40.12    2.03
   0  -8 -11   35.58    1.96
   0  -8 -11   31.83    1.93
   0   8  11   36.11    2.04
   0  -8 -11   34.05    1.91
   0   8  11   38.52    2.07
   0   8  11   34.12    2.00
   0  -8 -11   36.20    2.00
   0  -8 -11   36.37    1.98
   0   8  11   35.59    2.05
   0   8  11   36.10    1.97
   0   8  12   15.52    1.11
   0   8  12   14.38    1.09
   0   8  12   14.94    1.08
   0  -8 -12   17.17    1.11
   0  -8 -12   16.71    1.14
   0   8  12   13.96    1.09
   0  -8 -12   15.83    1.03
   0  -8 -12   15.88    1.08
   0  -8 -12   14.87    1.02
   0   8  12   15.30    1.10
   0   8  12   15.30    1.11
   0  -8 -12   16.11    1.09
   0   8  12   16.73    1.14
   0  -8 -12   16.20    1.11
   0   8  12   14.73    1.04
   0   8  13    9.11    0.77
   0  -8 -13    8.89    0.75
   0  -8 -13    8.78    0.75
   0  -8 -13    9.27    0.76
   0  -8 -13    8.18    0.68
   0  -8 -13    8.08    0.66
   0   8  13    7.71    0.71
   0  -8 -13    7.71    0.67
   0   8  13    9.05    0.76
   0  -8 -13    8.61    0.74
   0  -8 -13    7.57    0.71
   0   8  13    8.75    0.76
   0   8  13    7.87    0.73
   0   8  13    8.43    0.76
   0   8  13    7.45    0.68
   0   8  14   22.05    1.31
   0  -8 -14   24.79    1.33
   0  -8 -14   23.42    1.31
   0  -8 -14   23.83    1.32
   0  -8 -14   21.94    1.25
   0  -8 -14   20.26    1.21
   0   8  14   22.14    1.29
   0   8  14   20.97    1.28
   0  -8 -14   22.12    1.25
   0  -8 -14   20.26    1.26
   0  -8 -14   23.28    1.31
   0   8  14   21.53    1.31
   0   8  14   22.61    1.30
   0   8  14   23.30    1.33
   0   8  14   19.95    1.30
   0   8  15    3.79    0.45
   0  -8 -15    4.41    0.45
   0  -8 -15    4.04    0.44
   0   8  15    3.93    0.44
   0   8  15    3.98    0.43
   0  -8 -15    4.59    0.45
   0  -8 -15    3.88    0.41
   0  -8 -15    4.24    0.45
   0   8  15    3.73    0.45
   0   8  16    2.34    0.30
   0   8  16    2.21    0.30
   0   9 -15    3.61    0.38
   0   9 -15    4.87    0.47
   0  -9  15    3.94    0.44
   0  -9  14    4.95    0.55
   0   9 -14    4.35    0.44
   0  -9  14    4.92    0.51
   0   9 -14    5.06    0.56
   0   9 -14    5.16    0.50
   0   9 -14    4.08    0.47
   0   9 -14    4.69    0.52
   0   9 -14    5.41    0.55
   0  -9  13   19.88    1.22
   0   9 -13   19.65    1.19
   0  -9  13   21.18    1.26
   0   9 -13   20.30    1.30
   0  -9  13   20.26    1.23
   0   9 -13   20.77    1.24
   0   9 -13   18.12    1.21
   0   9 -13   19.24    1.23
   0   9 -13   21.42    1.31
   0   9 -12    2.39    0.52
   0   9 -12    2.18    0.51
   0  -9  12    2.36    0.45
   0  -9  12    2.21    0.47
   0   9 -12    1.86    0.44
   0   9 -12    1.91    0.44
   0  -9  12    2.03    0.48
   0   9 -12    1.52    0.41
   0  -9  12    2.04    0.48
   0  -9  11   16.82    1.16
   0   9 -11   14.27    1.07
   0  -9  11   18.08    1.17
   0  -9  11   16.88    1.14
   0   9 -11   17.35    1.22
   0  -9  11   16.36    1.18
   0   9 -11   15.21    1.11
   0   9 -11   14.85    1.12
   0   9 -11   16.68    1.20
   0  -9  10    0.94    0.48
   0   9 -10    0.93    0.41
   0   9 -10    1.24    0.46
   0  -9  10    0.53    0.40
   0   9 -10    1.12    0.41
   0   9 -10    1.48    0.47
   0   9 -10    1.54    0.49
   0  -9   9   35.25    2.02
   0   9  -9   35.43    2.00
   0   9  -9   37.69    2.07
   0  -9   9   33.84    1.95
   0  -9   9   35.18    2.01
   0   9  -9   34.30    1.99
   0  -9   9   31.48    1.86
   0  -9   9   35.37    2.03
   0   9  -9   36.12    2.02
   0   9  -9   35.11    2.96
   0   9  -9   32.46    2.01
   0   9  -8    0.28    0.44
   0  -9   8    0.63    0.41
   0  -9   8    0.38    0.44
   0   9  -8    1.59    0.88
   0  -9   8    0.53    0.42
   0  -9   8    0.69    0.39
   0   9  -8    0.97    0.41
   0   9  -8    0.21    0.45
   0   9  -8    0.97    0.82
   0  -9   7   38.52    2.27
   0  -9   7   44.56    2.39
   0   9  -7   46.19    2.39
   0  -9   7   43.30    2.32
   0   9  -7   45.41    2.41
   0  -9   7   44.32    2.37
   0   9  -7   36.10    3.05
   0  -9   7   40.19    2.26
   0   9  -7   40.42    2.29
   0  -9   7   44.99    2.28
   0  -9   7   41.95    2.27
   0   9  -7   43.72    2.39
   0   9  -7   46.62    2.43
   0   9  -7   45.21    2.40
   0  -9   6  143.45    6.79
   0  -9   6  131.05    6.70
   0   9  -6  147.17    6.80
   0   9  -6  147.15    6.82
   0  -9   6  147.34    6.79
   0  -9   6  143.78    6.73
   0  -9   6  132.78    7.64
   0  -9   6  136.48    6.70
   0   9  -6  139.31    7.68
   0   9  -6  143.65    7.92
   0  -9   6  142.56    6.70
   0  -9   6  138.04    6.68
   0   9  -6  152.39    6.83
   0   9  -6  151.14    6.84
   0   9  -6  144.44    6.80
   0  -9   5  162.73    7.47
   0  -9   5  154.07    7.31
   0  -9   5  149.36    7.40
   0   9  -5  162.31    7.48
   0   9  -5  132.37    7.95
   0   9  -5  163.81    7.48
   0  -9   5  162.61    7.46
   0  -9   5  162.76    7.42
   0  -9   5  161.79    7.42
   0   9  -5  141.47    8.23
   0   9  -5  150.93    8.48
   0  -9   5  154.06    8.40
   0  -9   5  156.57    7.38
   0  -9   5  154.94    7.38
   0   9  -5  170.49    7.50
   0   9  -5  171.77    7.52
   0   9  -5  161.90    7.47
   0  -9   5  153.07    7.31
   0  -9   4   32.87    1.75
   0  -9   4   28.87    1.69
   0  -9   4   28.14    1.60
   0   9  -4   24.40    2.08
   0   9  -4   29.23    1.74
   0   9  -4   29.63    1.69
   0  -9   4   29.91    1.66
   0  -9   4   30.25    1.71
   0   9  -4   30.29    1.73
   0   9  -4   24.65    2.27
   0  -9   4   28.05    2.46
   0   9  -4   28.60    2.51
   0  -9   4   30.48    1.70
   0  -9   4   29.30    1.67
   0  -9   4   27.09    1.65
   0   9  -4   34.39    1.77
   0   9  -4   30.38    1.74
   0   9  -4   27.65    1.69
   0  -9   4   27.05    1.59
   0  -9   3   50.09    2.60
   0  -9   3   48.71    2.50
   0  -9   3   50.24    2.59
   0   9  -3   50.21    2.58
   0   9  -3   46.96    2.60
   0  -9   3   48.45    2.53
   0  -9   3   47.85    2.56
   0   9  -3   50.38    2.60
   0   9  -3   45.11    3.40
   0   9  -3   41.91    3.17
   0  -9   3   49.81    2.60
   0  -9   3   50.13    2.55
   0  -9   3   52.01    2.56
   0   9  -3   50.77    2.62
   0   9  -3   53.68    2.64
   0   9  -3   48.29    2.58
   0  -9   3   46.90    2.49
   0  -9   2    7.59    0.72
   0  -9   2    7.35    0.67
   0  -9   2    7.18    0.70
   0   9  -2    7.71    0.71
   0   9  -2    6.80    0.71
   0   9  -2    8.36    0.73
   0  -9   2    7.21    0.66
   0  -9   2    6.45    0.68
   0  -9   2    6.93    0.72
   0   9  -2    5.74    1.28
   0  -9   2    7.12    0.70
   0  -9   2    7.82    0.73
   0   9  -2    8.36    0.74
   0   9  -2    8.10    0.76
   0   9  -2    9.45    0.78
   0  -9   2    6.86    0.66
   0   9  -2    6.86    0.68
   0  -9   1    9.26    0.79
   0  -9   1    9.38    0.77
   0  -9   1   10.17    0.83
   0   9  -1    9.65    0.80
   0   9  -1    9.35    0.82
   0  -9   1    9.73    0.82
   0  -9   1    9.13    0.75
   0   9  -1    8.98    0.79
   0  -9   1    9.91    0.79
   0  -9   1    9.98    0.87
   0  -9   1   10.53    0.82
   0  -9   1    9.06    0.78
   0   9  -1   10.44    0.85
   0   9  -1   10.24    0.84
   0   9  -1   10.57    0.86
   0  -9   1    9.92    0.72
   0   9  -1    8.61    0.78
   0  -9   1    9.67    0.76
   0  -9   0  103.53    4.82
   0  -9   0   97.99    4.88
   0   9   0  104.97    5.88
   0  -9   0   96.34    4.86
   0   9   0  101.40    4.86
   0   9   0   99.38    4.89
   0   9   0  101.15    4.87
   0  -9   0   97.95    4.81
   0   9   0   99.94    4.86
   0  -9   0   99.61    4.82
   0  -9   0  100.09    4.81
   0  -9   0  100.87    4.82
   0   9   0  105.03    4.91
   0  -9   0   99.17    4.77
   0   9   0  107.64    4.91
   0   9   0  104.91    4.89
   0   9   0  106.07    4.90
   0   9   0  102.04    4.86
   0  -9   0   96.48    4.79
   0  -9  -1   19.17    1.17
   0   9   1   18.47    1.89
   0  -9  -1   18.73    1.20
   0   9   1   17.87    1.17
   0   9   1   17.84    1.19
   0  -9  -1   15.48    1.17
   0   9   1   18.62    1.19
   0   9   1   17.84    1.18
   0  -9  -1   18.33    1.15
   0  -9  -1   16.15    1.12
   0  -9  -1   19.24    1.18
   0  -9  -1   18.11    1.17
   0  -9  -1   18.10    1.11
   0   9   1   18.21    1.20
   0   9   1   18.26    1.19
   0   9   1   17.41    1.19
   0   9   1   20.50    1.23
   0  -9  -1   17.40    1.12
   0   9   1   17.65    1.16
   0  -9  -2    6.49    0.67
   0  -9  -2    7.07    0.70
   0   9   2    6.40    0.67
   0   9   2    6.91    0.70
   0  -9  -2    7.06    0.70
   0  -9  -2    6.67    0.65
   0   9   2    7.53    0.69
   0   9   2    6.34    0.65
   0  -9  -2    6.60    0.64
   0  -9  -2    6.91    0.68
   0  -9  -2    6.88    0.69
   0   9   2    7.46    0.72
   0   9   2    7.45    0.69
   0  -9  -2    6.94    0.64
   0   9   2    7.67    0.72
   0   9   2    7.02    0.69
   0  -9  -2    7.18    0.68
   0   9   2    7.22    0.68
   0  -9  -3   80.22    3.93
   0  -9  -3   77.68    3.94
   0  -9  -3   77.79    4.87
   0   9   3   79.74    3.96
   0   9   3   76.03    3.94
   0  -9  -3   80.78    4.00
   0   9   3   83.63    3.97
   0  -9  -3   74.36    3.90
   0  -9  -3   80.22    3.93
   0  -9  -3   82.68    3.94
   0   9   3   83.56    3.99
   0   9   3   81.74    3.99
   0   9   3   82.62    3.99
   0  -9  -3   79.19    3.90
   0   9   3   85.68    4.02
   0   9   3   85.54    3.98
   0  -9  -3   79.08    3.92
   0  -9  -4   16.29    1.09
   0  -9  -4   14.93    1.07
   0  -9  -4   14.03    1.68
   0   9   4   15.27    1.10
   0   9   4   17.01    1.13
   0  -9  -4   16.69    1.14
   0   9   4   17.12    1.11
   0  -9  -4   14.79    1.06
   0   9   4   17.12    1.13
   0  -9  -4   16.82    1.11
   0  -9  -4   16.27    1.08
   0  -9  -4   14.58    1.05
   0   9   4   18.67    1.16
   0   9   4   16.48    1.14
   0  -9  -4   15.11    1.02
   0   9   4   17.01    1.13
   0  -9  -4   15.63    1.09
   0   9   4   17.07    1.11
   0  -9  -5    3.96    0.56
   0   9   5    3.29    0.52
   0   9   5    3.46    0.52
   0  -9  -5    3.22    0.91
   0  -9  -5    3.03    0.50
   0   9   5    3.01    1.04
   0  -9  -5    3.69    0.56
   0   9   5    3.56    0.58
   0  -9  -5    3.52    0.48
   0   9   5    3.77    0.56
   0   9   5    4.15    0.55
   0  -9  -5    3.38    0.53
   0  -9  -5    3.58    0.57
   0  -9  -5    3.45    0.54
   0   9   5    4.23    0.56
   0  -9  -5    3.28    0.47
   0   9   5    2.98    0.51
   0   9   5    3.30    0.53
   0  -9  -5    3.29    0.53
   0   9   5    3.42    0.54
   0   9   5    2.83    0.48
   0  -9  -5    3.61    0.56
   0   9   5    3.47    0.48
   0   9   6    6.94    0.73
   0   9   6    7.52    0.75
   0  -9  -6    8.45    0.77
   0   9   6    9.17    1.53
   0  -9  -6    8.22    0.80
   0   9   6    9.28    0.78
   0   9   6    7.68    0.79
   0   9   6    8.36    0.76
   0  -9  -6    8.93    0.74
   0  -9  -6    7.61    0.72
   0   9   6    8.61    0.79
   0   9   6    8.19    0.69
   0  -9  -6    8.66    0.76
   0  -9  -6    8.09    0.70
   0   9   6    8.03    0.76
   0   9   6    7.53    0.76
   0   9   6    9.56    0.81
   0  -9  -6    7.31    0.75
   0   9   6    7.76    0.70
   0  -9  -6    7.58    0.78
   0   9   7   95.00    4.69
   0  -9  -7   97.44    4.72
   0   9   7   89.73    4.60
   0  -9  -7   94.72    4.59
   0   9   7   99.80    4.67
   0  -9  -7   91.61    4.61
   0   9   7   98.92    4.69
   0  -9  -7   95.47    4.63
   0   9   7   93.27    4.65
   0   9   7  110.68    6.21
   0   9   8   18.95    1.31
   0   9   8   20.95    1.29
   0  -9  -8   20.17    1.30
   0   9   8   19.85    1.32
   0   9   8   25.80    2.52
   0   9   8   18.95    1.34
   0   9   8   19.25    1.25
   0  -9  -8   19.85    1.36
   0   9   8   20.46    1.31
   0  -9  -8   17.59    1.23
   0  -9  -8   18.44    1.26
   0   9   8   21.74    1.35
   0   9   8   21.98    1.37
   0   9   8   20.10    1.33
   0   9   8   23.00    1.38
   0  -9  -8   18.76    1.25
   0  -9  -8   19.13    1.29
   0   9   8   19.61    1.26
   0  -9  -8   17.79    1.27
   0   9   9    4.36    0.63
   0  -9  -9    5.04    0.62
   0   9   9    4.27    0.60
   0   9   9    3.79    0.56
   0  -9  -9    4.53    0.61
   0   9   9    4.33    0.63
   0   9   9    4.34    0.54
   0  -9  -9    3.99    0.54
   0  -9  -9    4.18    0.59
   0   9   9    3.88    0.57
   0   9   9    4.37    0.60
   0   9   9    4.51    0.61
   0  -9  -9    3.71    0.53
   0  -9  -9    4.27    0.60
   0   9   9    4.55    0.55
   0   9  10    5.49    0.62
   0   9  10    4.62    0.57
   0  -9 -10    4.19    0.56
   0  -9 -10    4.72    0.58
   0   9  10    3.41    0.49
   0  -9 -10    4.19    0.54
   0   9  10    4.26    0.60
   0   9  10    5.18    0.62
   0   9  10    4.77    0.59
   0  -9 -10    4.80    0.62
   0   9  10    5.08    0.62
   0  -9 -10    4.47    0.56
   0  -9 -10    4.33    0.56
   0   9  10    3.95    0.50
   0   9  11    9.85    0.84
   0   9  11   10.55    0.84
   0   9  11   11.22    0.89
   0  -9 -11   10.22    0.75
   0  -9 -11   10.69    0.84
   0  -9 -11   11.42    0.88
   0  -9 -11   11.33    0.86
   0   9  11   11.72    0.91
   0   9  11   12.41    0.89
   0  -9 -11   10.55    0.77
   0   9  11   12.25    0.91
   0  -9 -11   10.42    0.83
   0   9  11   10.23    0.87
   0  -9 -11   12.20    0.90
   0  -9 -12   20.27    1.25
   0   9  12   19.09    1.24
   0  -9 -12   19.87    1.21
   0  -9 -12   19.43    1.21
   0   9  12   19.23    1.23
   0  -9 -12   19.41    1.22
   0   9  12   19.48    1.24
   0  -9 -12   20.50    1.22
   0   9  12   20.26    1.25
   0   9  12   19.23    1.22
   0   9  12   19.90    1.25
   0   9  12   17.53    1.19
   0   9  13    1.07    0.33
   0  -9 -13    1.18    0.34
   0  -9 -13    0.17    0.32
   0   9  13    0.82    0.35
   0  -9 -13    0.46    0.32
   0   9  13    0.90    0.32
   0   9  13    1.07    0.32
   0   9  13    0.59    0.30
   0  -9 -13    0.13    0.32
   0   9  13    0.53    0.32
   0  -9 -13    1.51    0.38
   0   9  13    0.62    0.27
   0   9  13    1.14    0.39
   0  -9 -14    5.02    0.48
   0   9  14    4.50    0.43
   0   9  14    4.34    0.45
   0  -9 -14    5.05    0.47
   0   9  14    5.09    0.49
   0   9  14    5.55    0.51
   0   9  15    4.81    0.41
   0   9  15    4.86    0.41
   0 -10  15    8.88    0.58
   0  10 -14   23.11    1.21
   0  10 -14   20.55    1.16
   0 -10  14   24.53    1.27
   0 -10  14   22.80    1.23
   0  10 -14   22.35    1.26
   0 -10  13    1.55    0.40
   0 -10  13    1.52    0.35
   0  10 -13    1.91    0.39
   0 -10  13    1.84    0.35
   0  10 -13    1.08    0.31
   0  10 -13    1.45    0.34
   0  10 -13    2.00    0.39
   0  10 -13    1.36    0.32
   0  10 -13    1.58    0.37
   0 -10  12   12.96    0.93
   0 -10  12   13.77    0.93
   0 -10  12   13.67    0.94
   0  10 -12   14.63    1.00
   0  10 -12   13.19    0.90
   0  10 -12   13.46    0.93
   0  10 -12   11.37    0.88
   0  10 -12   14.93    1.01
   0  10 -12   13.60    0.98
   0  10 -11    0.25    0.38
   0 -10  11    0.31    0.36
   0 -10  11    0.61    0.39
   0  10 -11    0.08    0.36
   0 -10  11    0.09    0.33
   0  10 -11    0.10    0.36
   0  10 -11    0.17    0.38
   0  10 -11   -0.07    0.32
   0 -10  11   -0.25    0.41
   0 -10  10    3.85    0.59
   0  10 -10    3.49    0.53
   0  10 -10    2.95    0.50
   0 -10  10    3.23    0.55
   0  10 -10    4.66    0.63
   0 -10  10    3.74    0.53
   0  10 -10    3.76    0.55
   0 -10  10    2.26    0.49
   0  10 -10    2.95    0.52
   0  10 -10    3.58    0.58
   0  10 -10    3.36    0.56
   0 -10   9    1.20    0.49
   0  10  -9    1.45    0.43
   0 -10   9    1.42    0.47
   0 -10   9    1.50    0.42
   0  10  -9    2.04    0.51
   0 -10   9    1.51    0.44
   0  10  -9    2.08    0.51
   0  10  -9    1.56    0.46
   0  10  -9    1.30    0.45
   0 -10   8   23.69    1.55
   0  10  -8   23.39    1.51
   0  10  -8   23.03    1.51
   0 -10   8   23.34    1.44
   0 -10   8   23.92    1.43
   0  10  -8   25.73    1.60
   0  10  -8   25.06    1.54
   0  10  -8   25.13    1.56
   0 -10   7   29.64    1.72
   0  10  -7   27.41    1.67
   0 -10   7   28.01    1.63
   0 -10   7   22.72    1.55
   0  10  -7   25.34    2.35
   0 -10   7   27.58    1.60
   0  10  -7   27.63    1.68
   0  10  -7   28.69    1.73
   0  10  -7   28.61    2.58
   0  10  -7   27.78    1.70
   0  10  -6   19.80    1.35
   0 -10   6   20.25    1.28
   0 -10   6   20.08    1.33
   0 -10   6   17.52    1.96
   0  10  -6   15.48    1.82
   0  10  -6   21.91    1.37
   0 -10   6   18.10    1.24
   0 -10   5    7.02    0.69
   0  10  -5    7.22    0.76
   0 -10   5    7.27    0.77
   0  10  -5    7.17    1.18
   0 -10   5    7.44    1.31
   0 -10   5    7.62    0.75
   0  10  -5    7.71    0.80
   0 -10   5    6.57    0.70
   0 -10   4   62.13    3.39
   0 -10   4   67.98    3.46
   0 -10   4   66.69    3.33
   0  10  -4   72.01    3.49
   0  10  -4   67.70    3.42
   0 -10   4   66.59    3.43
   0 -10   4   68.92    3.39
   0  10  -4   69.35    3.47
   0  10  -4   61.01    4.15
   0 -10   4   66.87    3.42
   0 -10   4   61.01    4.37
   0 -10   4   66.23    3.39
   0 -10   4   67.92    3.41
   0  10  -4   71.84    3.50
   0  10  -4   69.64    3.50
   0  10  -4   74.46    3.50
   0 -10   4   62.45    3.32
   0  10  -4   68.48    3.45
   0 -10   3    8.76    0.80
   0 -10   3    8.06    0.75
   0 -10   3    9.24    0.84
   0  10  -3    8.90    0.85
   0  10  -3    7.92    0.78
   0  10  -3    9.18    0.83
   0 -10   3    7.83    0.73
   0 -10   3    8.02    0.77
   0 -10   3    9.82    0.87
   0 -10   3    9.83    1.51
   0  10  -3    6.81    1.16
   0 -10   3    8.51    0.80
   0 -10   3    7.82    0.79
   0  10  -3    8.59    0.81
   0  10  -3   10.12    0.87
   0  10  -3    8.76    0.82
   0  10  -3    7.93    0.76
   0 -10   3    8.38    0.75
   0 -10   2   24.30    1.40
   0 -10   2   20.79    1.43
   0  10  -2   23.53    1.46
   0  10  -2   23.23    1.48
   0 -10   2   23.66    1.42
   0  10  -2   23.29    1.45
   0 -10   2   22.96    1.38
   0  10  -2   17.13    1.87
   0 -10   2   23.78    2.34
   0 -10   2   24.58    1.49
   0 -10   2   23.00    1.42
   0 -10   2   22.68    1.43
   0  10  -2   23.65    1.48
   0  10  -2   22.73    1.46
   0  10  -2   23.48    1.50
   0  10  -2   23.20    1.45
   0 -10   2   21.51    1.37
   0 -10   1   18.79    1.28
   0 -10   1   18.06    1.21
   0  10  -1   18.29    1.24
   0  10  -1   18.32    1.28
   0 -10   1   18.10    1.19
   0  10  -1   19.08    1.25
   0  10  -1   19.61    1.27
   0 -10   1   19.55    1.23
   0 -10   1   18.02    1.27
   0 -10   1   17.70    2.06
   0 -10   1   18.78    1.24
   0 -10   1   17.88    1.22
   0  10  -1   18.50    1.27
   0  10  -1   17.00    1.23
   0  10  -1   20.14    1.33
   0  10  -1   21.27    1.32
   0  10  -1   18.27    1.25
   0 -10   1   18.92    1.21
   0 -10   0   58.39    2.98
   0 -10   0   62.59    3.08
   0  10   0   57.95    3.02
   0 -10   0   58.44    3.04
   0  10   0   58.55    3.05
   0  10   0   59.35    3.03
   0  10   0   57.35    3.01
   0 -10   0   55.76    2.95
   0 -10   0   51.89    3.95
   0 -10   0   61.05    3.05
   0 -10   0   59.83    3.00
   0 -10   0   58.23    2.98
   0  10   0   60.39    3.05
   0  10   0   56.58    3.02
   0  10   0   59.28    3.05
   0  10   0   57.39    3.04
   0 -10   0   54.10    2.90
   0 -10   0   59.47    2.98
   0  10   0   62.76    3.03
   0 -10  -1    2.00    0.55
   0 -10  -1    3.25    0.57
   0 -10  -1    3.59    1.08
   0 -10  -1    3.16    0.53
   0  10   1    2.56    0.54
   0  10   1    3.15    0.53
   0 -10  -1    1.81    0.44
   0  10   1    2.48    0.55
   0  10   1    3.09    0.53
   0 -10  -1    1.81    0.54
   0 -10  -1    2.88    0.55
   0  10   1    2.50    0.50
   0  10   1    2.51    0.50
   0  10   1    2.46    0.52
   0  10   1    2.25    0.50
   0 -10  -1    2.53    0.46
   0 -10  -1    3.19    0.54
   0  10   1    3.01    0.52
   0 -10  -2   83.60    3.91
   0 -10  -2   75.70    3.93
   0 -10  -2   71.10    4.86
   0  10   2   78.55    3.93
   0  10   2   79.30    3.96
   0 -10  -2   79.77    3.96
   0  10   2   78.13    3.91
   0 -10  -2   75.89    3.87
   0 -10  -2   74.22    3.86
   0 -10  -2   80.81    3.90
   0  10   2   81.80    3.94
   0 -10  -2   79.38    3.89
   0  10   2   78.65    3.93
   0  10   2   81.45    3.96
   0  10   2   80.16    3.95
   0 -10  -2   77.68    3.85
   0  10   2   83.47    3.94
   0 -10  -2   76.32    3.88
   0 -10  -3    7.77    0.78
   0 -10  -3    8.16    0.78
   0 -10  -3    7.68    1.35
   0 -10  -3    8.37    0.79
   0  10   3    7.64    0.78
   0  10   3    7.90    0.79
   0  10   3    8.58    0.77
   0 -10  -3    7.63    0.70
   0 -10  -3    7.62    0.72
   0 -10  -3    7.93    0.77
   0  10   3    8.53    0.77
   0 -10  -3    8.83    0.78
   0  10   3    7.82    0.75
   0  10   3    7.46    0.76
   0 -10  -3    7.79    0.74
   0 -10  -3    7.74    0.76
   0  10   3    8.73    0.78
   0 -10  -4    0.90    0.43
   0  10   4    1.21    0.43
   0 -10  -4    0.92    0.38
   0  10   4    1.03    0.40
   0  10   4    1.02    0.47
   0 -10  -4    0.48    0.40
   0  10   4    1.29    0.40
   0 -10  -4    1.19    0.44
   0 -10  -4    0.43    0.45
   0 -10  -4   -0.29    0.75
   0  10   4    1.23    0.95
   0 -10  -5   71.61    3.53
   0  10   5   68.65    3.53
   0  10   5   69.11    4.79
   0 -10  -5   59.84    4.33
   0  10   5   72.99    3.55
   0 -10  -5   74.15    3.61
   0  10   5   69.85    3.54
   0  10   5   77.45    3.57
   0 -10  -5   67.97    3.44
   0 -10  -5   68.51    3.48
   0  10   5   70.73    3.55
   0  10   5   65.69    3.53
   0  10   5   67.44    3.55
   0  10   5   73.22    3.59
   0 -10  -5   68.10    3.51
   0  10   6   27.31    1.60
   0 -10  -6   27.32    1.63
   0  10   6   26.77    1.61
   0  10   6   25.85    1.57
   0  10   6   23.52    2.51
   0 -10  -6   24.36    1.51
   0 -10  -6   27.81    1.58
   0  10   6   27.70    1.62
   0 -10  -6   23.50    1.48
   0  10   6   26.84    1.62
   0  10   6   26.95    1.60
   0  10   6   25.13    1.52
   0 -10  -6   25.14    1.57
   0  10   7    0.69    0.39
   0  10   7    0.47    0.40
   0  10   7    0.62    0.34
   0  10   7    0.29    0.42
   0 -10  -7    0.70    0.42
   0  10   7    0.85    0.40
   0 -10  -7    0.94    0.37
   0  10   7    0.83    0.37
   0 -10  -7    0.31    0.37
   0  10   7    0.54    0.36
   0  10   7    0.77    0.41
   0 -10  -7    1.05    0.39
   0 -10  -7    0.59    0.43
   0  10   7    0.95    0.40
   0 -10  -7    0.64    0.43
   0  10   7    0.71    0.34
   0 -10  -8    7.12    0.73
   0  10   8    6.79    0.65
   0  10   8    7.92    0.72
   0 -10  -8    7.76    0.69
   0 -10  -8    7.24    0.67
   0  10   8    7.44    0.73
   0 -10  -8    7.34    0.68
   0  10   8    8.09    0.77
   0  10   8    8.26    0.76
   0  10   8    6.95    0.72
   0 -10  -8    6.88    0.73
   0 -10  -8    7.40    0.74
   0  10   8    7.77    0.69
   0  10   8    8.77    0.76
   0  10   9    0.86    0.42
   0  10   9    1.47    0.41
   0 -10  -9    0.74    0.43
   0  10   9    0.20    0.41
   0 -10  -9    0.99    0.39
   0 -10  -9    0.56    0.39
   0 -10  -9    0.66    0.37
   0  10   9    0.25    0.34
   0  10   9    0.17    0.33
   0  10   9    0.31    0.34
   0  10   9    1.04    0.39
   0  10   9    0.71    0.39
   0 -10  -9    0.63    0.36
   0  10   9    0.24    0.37
   0 -10  -9    0.36    0.41
   0 -10  -9    0.17    0.38
   0  10   9    0.61    0.27
   0  10  10    2.38    0.44
   0  10  10    2.04    0.47
   0 -10 -10    2.02    0.42
   0  10  10    1.62    0.47
   0 -10 -10    2.17    0.42
   0 -10 -10    2.80    0.47
   0 -10 -10    2.58    0.44
   0  10  10    1.77    0.35
   0  10  10    1.63    0.39
   0  10  10    2.67    0.46
   0 -10 -10    1.96    0.41
   0  10  10    2.25    0.44
   0 -10 -10    2.22    0.46
   0  10  10    2.55    0.45
   0  10  10    2.63    0.45
   0 -10 -10    1.95    0.42
   0  10  11    0.09    0.28
   0 -10 -11    0.11    0.32
   0 -10 -11   -0.19    0.34
   0  10  11   -0.26    0.35
   0 -10 -11    0.06    0.31
   0  10  11   -0.03    0.30
   0 -10 -11    0.44    0.33
   0  10  11    0.10    0.31
   0 -10 -11   -0.28    0.36
   0  10  11   -0.29    0.32
   0  10  11    0.59    0.31
   0  10  11    0.28    0.36
   0  10  12    3.61    0.42
   0 -10 -12    3.44    0.41
   0 -10 -12    3.64    0.44
   0  10  12    4.00    0.47
   0 -10 -12    3.46    0.44
   0  10  12    3.61    0.43
   0  10  12    3.36    0.43
   0 -10 -12    3.55    0.46
   0  10  12    4.01    0.45
   0 -10 -12    3.11    0.42
   0  10  12    2.79    0.39
   0  10  12    3.35    0.47
   0 -10 -13   11.47    0.74
   0  10  13   11.17    0.73
   0  10  13   11.79    0.75
   0 -10 -13   12.24    0.75
   0  10  13   11.28    0.75
   0  10  13   11.26    0.76
   0  11 -13    3.09    0.33
   0  11 -13    2.85    0.32
   0 -11  13    3.81    0.41
   0  11 -13    3.70    0.39
   0 -11  13    3.20    0.35
   0 -11  12   10.42    0.78
   0  11 -12   10.33    0.78
   0 -11  12   11.61    0.77
   0 -11  12   10.20    0.74
   0  11 -12   11.04    0.74
   0  11 -12   11.13    0.76
   0  11 -12   12.57    0.82
   0  11 -12   12.75    0.83
   0  11 -12   10.79    0.77
   0 -11  11    1.93    0.42
   0 -11  11    1.95    0.39
   0  11 -11    2.02    0.42
   0  11 -11    1.92    0.38
   0 -11  11    1.99    0.36
   0  11 -11    2.19    0.40
   0  11 -11    1.70    0.35
   0  11 -11    2.23    0.42
   0  11 -11    2.21    0.42
   0 -11  10    1.69    0.45
   0 -11  10    0.96    0.35
   0 -11  10    0.57    0.39
   0  11 -10    1.39    0.41
   0  11 -10    0.83    0.35
   0  11 -10    1.62    0.40
   0 -11  10    1.10    0.36
   0  11 -10    1.30    0.39
   0  11 -10    1.59    0.42
   0  11 -10    1.01    0.34
   0  11 -10    0.93    0.38
   0  11  -9   -0.08    0.37
   0 -11   9    0.47    0.34
   0  11  -9    0.49    0.39
   0 -11   9    0.37    0.42
   0 -11   9    0.28    0.37
   0  11  -9    0.57    0.38
   0  11  -9   -0.04    0.32
   0  11  -9    0.13    0.37
   0 -11   9   -0.46    0.49
   0 -11   8   15.52    1.19
   0  11  -8   18.17    1.21
   0 -11   8   16.83    1.20
   0  11  -8   20.09    1.28
   0 -11   8   16.74    1.14
   0  11  -8   18.04    1.20
   0 -11   8   17.21    1.11
   0 -11   8   17.24    1.13
   0  11  -8   16.06    1.16
   0  11  -8   21.12    1.30
   0  11  -8   18.03    1.23
   0 -11   7   -0.04    0.47
   0  11  -7    0.37    0.39
   0 -11   7   -0.36    0.37
   0 -11   7   -0.41    0.45
   0  11  -7    0.66    0.42
   0 -11   7    0.36    0.35
   0 -11   7    0.03    0.40
   0 -11   7    0.59    0.43
   0  11  -7    0.24    0.37
   0  11  -7    0.05    0.42
   0  11  -7    0.14    0.41
   0  11  -7    0.04    0.40
   0 -11   6   21.89    1.41
   0  11  -6   20.02    1.35
   0 -11   6   18.29    1.28
   0  11  -6   21.92    1.40
   0 -11   6   22.28    1.39
   0 -11   6   20.67    1.32
   0 -11   6   19.70    1.31
   0  11  -6   21.93    1.39
   0  11  -6   21.66    1.44
   0  11  -6   22.23    1.42
   0  11  -6   21.32    1.38
   0 -11   6   18.31    1.30
   0 -11   5   55.03    3.11
   0 -11   5   58.69    3.16
   0  11  -5   66.85    3.24
   0 -11   5   60.33    3.15
   0 -11   5   61.97    3.14
   0  11  -5   63.70    3.24
   0  11  -5   66.70    3.24
   0  11  -5   66.85    3.28
   0  11  -5   59.53    3.18
   0 -11   4   95.68    4.88
   0  11  -4  100.81    4.89
   0  11  -4  103.33    4.96
   0 -11   4   97.34    4.92
   0 -11   4   86.63    5.90
   0 -11   4   98.52    4.87
   0 -11   4   98.35    4.89
   0  11  -4  107.60    4.97
   0  11  -4  108.08    5.00
   0  11  -4  109.05    5.01
   0 -11   4   96.02    4.81
   0  11  -4  103.45    4.93
   0 -11   3   27.49    1.73
   0  11  -3   30.57    1.80
   0  11  -3   29.51    1.76
   0 -11   3   30.04    1.70
   0 -11   3   29.70    1.80
   0 -11   3   26.59    2.65
   0 -11   3   31.50    1.77
   0  11  -3   31.82    1.83
   0  11  -3   32.06    1.82
   0  11  -3   32.14    1.81
   0  11  -3   30.41    1.77
   0 -11   3   25.51    1.66
   0 -11   2    0.93    0.43
   0 -11   2    1.57    0.49
   0  11  -2    1.06    0.49
   0  11  -2    0.87    0.42
   0  11  -2    0.74    0.43
   0 -11   2    1.19    0.44
   0 -11   2    1.36    0.41
   0 -11   2    1.02    0.88
   0 -11   2    1.60    0.56
   0  11  -2    0.76    0.39
   0 -11   2    1.26    0.55
   0  11  -2    0.62    0.45
   0  11  -2    0.45    0.50
   0  11  -2    1.03    0.47
   0  11  -2    0.13    0.49
   0 -11   2    1.46    0.47
   0  11  -2    0.84    0.43
   0 -11   1  110.47    5.60
   0 -11   1  114.18    5.53
   0  11  -1  119.66    5.63
   0  11  -1  111.67    5.58
   0  11  -1  113.48    5.58
   0 -11   1  110.00    5.50
   0  11  -1  118.06    5.60
   0 -11   1  104.67    6.70
   0 -11   1  114.84    5.62
   0 -11   1  115.41    5.55
   0  11  -1  126.69    5.65
   0  11  -1  121.91    5.65
   0  11  -1  120.63    5.63
   0  11  -1  117.00    5.60
   0  11  -1  117.74    5.58
   0 -11   1  112.56    5.52
   0 -11   0  124.88    5.88
   0 -11   0  122.67    5.95
   0  11   0  125.86    5.95
   0  11   0  119.90    5.91
   0 -11   0  118.88    5.83
   0  11   0  121.96    5.91
   0  11   0  120.46    5.90
   0 -11   0  118.31    5.93
   0 -11   0  115.82    7.10
   0 -11   0  125.29    5.89
   0  11   0  123.68    5.93
   0  11   0  130.45    5.97
   0  11   0  120.95    5.93
   0  11   0  134.04    5.97
   0  11   0  126.14    5.91
   0 -11   0  119.96    5.86
   0 -11  -1    0.54    0.47
   0 -11  -1    1.26    0.48
   0 -11  -1    1.18    0.90
   0 -11  -1    0.73    0.48
   0  11   1    0.99    0.41
   0 -11  -1    0.74    0.34
   0  11   1    0.21    0.47
   0  11   1    0.91    0.48
   0 -11  -1    0.55    0.41
   0  11   1    0.94    0.40
   0 -11  -1    1.09    0.53
   0  11   1    0.65    0.45
   0 -11  -1    0.23    0.40
   0  11   1    0.57    0.38
   0  11   1    1.14    0.43
   0  11   1    0.30    0.38
   0 -11  -1    0.11    0.46
   0 -11  -2    0.66    0.81
   0 -11  -2    0.25    0.44
   0  11   2    0.37    0.43
   0 -11  -2    0.56    0.46
   0 -11  -2    0.93    0.46
   0  11   2    0.86    0.45
   0 -11  -2    0.51    0.40
   0  11   2    0.80    0.39
   0  11   2    0.81    0.39
   0 -11  -2    0.77    0.38
   0  11   2    0.64    0.40
   0  11   2    0.56    0.38
   0 -11  -2    1.08    0.47
   0 -11  -3   25.10    1.58
   0 -11  -3   20.74    2.30
   0 -11  -3   26.03    1.59
   0  11   3   25.47    1.58
   0  11   3   28.05    1.62
   0 -11  -3   25.88    1.55
   0 -11  -3   25.95    1.55
   0 -11  -3   23.74    1.49
   0  11   3   27.35    1.61
   0  11   3   28.07    1.60
   0  11   3   24.66    1.56
   0  11   3   24.77    1.49
   0  11   3   25.44    1.54
   0 -11  -3   24.11    1.54
   0  11   4   75.24    3.93
   0 -11  -4   73.39    3.93
   0  11   4   83.62    3.99
   0  11   4   83.39    4.00
   0 -11  -4   81.93    4.00
   0  11   4   81.69    3.96
   0 -11  -4   73.81    3.87
   0 -11  -4   73.08    3.89
   0 -11  -4   80.54    3.93
   0 -11  -4   80.72    3.92
   0  11   4   86.66    4.03
   0  11   4   79.05    3.96
   0  11   4   83.33    4.00
   0  11   4   85.97    3.96
   0 -11  -4   79.08    3.94
   0  11   4   77.35    3.89
   0  11   5   15.72    1.10
   0 -11  -5   16.44    1.11
   0 -11  -5   13.75    1.05
   0  11   5   14.34    1.10
   0  11   5   16.92    1.11
   0 -11  -5   14.38    1.02
   0 -11  -5   15.73    1.07
   0  11   5   16.44    1.12
   0  11   5   17.21    1.15
   0  11   5   15.43    1.11
   0 -11  -5   15.27    1.07
   0  11   5   15.28    1.11
   0  11   5   15.30    1.03
   0 -11  -5   15.79    1.11
   0 -11  -6    0.36    0.44
   0  11   6    0.31    0.35
   0  11   6    0.58    0.40
   0  11   6    0.32    0.33
   0  11   6    0.58    0.29
   0 -11  -6    0.64    0.40
   0  11   6    0.43    0.36
   0  11   6   -0.04    0.37
   0  11   6    0.27    0.34
   0 -11  -6    0.17    0.36
   0 -11  -6    0.66    0.31
   0  11   6   -0.28    0.34
   0  11   6    0.43    0.27
   0 -11  -6    0.40    0.41
   0 -11  -7    4.96    0.61
   0  11   7    5.10    0.59
   0 -11  -7    4.33    0.58
   0  11   7    4.57    0.57
   0  11   7    4.79    0.58
   0  11   7    4.94    0.56
   0  11   7    4.77    0.57
   0 -11  -7    4.81    0.51
   0  11   7    3.76    0.47
   0  11   7    4.35    0.59
   0 -11  -7    3.85    0.47
   0 -11  -7    5.36    0.59
   0  11   7    5.38    0.59
   0  11   7    3.61    0.53
   0  11   7    5.58    0.61
   0 -11  -7    4.13    0.57
   0  11   8   -0.21    0.34
   0  11   8   -0.32    0.38
   0 -11  -8   -0.25    0.37
   0 -11  -8   -0.07    0.36
   0  11   8    0.27    0.35
   0 -11  -8    0.29    0.30
   0  11   8    0.09    0.31
   0 -11  -8   -0.22    0.28
   0  11   8   -0.38    0.28
   0  11   8    0.18    0.31
   0  11   8    0.04    0.31
   0  11   8   -0.07    0.32
   0 -11  -8   -0.30    0.38
   0  11   8   -0.15    0.35
   0 -11  -8   -0.16    0.31
   0 -11  -8   -0.03    0.38
   0  11   9    2.51    0.44
   0 -11  -9    2.23    0.43
   0  11   9    2.99    0.47
   0  11   9    3.24    0.43
   0 -11  -9    2.18    0.40
   0 -11  -9    3.11    0.42
   0 -11  -9    3.71    0.49
   0  11   9    2.54    0.42
   0  11   9    2.79    0.47
   0  11   9    3.74    0.49
   0 -11  -9    3.19    0.42
   0  11   9    3.09    0.45
   0 -11  -9    3.36    0.48
   0  11   9    2.56    0.45
   0  11   9    3.84    0.48
   0 -11  -9    2.59    0.45
   0  11  10   11.10    0.82
   0 -11 -10   10.19    0.76
   0  11  10   11.92    0.83
   0 -11 -10   11.90    0.79
   0  11  10   11.73    0.83
   0 -11 -10   12.63    0.85
   0 -11 -10   11.02    0.77
   0  11  10   13.61    0.86
   0  11  10   13.55    0.87
   0 -11 -10   12.91    0.85
   0  11  10   12.32    0.83
   0  11  10   13.39    0.87
   0 -11 -10   12.42    0.79
   0 -11 -10    8.19    0.75
   0  11  11    3.66    0.43
   0 -11 -11    3.85    0.43
   0 -11 -11    4.19    0.43
   0  11  11    3.50    0.41
   0 -11 -11    4.33    0.46
   0  11  11    4.25    0.44
   0  11  11    3.76    0.42
   0  11  11    4.01    0.44
   0  11  12    2.31    0.33
   0 -11 -12    2.47    0.30
   0  11  12    1.48    0.28
   0  11  12    2.16    0.30
   0  12 -12    6.78    0.46
   0 -12  12    6.90    0.50
   0  12 -11   -0.19    0.23
   0  12 -11   -0.04    0.24
   0 -12  11    0.02    0.27
   0  12 -11   -0.02    0.24
   0  12 -10    0.05    0.27
   0 -12  10   -0.28    0.28
   0  12 -10   -0.31    0.29
   0 -12  10   -0.28    0.29
   0  12 -10    0.17    0.29
   0 -12  10   -0.16    0.24
   0  12 -10    0.41    0.29
   0  12 -10    0.47    0.28
   0  12 -10   -0.08    0.27
   0  12  -9    3.97    0.46
   0  12  -9    2.62    0.41
   0 -12   9    3.42    0.48
   0 -12   9    3.15    0.41
   0  12  -9    3.76    0.48
   0 -12   9    2.57    0.43
   0  12  -9    3.16    0.45
   0  12  -9    3.54    0.48
   0  12  -9    3.67    0.48
   0  12  -9    2.42    0.40
   0  12  -9    3.25    0.45
   0  12  -8    4.42    0.54
   0 -12   8    4.42    0.50
   0 -12   8    5.54    0.59
   0  12  -8    5.70    0.59
   0  12  -8    4.88    0.56
   0 -12   8    4.52    0.55
   0 -12   8    5.05    0.53
   0  12  -8    5.68    0.62
   0  12  -8    5.49    0.61
   0  12  -8    4.78    0.53
   0  12  -8    4.99    0.57
   0  12  -7   -0.28    0.35
   0 -12   7    0.03    0.38
   0 -12   7   -0.03    0.31
   0  12  -7   -0.26    0.38
   0  12  -7    0.07    0.34
   0 -12   7    0.54    0.40
   0 -12   7    0.12    0.35
   0  12  -7   -0.24    0.38
   0  12  -7   -0.04    0.35
   0  12  -7   -0.07    0.31
   0  12  -7    0.10    0.33
   0 -12   6    3.06    0.45
   0  12  -6    2.42    0.48
   0 -12   6    2.98    0.51
   0 -12   6    3.43    0.52
   0 -12   6    2.71    0.50
   0 -12   6    2.61    0.52
   0  12  -6    4.07    0.53
   0  12  -6    3.76    0.56
   0  12  -6    2.95    0.48
   0  12  -6    3.81    0.56
   0  12  -6    3.15    0.51
   0 -12   5    0.03    0.31
   0  12  -5    1.05    0.42
   0  12  -5    0.82    0.40
   0 -12   5    0.25    0.32
   0 -12   5    1.28    0.43
   0 -12   5    0.75    0.42
   0 -12   5    0.03    0.43
   0  12  -5    0.43    0.36
   0 -12   5   -0.03    0.44
   0  12  -5    0.23    0.37
   0  12  -5    0.46    0.37
   0  12  -5   -0.08    0.38
   0  12  -5    0.89    0.40
   0  12  -5    0.37    0.36
   0 -12   4    0.06    0.29
   0 -12   4    0.18    0.32
   0  12  -4   -0.20    0.41
   0  12  -4    0.24    0.36
   0  12  -4    0.48    0.36
   0 -12   4    0.35    0.31
   0 -12   4    0.08    0.42
   0 -12   4   -0.04    0.46
   0  12  -4   -0.28    0.34
   0 -12   4   -0.66    0.50
   0  12  -4    0.29    0.38
   0  12  -4   -0.19    0.37
   0  12  -4   -0.09    0.40
   0  12  -4    0.20    0.35
   0 -12   4   -0.44    0.37
   0  12  -4   -0.45    0.37
   0 -12   3   17.68    1.13
   0 -12   3   14.53    1.11
   0  12  -3   15.56    1.13
   0  12  -3   17.93    1.20
   0  12  -3   16.72    1.16
   0 -12   3   16.39    1.09
   0  12  -3   17.30    1.17
   0 -12   3   16.94    1.22
   0 -12   3   17.20    1.18
   0 -12   3   18.55    1.20
   0  12  -3   18.12    1.20
   0  12  -3   18.86    1.23
   0  12  -3   18.45    1.21
   0  12  -3   17.66    1.21
   0 -12   3   16.73    1.11
   0  12  -3   16.90    1.15
   0 -12   2   17.18    1.20
   0 -12   2   19.00    1.20
   0  12  -2   19.01    1.23
   0  12  -2   19.72    1.27
   0  12  -2   16.87    1.21
   0  12  -2   17.52    1.21
   0 -12   2   17.23    1.14
   0 -12   2   19.38    1.29
   0 -12   2   19.62    1.26
   0 -12   2   17.51    1.22
   0  12  -2   19.30    1.26
   0  12  -2   18.17    1.28
   0  12  -2   16.85    1.23
   0  12  -2   19.17    1.26
   0  12  -2   18.21    1.21
   0 -12   2   18.57    1.20
   0 -12   1   70.58    3.61
   0  12  -1   73.67    3.68
   0  12  -1   71.59    3.64
   0  12  -1   72.61    3.65
   0 -12   1   66.81    3.55
   0 -12   1   72.49    3.71
   0 -12   1   73.64    3.65
   0 -12   1   75.18    3.63
   0  12  -1   76.51    3.71
   0  12  -1   76.80    3.67
   0  12  -1   77.21    3.70
   0 -12   1   69.98    3.60
   0  12  -1   72.38    3.63
   0 -12   0   32.92    1.83
   0  12   0   34.07    1.89
   0 -12   0   30.04    1.75
   0  12   0   32.02    1.83
   0 -12   0   33.44    1.90
   0 -12   0   33.02    1.84
   0 -12   0   31.30    1.82
   0  12   0   31.05    1.82
   0  12   0   31.33    1.84
   0  12   0   31.19    1.85
   0  12   0   34.46    1.90
   0  12   0   31.77    1.82
   0 -12   0   31.90    1.82
   0 -12  -1    1.88    0.49
   0  12   1    1.88    0.50
   0  12   1    1.76    0.44
   0 -12  -1    1.42    0.51
   0 -12  -1    1.38    0.49
   0 -12  -1    1.27    0.46
   0  12   1    1.34    0.42
   0  12   1    1.36    0.43
   0 -12  -1    0.98    0.36
   0  12   1    0.80    0.40
   0  12   1    1.84    0.47
   0 -12  -1    1.40    0.47
   0  12   1    1.52    0.41
   0 -12  -2    0.08    0.37
   0 -12  -2    0.65    0.45
   0  12   2    0.77    0.35
   0  12   2    0.60    0.40
   0  12   2    0.68    0.41
   0  12   2    0.39    0.33
   0 -12  -2    0.44    0.40
   0 -12  -2    0.30    0.44
   0  12   2    0.30    0.34
   0 -12  -2    0.32    0.42
   0 -12  -2    0.40    0.35
   0  12   2    0.60    0.38
   0  12   2   -0.04    0.32
   0  12   2    0.23    0.36
   0  12   2    0.44    0.33
   0 -12  -2    1.43    0.46
   0  12   2    0.38    0.27
   0 -12  -3    0.60    0.45
   0  12   3    0.83    0.37
   0 -12  -3    0.50    0.40
   0  12   3    0.78    0.40
   0 -12  -3    0.58    0.38
   0  12   3    0.27    0.40
   0  12   3    1.00    0.37
   0 -12  -3    0.27    0.42
   0  12   3    1.00    0.37
   0 -12  -3    1.06    0.45
   0 -12  -3    0.82    0.38
   0  12   3    0.44    0.33
   0  12   3    0.42    0.36
   0  12   3    0.55    0.37
   0 -12  -3   -0.14    0.45
   0  12   3    0.27    0.25
   0  12   3    0.42    0.33
   0  12   4    3.99    0.53
   0 -12  -4    3.80    0.57
   0 -12  -4    3.77    0.57
   0 -12  -4    4.21    0.55
   0  12   4    4.57    0.58
   0  12   4    3.76    0.57
   0  12   4    3.98    0.51
   0 -12  -4    4.14    0.57
   0 -12  -4    3.73    0.53
   0  12   4    3.87    0.53
   0 -12  -4    4.16    0.53
   0  12   4    3.99    0.55
   0  12   4    4.20    0.56
   0  12   4    4.74    0.55
   0 -12  -4    4.33    0.58
   0 -12  -5   28.48    1.64
   0  12   5   27.32    1.62
   0  12   5   30.60    1.67
   0 -12  -5   30.81    1.68
   0  12   5   29.26    1.63
   0 -12  -5   26.41    1.60
   0  12   5   26.52    1.62
   0 -12  -5   24.67    1.56
   0  12   5   30.49    1.67
   0 -12  -5   28.16    1.60
   0  12   5   29.29    1.65
   0  12   5   30.27    1.68
   0 -12  -5   31.22    1.67
   0 -12  -6    1.00    0.41
   0  12   6    1.50    0.38
   0  12   6    1.10    0.32
   0  12   6    1.15    0.40
   0  12   6    0.92    0.37
   0 -12  -6    1.64    0.39
   0  12   6    1.70    0.39
   0  12   6    0.96    0.34
   0  12   6    1.21    0.36
   0 -12  -6    1.14    0.37
   0  12   6    1.80    0.40
   0 -12  -6    1.89    0.44
   0  12   7    1.56    0.36
   0 -12  -7    2.00    0.42
   0  12   7    1.05    0.35
   0  12   7    2.12    0.39
   0  12   7    1.41    0.36
   0 -12  -7    1.88    0.40
   0  12   7    1.75    0.38
   0  12   7    2.06    0.40
   0  12   7    1.62    0.36
   0 -12  -7    1.64    0.39
   0 -12  -7    1.36    0.40
   0 -12  -8    5.38    0.53
   0  12   8    4.95    0.51
   0  12   8    5.22    0.53
   0  12   8    4.81    0.49
   0 -12  -8    5.72    0.55
   0  12   8    4.59    0.50
   0 -12  -8    4.71    0.51
   0  12   8    4.67    0.51
   0  12   8    5.49    0.52
   0  12   8    5.29    0.53
   0 -12  -8    5.24    0.52
   0 -12  -9    0.09    0.27
   0  12   9    0.05    0.25
   0  12   9    0.38    0.24
   0  12   9    0.51    0.24
   0 -12  -9    0.02    0.27
   0 -12  -9    0.44    0.29
   0  12   9    0.83    0.28
   0  12   9    0.17    0.24
   0 -12 -10   39.54    1.95
   0 -12 -10   39.15    1.97
   0  12  10   38.55    1.96
   0  12  11    0.11    0.21
   0  13 -11   -0.11    0.13
   0  13 -10    1.08    0.23
   0  13  -9    1.70    0.29
   0  13  -9    1.76    0.30
   0 -13   9    1.16    0.27
   0  13  -9    1.63    0.29
   0  13  -8   23.70    1.35
   0  13  -8   24.83    1.37
   0 -13   8   23.62    1.35
   0  13  -8   26.30    1.37
   0  13  -8   25.50    1.41
   0  13  -8   26.77    1.41
   0  13  -8   24.26    1.34
   0  13  -8   25.62    1.36
   0  13  -7    0.40    0.28
   0  13  -7    0.89    0.32
   0 -13   7    0.40    0.32
   0  13  -7    0.28    0.31
   0  13  -7    0.23    0.27
   0 -13   7    0.66    0.32
   0  13  -7    0.40    0.25
   0  13  -7    0.30    0.29
   0  13  -7    0.27    0.28
   0  13  -7    0.30    0.28
   0 -13   7    0.69    0.27
   0  13  -6   12.92    0.89
   0  13  -6   13.22    0.89
   0  13  -6   13.93    0.91
   0  13  -6   12.33    0.88
   0 -13   6   12.60    0.87
   0 -13   6   13.06    0.88
   0  13  -6   14.26    0.95
   0  13  -6   13.94    0.93
   0  13  -6   13.84    0.91
   0  13  -6   12.91    0.87
   0  13  -6   11.82    0.85
   0  13  -5    1.79    0.40
   0  13  -5    1.37    0.37
   0 -13   5    1.74    0.39
   0 -13   5    1.73    0.40
   0 -13   5    1.66    0.43
   0 -13   5    1.42    0.40
   0  13  -5    1.37    0.35
   0  13  -5    1.54    0.37
   0  13  -5    1.46    0.39
   0  13  -5    1.48    0.38
   0  13  -5    1.57    0.37
   0  13  -5    1.23    0.33
   0 -13   4   43.37    2.52
   0  13  -4   53.19    2.64
   0  13  -4   52.66    2.62
   0  13  -4   50.18    2.61
   0 -13   4   50.19    2.63
   0 -13   4   54.31    2.63
   0 -13   4   52.44    2.60
   0  13  -4   51.76    2.62
   0  13  -4   53.69    2.66
   0  13  -4   56.01    2.68
   0  13  -4   52.75    2.63
   0  13  -4   48.62    2.57
   0 -13   3    9.42    0.75
   0  13  -3    8.84    0.75
   0  13  -3    9.65    0.81
   0  13  -3   10.80    0.81
   0  13  -3   10.56    0.80
   0 -13   3    9.47    0.84
   0 -13   3   11.27    0.84
   0 -13   3   10.80    0.82
   0  13  -3   10.12    0.81
   0  13  -3   12.13    0.86
   0  13  -3   10.09    0.79
   0  13  -3    9.98    0.76
   0 -13   2    8.09    0.72
   0 -13   2    9.84    0.75
   0  13  -2    9.56    0.78
   0  13  -2    8.73    0.74
   0  13  -2    9.22    0.76
   0 -13   2    9.13    0.82
   0 -13   2   10.45    0.81
   0  13  -2    9.80    0.76
   0 -13   2    9.97    0.80
   0  13  -2   10.24    0.79
   0  13  -2    9.00    0.79
   0  13  -2    9.79    0.78
   0 -13   2    9.45    0.75
   0  13  -2    9.15    0.73
   0 -13   1    2.97    0.45
   0 -13   1    3.02    0.49
   0  13  -1    3.11    0.49
   0  13  -1    3.27    0.46
   0  13  -1    3.31    0.50
   0 -13   1    2.40    0.52
   0  13  -1    3.51    0.47
   0 -13   1    2.88    0.51
   0 -13   1    3.33    0.52
   0  13  -1    2.66    0.46
   0  13  -1    3.62    0.52
   0  13  -1    2.78    0.47
   0  13  -1    2.33    0.40
   0 -13   1    3.25    0.50
   0 -13   0    4.68    0.54
   0 -13   0    4.05    0.54
   0  13   0    4.31    0.50
   0  13   0    3.77    0.53
   0  13   0    4.24    0.54
   0  13   0    4.73    0.51
   0 -13   0    3.27    0.56
   0 -13   0    4.35    0.58
   0  13   0    4.19    0.51
   0 -13   0    4.47    0.57
   0  13   0    4.09    0.54
   0  13   0    3.96    0.51
   0  13   0    4.24    0.53
   0 -13   0    4.14    0.53
   0  13   0    4.43    0.49
   0 -13  -1    0.90    0.42
   0  13   1    1.28    0.35
   0 -13  -1    1.17    0.39
   0  13   1    1.19    0.41
   0  13   1    0.58    0.38
   0  13   1    0.65    0.33
   0 -13  -1    0.69    0.44
   0  13   1    1.09    0.35
   0 -13  -1    0.46    0.41
   0 -13  -1    0.96    0.41
   0  13   1    0.79    0.36
   0  13   1    1.04    0.35
   0  13   1    0.86    0.34
   0 -13  -1    0.83    0.43
   0 -13  -2   42.40    2.26
   0 -13  -2   42.75    2.28
   0  13   2   41.41    2.24
   0  13   2   45.05    2.29
   0  13   2   42.49    2.28
   0  13   2   43.03    2.24
   0 -13  -2   37.96    2.26
   0  13   2   45.44    2.27
   0 -13  -2   43.06    2.24
   0  13   2   44.17    2.28
   0  13   2   44.30    2.26
   0  13   2   44.00    2.29
   0 -13  -2   46.03    2.27
   0  13   3    2.71    0.43
   0 -13  -3    3.88    0.51
   0 -13  -3    2.55    0.49
   0  13   3    2.84    0.47
   0  13   3    3.63    0.51
   0  13   3    3.44    0.43
   0 -13  -3    2.90    0.47
   0 -13  -3    2.46    0.46
   0  13   3    3.52    0.46
   0  13   3    3.65    0.45
   0  13   3    2.31    0.43
   0  13   3    4.17    0.49
   0 -13  -3    3.73    0.49
   0  13   4    0.46    0.29
   0 -13  -4    0.25    0.33
   0 -13  -4    0.31    0.35
   0  13   4    0.48    0.32
   0  13   4    0.55    0.36
   0  13   4    0.30    0.27
   0 -13  -4    0.89    0.32
   0 -13  -4    0.65    0.34
   0  13   4   -0.23    0.27
   0  13   4    0.39    0.29
   0  13   4    0.40    0.30
   0  13   4    0.09    0.26
   0 -13  -4    0.54    0.35
   0  13   5    3.88    0.45
   0 -13  -5    4.06    0.50
   0 -13  -5    3.73    0.49
   0  13   5    3.66    0.41
   0  13   5    4.16    0.50
   0  13   5    3.75    0.46
   0  13   5    4.02    0.45
   0  13   5    4.18    0.45
   0 -13  -5    3.56    0.43
   0  13   5    3.62    0.46
   0  13   5    3.38    0.43
   0 -13  -5    4.15    0.48
   0 -13  -6    0.19    0.29
   0 -13  -6    0.12    0.31
   0  13   6   -0.08    0.25
   0  13   6    0.15    0.29
   0  13   6    0.28    0.26
   0  13   6    0.41    0.28
   0  13   6    0.17    0.23
   0  13   6   -0.05    0.24
   0  13   6    0.13    0.24
   0 -13  -6    0.24    0.28
   0 -13  -6    0.24    0.29
   0  13   7   26.42    1.40
   0  13   7   26.50    1.42
   0  13   7   27.42    1.44
   0 -13  -7   25.82    1.41
   0 -13  -7   27.58    1.46
   0  13   8    1.05    0.23
   0 -13  -8    1.26    0.28
   0  13   8    0.83    0.23
   0  13   9    0.40    0.20
   0  14  -8    0.20    0.16
   0  14  -7   10.38    0.61
   0  14  -7    9.40    0.59
   0 -14   7   10.01    0.62
   0  14  -7   10.73    0.63
   0  14  -6    0.81    0.23
   0  14  -6    0.79    0.23
   0 -14   6    0.85    0.27
   0  14  -6    0.51    0.23
   0  14  -5    4.65    0.42
   0  14  -5    4.68    0.44
   0  14  -5    4.70    0.41
   0  14  -5    4.82    0.44
   0  14  -4   20.60    1.15
   0 -14   4   19.59    1.16
   0  14  -4   20.84    1.15
   0  14  -4   19.80    1.14
   0  14  -4   22.48    1.18
   0  14  -3    0.09    0.28
   0  14  -3    0.14    0.22
   0  14  -3    0.02    0.22
   0 -14   3    0.21    0.30
   0 -14   3    0.18    0.28
   0 -14   3    0.04    0.29
   0  14  -3    0.43    0.24
   0 -14   3    0.07    0.30
   0  14  -3   -0.05    0.24
   0  14  -3    0.05    0.24
   0 -14   3    0.19    0.21
   0  14  -2    2.24    0.38
   0  14  -2    1.92    0.33
   0  14  -2    1.74    0.31
   0 -14   2    2.13    0.40
   0 -14   2    3.04    0.42
   0 -14   2    2.80    0.40
   0  14  -2    2.10    0.34
   0 -14   2    2.01    0.38
   0  14  -2    2.27    0.38
   0  14  -2    1.99    0.35
   0 -14   2    1.67    0.30
   0  14  -1    8.27    0.62
   0  14  -1    6.67    0.56
   0  14  -1    6.30    0.53
   0 -14   1    6.74    0.61
   0 -14   1    7.61    0.65
   0 -14   1    8.08    0.62
   0  14  -1    7.01    0.56
   0  14  -1    6.79    0.58
   0  14  -1    6.86    0.57
   0  14  -1    6.53    0.59
   0 -14   1    6.03    0.53
   0  14  -1    6.34    0.54
   0  14   0   10.43    0.70
   0 -14   0   10.03    0.73
   0 -14   0    9.38    0.68
   0  14   0   12.01    0.76
   0  14   0    9.94    0.72
   0  14   0   10.53    0.69
   0 -14   0    9.71    0.74
   0 -14   0    9.56    0.74
   0  14   0   10.03    0.71
   0 -14   0   10.82    0.73
   0  14   0    9.06    0.69
   0  14   0   10.07    0.72
   0  14   0   11.61    0.76
   0 -14   0   10.00    0.71
   0 -14  -1    3.92    0.41
   0  14   1    3.55    0.39
   0 -14  -1    3.71    0.45
   0  14   1    3.40    0.45
   0  14   1    4.12    0.44
   0  14   1    3.38    0.37
   0  14   1    3.79    0.40
   0 -14  -1    3.47    0.42
   0 -14  -1    4.01    0.43
   0  14   1    2.96    0.39
   0  14   1    3.99    0.42
   0 -14  -1    3.34    0.45
   0 -14  -1    3.27    0.43
   0  14   2    3.20    0.42
   0  14   2    4.10    0.45
   0  14   2    4.26    0.42
   0 -14  -2    3.80    0.41
   0 -14  -2    4.04    0.45
   0  14   2    3.35    0.39
   0 -14  -2    3.37    0.40
   0  14   3   12.15    0.78
   0  14   3   12.08    0.80
   0 -14  -3   11.55    0.77
   0 -14  -3   12.48    0.78
   0  14   3   12.20    0.77
   0  14   4    0.02    0.25
   0  14   4    0.22    0.20
   0  14   4    0.18    0.24
   0 -14  -4   -0.11    0.26
   0 -14  -4   -0.14    0.23
   0  14   5    0.02    0.17
   0  14   5    0.74    0.25
   0 -14  -5    0.11    0.21
   0  14   5    0.48    0.22
   0  14   6    2.61    0.27
   0  15  -3    2.03    0.23
   0  15  -2    1.51    0.22
   0  15  -1    2.41    0.29
   0  15   0   11.42    0.66
   0  15   1    0.19    0.17
   0  15   2    2.05    0.23
  -1  15   2   12.48    0.67
  -1  15   2   12.59    0.68
  -1  15   1    0.29    0.18
  -1  15   1    0.19    0.17
  -1  15   0    2.07    0.26
  -1  15   0    1.84    0.24
  -1  15  -1    1.98    0.26
  -1  15  -1    1.61    0.24
  -1  15  -2    7.86    0.49
  -1  15  -2    8.17    0.50
  -1  15  -3    1.69    0.22
  -1  14   6    0.25    0.21
   1 -14  -5    7.29    0.54
  -1  14   5   10.24    0.61
  -1  14   4   13.39    0.77
  -1  14   4   12.49    0.75
  -1  14   4   12.95    0.79
   1 -14  -4   12.30    0.77
   1 -14  -4   10.86    0.73
  -1  14   3    3.01    0.34
  -1  14   3    3.37    0.38
   1 -14  -3    3.00    0.40
   1 -14  -3    1.93    0.32
  -1  14   3    3.48    0.40
  -1  14   3    2.96    0.35
   1 -14  -2    5.38    0.46
   1 -14  -2    6.31    0.53
  -1  14   2    6.45    0.52
  -1  14   2    5.99    0.54
  -1  14   2    6.09    0.51
  -1  14   2    6.12    0.49
   1 -14  -2    6.12    0.50
  -1  14   2    5.89    0.51
   1 -14  -2    5.59    0.51
   1 -14  -1    1.48    0.35
   1 -14  -1    1.52    0.27
  -1  14   1    1.74    0.35
  -1  14   1    1.66    0.32
  -1  14   1    1.95    0.36
   1 -14  -1    1.88    0.37
   1 -14  -1    1.70    0.34
  -1  14   1    2.16    0.31
  -1  14   1    1.88    0.33
  -1  14   1    1.49    0.30
   1 -14  -1    2.01    0.35
   1 -14   0    0.33    0.30
  -1  14   0   -0.10    0.28
  -1  14   0    0.34    0.28
  -1  14   0    0.23    0.25
   1 -14   0    0.11    0.30
   1 -14   0    0.06    0.29
  -1  14   0    0.08    0.21
   1 -14   0   -0.16    0.29
  -1  14   0   -0.31    0.27
  -1  14   0   -0.02    0.25
   1 -14   0   -0.20    0.28
   1 -14   1   15.41    0.99
  -1  14  -1   15.20    0.94
  -1  14  -1   16.43    0.98
  -1  14  -1   15.46    0.95
   1 -14   1   15.44    0.95
   1 -14   1   15.31    0.94
  -1  14  -1   16.54    0.97
  -1  14  -1   15.51    0.96
   1 -14   1   14.85    0.93
  -1  14  -2    6.86    0.60
  -1  14  -2    7.25    0.57
  -1  14  -2    7.72    0.59
   1 -14   2    8.24    0.62
   1 -14   2    7.30    0.59
  -1  14  -2    7.28    0.60
  -1  14  -2    7.74    0.60
   1 -14   2    7.80    0.63
  -1  14  -3   -0.15    0.25
  -1  14  -3    0.27    0.24
  -1  14  -3    0.54    0.26
   1 -14   3   -0.02    0.29
   1 -14   3    0.42    0.30
  -1  14  -3    0.70    0.27
  -1  14  -3    0.63    0.30
   1 -14   4    1.21    0.32
  -1  14  -4    0.78    0.27
  -1  14  -4    0.94    0.27
  -1  14  -4    0.53    0.29
  -1  14  -5   -0.02    0.23
  -1  14  -5    0.12    0.21
  -1  14  -5    0.29    0.22
  -1  14  -5   -0.02    0.21
  -1  14  -5    0.02    0.24
   1 -14   6    9.48    0.62
  -1  14  -6   10.76    0.65
  -1  14  -6    9.65    0.61
  -1  14  -6   10.69    0.66
  -1  14  -7    7.56    0.49
  -1  14  -7    6.85    0.46
  -1  14  -8    2.21    0.21
   1 -13  -9    0.24    0.20
  -1  13   9    0.33    0.22
  -1  13   8    3.53    0.35
  -1  13   8    3.18    0.37
  -1  13   8    2.88    0.35
   1 -13  -8    3.43    0.38
  -1  13   7    0.02    0.24
  -1  13   7    0.02    0.27
  -1  13   7    0.62    0.24
  -1  13   7    0.12    0.23
   1 -13  -7    0.47    0.27
   1 -13  -7    0.37    0.27
  -1  13   7   -0.05    0.23
   1 -13  -6   18.19    1.15
  -1  13   6   18.45    1.13
   1 -13  -6   20.62    1.15
  -1  13   6   19.84    1.15
  -1  13   6   20.26    1.14
  -1  13   6   20.17    1.14
  -1  13   6   20.77    1.17
  -1  13   6   20.60    1.16
   1 -13  -6   20.13    1.13
   1 -13  -6   17.49    1.12
   1 -13  -5    1.27    0.38
  -1  13   5    1.00    0.31
   1 -13  -5    0.87    0.34
  -1  13   5    1.58    0.34
  -1  13   5    1.39    0.38
  -1  13   5    1.44    0.33
   1 -13  -5    1.05    0.33
  -1  13   5    1.75    0.33
  -1  13   5    1.54    0.33
  -1  13   5    1.67    0.35
   1 -13  -5    1.66    0.34
   1 -13  -5    1.26    0.35
   1 -13  -4    2.50    0.41
   1 -13  -4    3.51    0.47
  -1  13   4    2.79    0.41
  -1  13   4    2.40    0.39
  -1  13   4    2.33    0.44
  -1  13   4    2.63    0.40
   1 -13  -4    1.46    0.39
   1 -13  -4    2.34    0.40
  -1  13   4    2.50    0.39
  -1  13   4    3.09    0.42
  -1  13   4    2.41    0.36
   1 -13  -4    3.42    0.42
  -1  13   4    2.68    0.41
   1 -13  -4    2.86    0.46
   1 -13  -3    2.59    0.46
  -1  13   3    2.65    0.40
   1 -13  -3    2.61    0.42
  -1  13   3    2.10    0.43
  -1  13   3    3.49    0.50
  -1  13   3    3.29    0.45
   1 -13  -3    2.07    0.44
   1 -13  -3    2.71    0.44
  -1  13   3    3.22    0.43
   1 -13  -3    2.58    0.41
  -1  13   3    3.49    0.44
  -1  13   3    3.05    0.45
  -1  13   3    2.49    0.37
   1 -13  -3    2.69    0.47
  -1  13   2    9.71    0.75
   1 -13  -2   11.46    0.83
   1 -13  -2    8.97    0.76
  -1  13   2   10.43    0.80
  -1  13   2   11.03    0.83
  -1  13   2   10.55    0.79
   1 -13  -2    9.61    0.83
   1 -13  -2   10.24    0.79
  -1  13   2   10.98    0.79
   1 -13  -2   10.26    0.79
  -1  13   2   10.54    0.80
  -1  13   2   10.04    0.75
  -1  13   2   11.43    0.83
  -1  13   2   10.83    0.79
   1 -13  -2   11.39    0.81
  -1  13   1   11.44    0.83
   1 -13  -1   12.75    0.90
   1 -13  -1   10.34    0.83
  -1  13   1   11.95    0.91
  -1  13   1   13.32    0.92
  -1  13   1   12.18    0.88
   1 -13  -1   12.30    0.84
   1 -13  -1   12.63    0.93
  -1  13   1   13.07    0.87
   1 -13  -1   12.44    0.88
   1 -13  -1   11.19    0.86
  -1  13   1   12.55    0.90
  -1  13   1   10.89    0.83
  -1  13   1   11.75    0.88
  -1  13   1   14.75    0.92
   1 -13  -1   12.91    0.89
   1 -13   0   12.88    0.91
   1 -13   0   11.96    0.85
  -1  13   0   12.10    0.85
  -1  13   0   12.66    0.93
  -1  13   0   12.69    0.92
  -1  13   0   13.47    0.92
   1 -13   0   12.25    0.85
   1 -13   0   12.09    0.94
  -1  13   0   12.91    0.87
   1 -13   0   13.79    0.93
   1 -13   0   12.08    0.90
  -1  13   0   11.75    0.86
  -1  13   0   12.32    0.90
  -1  13   0   13.18    0.92
   1 -13   0   11.83    0.89
  -1  13   0   13.00    0.90
   1 -13   1    0.58    0.37
  -1  13  -1    0.25    0.24
  -1  13  -1    0.78    0.38
  -1  13  -1    0.10    0.33
  -1  13  -1   -0.03    0.35
   1 -13   1    0.14    0.29
   1 -13   1    0.04    0.39
   1 -13   1    0.28    0.40
   1 -13   1    0.70    0.44
  -1  13  -1    0.32    0.29
  -1  13  -1   -0.20    0.32
  -1  13  -1   -0.10    0.37
  -1  13  -1    0.03    0.32
   1 -13   1    0.55    0.39
  -1  13  -1   -0.03    0.32
   1 -13   2    2.22    0.43
  -1  13  -2    1.89    0.44
  -1  13  -2    2.17    0.42
   1 -13   2    2.19    0.38
  -1  13  -2    2.23    0.43
   1 -13   2    1.55    0.45
   1 -13   2    2.48    0.48
  -1  13  -2    2.17    0.37
   1 -13   2    2.25    0.47
  -1  13  -2    1.87    0.42
  -1  13  -2    1.74    0.34
  -1  13  -2    2.50    0.43
   1 -13   2    3.10    0.45
  -1  13  -2    1.62    0.39
   1 -13   3    1.36    0.37
   1 -13   3    0.86    0.39
   1 -13   3    1.45    0.34
  -1  13  -3    1.21    0.38
  -1  13  -3    0.99    0.36
  -1  13  -3    1.36    0.41
  -1  13  -3    1.07    0.31
   1 -13   3    0.95    0.42
   1 -13   3    1.09    0.43
  -1  13  -3    1.09    0.36
  -1  13  -3    1.64    0.38
  -1  13  -3    0.84    0.34
  -1  13  -3    0.69    0.35
   1 -13   3    1.24    0.36
   1 -13   4   12.09    0.92
  -1  13  -4   12.18    0.87
  -1  13  -4   15.51    0.98
   1 -13   4   12.41    0.87
  -1  13  -4   14.10    0.96
   1 -13   4   14.65    0.94
   1 -13   4   13.85    0.94
  -1  13  -4   12.60    0.87
  -1  13  -4   13.67    0.94
  -1  13  -4   12.09    0.92
  -1  13  -4   14.64    0.97
  -1  13  -4   14.36    0.94
   1 -13   5    2.92    0.46
  -1  13  -5    3.52    0.42
  -1  13  -5    3.97    0.51
  -1  13  -5    3.41    0.46
   1 -13   5    3.42    0.42
  -1  13  -5    4.08    0.48
   1 -13   5    3.66    0.49
   1 -13   5    3.24    0.49
  -1  13  -5    4.18    0.49
  -1  13  -5    3.11    0.45
  -1  13  -5    3.99    0.48
  -1  13  -5    3.35    0.46
  -1  13  -6    1.18    0.37
  -1  13  -6    0.91    0.30
   1 -13   6    0.51    0.28
  -1  13  -6    0.76    0.30
  -1  13  -6    0.67    0.34
   1 -13   6    0.43    0.33
   1 -13   6    0.78    0.33
  -1  13  -6    1.09    0.33
  -1  13  -6    0.71    0.31
  -1  13  -6    1.03    0.32
  -1  13  -6    0.93    0.31
  -1  13  -7    2.02    0.33
  -1  13  -7    1.82    0.36
  -1  13  -7    2.29    0.37
   1 -13   7    1.39    0.30
   1 -13   7    1.99    0.35
  -1  13  -7    1.81    0.35
   1 -13   7    1.44    0.32
   1 -13   7    1.49    0.34
  -1  13  -7    2.12    0.36
  -1  13  -7    1.80    0.34
  -1  13  -7    1.79    0.33
  -1  13  -7    1.22    0.33
  -1  13  -8    0.15    0.26
   1 -13   8    0.17    0.21
  -1  13  -8    0.13    0.24
  -1  13  -8    0.19    0.26
  -1  13  -8    0.07    0.25
   1 -13   8    0.14    0.22
  -1  13  -9   22.07    1.19
  -1  13  -9   22.80    1.18
  -1  13 -10    0.70    0.20
  -1  12  12    4.37    0.32
  -1  12  11    1.42    0.28
  -1  12  10   16.62    0.93
  -1  12  10   15.20    0.92
   1 -12 -10   14.84    0.87
   1 -12  -9    3.93    0.41
   1 -12  -9    4.03    0.42
  -1  12   9    3.94    0.43
  -1  12   9    4.07    0.44
   1 -12  -9    3.86    0.44
  -1  12   9    3.74    0.42
   1 -12  -9    2.81    0.39
  -1  12   9    3.56    0.43
  -1  12   8    2.72    0.41
   1 -12  -8    2.97    0.44
  -1  12   8    2.78    0.40
   1 -12  -8    3.11    0.40
   1 -12  -8    3.27    0.42
  -1  12   8    3.46    0.44
  -1  12   8    3.90    0.44
  -1  12   8    3.22    0.44
  -1  12   8    2.39    0.37
   1 -12  -8    3.12    0.45
   1 -12  -8    3.46    0.45
   1 -12  -7   12.32    0.87
  -1  12   7   12.35    0.88
  -1  12   7   12.31    0.87
  -1  12   7   10.55    0.83
   1 -12  -7   11.52    0.84
  -1  12   7   12.38    0.83
  -1  12   7   13.46    0.90
   1 -12  -7   13.56    0.88
  -1  12   7   12.20    0.88
  -1  12   7   12.30    0.89
  -1  12   7   11.05    0.83
   1 -12  -7   13.07    0.89
  -1  12   6    8.28    0.72
   1 -12  -6    8.43    0.75
   1 -12  -6    8.85    0.73
  -1  12   6    9.19    0.73
  -1  12   6    8.75    0.74
  -1  12   6    9.11    0.74
  -1  12   6    9.46    0.77
  -1  12   6    8.79    0.74
  -1  12   6    9.15    0.76
   1 -12  -6    8.87    0.75
  -1  12   6    9.90    0.74
   1 -12  -6    9.63    0.77
   1 -12  -5    0.35    0.41
  -1  12   5   -0.07    0.31
   1 -12  -5   -0.78    0.43
   1 -12  -5   -0.20    0.31
  -1  12   5   -0.24    0.33
  -1  12   5    0.11    0.35
   1 -12  -5    0.10    0.36
  -1  12   5   -0.24    0.31
   1 -12  -5    0.20    0.34
  -1  12   5    0.07    0.32
  -1  12   5   -0.19    0.30
  -1  12   5   -0.38    0.41
   1 -12  -5    0.03    0.37
   1 -12  -5    0.46    0.43
  -1  12   4    1.63    0.40
   1 -12  -4    1.46    0.45
  -1  12   4    1.55    0.41
  -1  12   4    1.45    0.44
   1 -12  -4    1.36    0.36
  -1  12   4    1.23    0.37
   1 -12  -4    1.04    0.40
   1 -12  -4    0.92    0.42
  -1  12   4    1.32    0.37
   1 -12  -4    0.97    0.39
  -1  12   4    1.52    0.38
  -1  12   4    1.08    0.39
  -1  12   4    2.20    0.42
   1 -12  -4    1.18    0.41
   1 -12  -4    1.08    0.44
  -1  12   4    1.30    0.37
   1 -12  -3    4.14    0.57
   1 -12  -3    3.70    0.55
  -1  12   3    3.79    0.50
  -1  12   3    4.92    0.58
  -1  12   3    3.85    0.54
  -1  12   3    4.48    0.60
   1 -12  -3    3.77    0.51
   1 -12  -3    4.29    0.58
   1 -12  -3    4.94    0.58
   1 -12  -3    3.88    0.57
  -1  12   3    3.97    0.53
  -1  12   3    3.82    0.53
  -1  12   3    4.38    0.52
   1 -12  -3    4.36    0.54
  -1  12   3    5.09    0.59
  -1  12   3    5.53    0.59
   1 -12  -3    4.60    0.60
   1 -12  -2    7.46    0.72
   1 -12  -2    5.81    0.66
  -1  12   2    6.05    0.63
  -1  12   2    6.61    0.71
  -1  12   2    7.40    0.73
   1 -12  -2    5.94    0.63
  -1  12   2    7.34    0.71
   1 -12  -2    5.95    0.69
   1 -12  -2    7.97    0.71
   1 -12  -2    7.06    0.70
  -1  12   2    7.05    0.66
  -1  12   2    6.76    0.69
  -1  12   2    7.11    0.65
  -1  12   2    7.69    0.71
   1 -12  -2    6.76    0.65
  -1  12   2    6.47    0.67
   1 -12  -2    8.28    0.72
   1 -12  -1    8.61    0.75
   1 -12  -1    7.78    0.73
  -1  12   1    7.43    0.68
  -1  12   1    6.87    0.72
   1 -12  -1    8.15    0.70
  -1  12   1    8.49    0.75
   1 -12  -1    6.49    0.74
   1 -12  -1    7.44    0.72
   1 -12  -1    7.91    0.73
  -1  12   1    7.40    0.69
   1 -12  -1    7.71    0.68
  -1  12   1    7.56    0.69
  -1  12   1    7.26    0.73
  -1  12   1    7.67    0.74
  -1  12   1    8.09    0.74
   1 -12  -1    7.47    0.73
   1 -12   0   17.40    1.20
   1 -12   0   17.35    1.19
  -1  12   0   18.15    1.23
   1 -12   0   16.98    1.16
  -1  12   0   20.18    1.26
   1 -12   0   18.42    1.26
   1 -12   0   19.55    1.23
  -1  12   0   18.37    1.19
   1 -12   0   18.88    1.23
   1 -12   0   16.71    1.11
  -1  12   0   18.12    1.19
  -1  12   0   19.34    1.25
  -1  12   0   19.50    1.26
  -1  12   0   19.74    1.26
  -1  12   0   19.04    1.24
   1 -12   0   18.87    1.21
   1 -12   1    2.01    0.49
   1 -12   1    1.86    0.40
  -1  12  -1    1.90    0.48
   1 -12   1    2.20    0.43
  -1  12  -1    2.07    0.47
   1 -12   1    1.64    0.51
  -1  12  -1    1.68    0.40
   1 -12   1    1.58    0.52
   1 -12   1    2.15    0.52
  -1  12  -1    1.66    0.47
  -1  12  -1    1.66    0.41
  -1  12  -1    1.43    0.45
  -1  12  -1    1.96    0.45
  -1  12  -1    1.42    0.43
   1 -12   1    1.21    0.46
   1 -12   2   -0.29    0.43
  -1  12  -2    0.24    0.41
   1 -12   2    0.21    0.34
  -1  12  -2   -0.39    0.43
  -1  12  -2    0.24    0.36
   1 -12   2    0.47    0.44
  -1  12  -2   -0.04    0.31
   1 -12   2    0.10    0.47
   1 -12   2    0.18    0.43
  -1  12  -2   -0.04    0.35
  -1  12  -2   -0.14    0.33
  -1  12  -2    0.08    0.35
  -1  12  -2    0.24    0.39
   1 -12   2    0.88    0.41
  -1  12  -2    0.19    0.36
   1 -12   3   -0.15    0.39
  -1  12  -3   -0.20    0.42
  -1  12  -3   -0.08    0.36
   1 -12   3    0.24    0.34
   1 -12   3   -0.27    0.35
  -1  12  -3   -0.34    0.38
   1 -12   3    0.08    0.43
  -1  12  -3   -0.04    0.29
   1 -12   3   -0.27    0.49
   1 -12   3   -0.07    0.44
  -1  12  -3    0.04    0.37
  -1  12  -3    0.36    0.37
  -1  12  -3    0.28    0.32
  -1  12  -3    0.28    0.37
  -1  12  -3   -0.20    0.36
   1 -12   3    0.06    0.38
   1 -12   4   42.72    2.34
   1 -12   4   43.17    2.42
  -1  12  -4   43.37    2.39
   1 -12   4   43.61    2.39
  -1  12  -4   48.59    2.48
   1 -12   4   44.91    2.40
  -1  12  -4   44.81    2.42
  -1  12  -4   45.98    2.47
   1 -12   4   48.61    2.43
   1 -12   4   46.79    2.43
  -1  12  -4   50.20    2.51
  -1  12  -4   43.70    2.46
  -1  12  -4   49.85    2.50
  -1  12  -4   46.79    2.43
  -1  12  -4   51.13    2.50
   1 -12   4   44.81    2.36
  -1  12  -5   18.58    1.22
   1 -12   5   17.53    1.16
  -1  12  -5   16.21    1.13
  -1  12  -5   19.61    1.24
   1 -12   5   18.14    1.18
   1 -12   5   18.77    1.19
   1 -12   5   17.60    1.19
  -1  12  -5   19.12    1.19
  -1  12  -5   18.83    1.24
  -1  12  -5   19.00    1.24
  -1  12  -5   19.63    1.26
   1 -12   5   16.12    1.16
  -1  12  -6    9.26    0.79
   1 -12   6    8.04    0.70
  -1  12  -6    7.78    0.77
   1 -12   6    7.47    0.72
  -1  12  -6    8.37    0.69
  -1  12  -6    9.12    0.78
   1 -12   6    8.20    0.74
   1 -12   6    7.94    0.73
  -1  12  -6    9.80    0.80
  -1  12  -6    9.08    0.74
  -1  12  -6    7.80    0.75
  -1  12  -6    9.85    0.80
   1 -12   6    7.78    0.70
  -1  12  -7    1.15    0.39
  -1  12  -7    0.87    0.36
  -1  12  -7    1.39    0.41
   1 -12   7    0.81    0.38
   1 -12   7    1.14    0.36
  -1  12  -7    1.59    0.42
   1 -12   7    1.53    0.43
   1 -12   7    1.14    0.40
  -1  12  -7    1.86    0.42
  -1  12  -7    1.53    0.40
  -1  12  -7    1.52    0.41
  -1  12  -7    1.48    0.36
  -1  12  -7    1.08    0.40
  -1  12  -8    0.60    0.35
  -1  12  -8    0.90    0.34
   1 -12   8    0.74    0.32
   1 -12   8    0.61    0.35
  -1  12  -8    0.82    0.35
   1 -12   8    0.08    0.30
  -1  12  -8    0.86    0.36
   1 -12   8    0.39    0.33
   1 -12   8    0.49    0.34
  -1  12  -8    0.86    0.36
  -1  12  -8    0.59    0.34
  -1  12  -8    0.30    0.32
  -1  12  -8    0.81    0.36
  -1  12  -9    0.25    0.31
  -1  12  -9    0.52    0.31
   1 -12   9    0.35    0.26
  -1  12  -9    0.76    0.33
   1 -12   9    0.79    0.31
   1 -12   9    0.33    0.32
  -1  12  -9    0.27    0.30
  -1  12  -9    0.77    0.31
  -1  12  -9    0.72    0.31
  -1  12  -9    0.86    0.34
  -1  12  -9    0.39    0.30
  -1  12 -10    3.82    0.45
  -1  12 -10    5.29    0.49
  -1  12 -10    5.19    0.49
   1 -12  10    3.92    0.46
   1 -12  10    4.38    0.45
  -1  12 -10    5.17    0.50
  -1  12 -10    4.46    0.47
  -1  12 -11    9.34    0.61
   1 -12  11    8.83    0.59
   1 -12  11    8.56    0.60
  -1  12 -11    8.97    0.62
  -1  12 -11    8.04    0.58
  -1  12 -12    9.35    0.56
  -1  11  13    8.71    0.55
   1 -11 -12    1.97    0.31
  -1  11  12    2.00    0.35
  -1  11  12    2.17    0.30
   1 -11 -12    1.65    0.26
  -1  11  12    2.09    0.32
   1 -11 -11    3.01    0.37
  -1  11  11    3.36    0.43
   1 -11 -11    3.43    0.40
   1 -11 -11    2.60    0.37
  -1  11  11    2.95    0.43
  -1  11  11    2.49    0.37
  -1  11  11    2.47    0.37
   1 -11 -11    2.94    0.39
  -1  11  11    2.08    0.34
   1 -11 -11    2.72    0.41
  -1  11  11    3.19    0.41
  -1  11  11    2.79    0.39
   1 -11 -10    2.88    0.41
   1 -11 -10    3.00    0.43
  -1  11  10    3.61    0.48
   1 -11 -10    3.21    0.42
  -1  11  10    4.06    0.47
   1 -11 -10    3.03    0.46
  -1  11  10    4.00    0.45
  -1  11  10    3.50    0.42
   1 -11 -10    3.22    0.43
  -1  11  10    3.06    0.45
  -1  11  10    2.76    0.44
  -1  11  10    2.29    0.43
   1 -11  -9    7.43    0.67
  -1  11   9    8.06    0.70
  -1  11   9    6.83    0.68
   1 -11  -9    8.25    0.66
   1 -11  -9    7.98    0.67
  -1  11   9    7.36    0.69
  -1  11   9    7.50    0.62
  -1  11   9    8.06    0.71
  -1  11   9    7.97    0.69
   1 -11  -9    7.85    0.65
  -1  11   9    6.98    0.65
  -1  11   9    8.10    0.70
   1 -11  -9    8.58    0.70
   1 -11  -9    7.25    0.67
  -1  11   8   59.40    3.01
  -1  11   8   54.59    2.95
   1 -11  -8   57.69    2.96
   1 -11  -8   56.02    2.94
  -1  11   8   64.12    3.02
   1 -11  -8   59.53    2.93
  -1  11   8   53.55    2.98
  -1  11   8   51.04    2.90
  -1  11   8   54.25    2.93
   1 -11  -8   59.32    2.99
  -1  11   8   63.39    3.03
   1 -11  -8   62.86    3.00
  -1  11   8   63.15    3.05
   1 -11  -8   62.78    2.95
  -1  11   8   61.99    3.02
  -1  11   8   62.32    3.00
   1 -11  -8   60.78    2.98
  -1  11   7    0.08    0.35
   1 -11  -7    0.47    0.42
  -1  11   7    0.27    0.38
  -1  11   7    0.13    0.31
   1 -11  -7    0.19    0.35
  -1  11   7   -0.04    0.33
  -1  11   7    0.52    0.37
   1 -11  -7    0.59    0.34
   1 -11  -7    0.67    0.35
  -1  11   7    0.07    0.34
  -1  11   7   -0.08    0.34
   1 -11  -7    0.14    0.41
  -1  11   7    0.28    0.31
  -1  11   7    0.34    0.35
   1 -11  -7    0.41    0.35
   1 -11  -7    0.10    0.41
   1 -11  -6   59.27    2.81
  -1  11   6   53.76    2.80
  -1  11   6   52.99    2.77
  -1  11   6   53.56    2.80
   1 -11  -6   54.53    2.78
   1 -11  -6   52.48    2.71
   1 -11  -6   43.50    2.69
  -1  11   6   53.85    2.80
   1 -11  -6   52.96    2.71
  -1  11   6   54.30    2.79
  -1  11   6   58.90    2.84
   1 -11  -6   57.24    2.79
  -1  11   6   58.04    2.84
   1 -11  -6   54.33    2.79
   1 -11  -5    2.97    0.53
  -1  11   5    2.11    0.44
  -1  11   5    2.97    0.48
   1 -11  -5    2.62    0.42
  -1  11   5    2.73    0.49
   1 -11  -5    2.65    0.47
   1 -11  -5    1.94    0.48
   1 -11  -5    1.66    0.46
  -1  11   5    2.20    0.46
   1 -11  -5    2.17    0.51
  -1  11   5    2.54    0.48
   1 -11  -5    1.89    0.50
   1 -11  -5    2.27    0.42
  -1  11   5    2.64    0.49
  -1  11   5    2.29    0.43
  -1  11   5    2.41    0.47
   1 -11  -5    1.96    0.46
  -1  11   4    8.37    0.77
   1 -11  -4    7.11    0.76
  -1  11   4    8.74    0.81
   1 -11  -4   10.03    0.83
  -1  11   4    8.74    0.80
   1 -11  -4    8.37    0.78
   1 -11  -4    8.40    0.77
  -1  11   4    8.12    0.75
  -1  11   4    9.58    0.83
  -1  11   4    9.59    0.81
   1 -11  -4    9.85    0.73
   1 -11  -4   10.28    0.81
   1 -11  -4    8.41    0.80
  -1  11   4    9.88    0.83
  -1  11   3   48.24    2.72
   1 -11  -3   55.26    2.81
  -1  11   3   53.35    2.79
  -1  11   3   51.80    2.79
   1 -11  -3   49.48    2.76
   1 -11  -3   48.53    3.67
   1 -11  -3   55.95    2.77
   1 -11  -3   53.35    2.74
  -1  11   3   53.41    2.81
  -1  11   3   50.14    2.74
  -1  11   3   54.78    2.80
   1 -11  -3   52.88    2.73
   1 -11  -3   55.12    2.77
  -1  11   3   59.96    2.84
  -1  11   2   15.82    1.15
  -1  11   2   15.92    1.15
   1 -11  -2   16.71    1.16
   1 -11  -2   15.85    1.11
   1 -11  -2   16.66    1.17
   1 -11  -2   13.93    1.78
   1 -11  -2   17.46    1.15
   1 -11  -2   15.82    1.08
  -1  11   2   16.56    1.15
  -1  11   2   16.31    1.15
  -1  11   2   14.97    1.08
   1 -11  -2   15.91    1.12
  -1  11   2   16.05    1.15
   1 -11  -1    1.19    0.45
   1 -11  -1    1.48    0.49
  -1  11   1    1.76    0.48
  -1  11   1    1.58    0.46
  -1  11   1    1.60    0.50
   1 -11  -1    1.04    0.39
   1 -11  -1    0.64    0.85
   1 -11  -1    1.80    0.52
  -1  11   1    0.99    0.38
   1 -11  -1    1.47    0.50
  -1  11   1    1.13    0.41
  -1  11   1    1.64    0.46
   1 -11  -1    1.53    0.41
  -1  11   1    1.50    0.43
  -1  11   1    1.07    0.43
   1 -11  -1    2.09    0.51
  -1  11   1    1.52    0.47
   1 -11   0   46.37    2.67
   1 -11   0   48.80    2.65
  -1  11   0   52.11    2.74
  -1  11   0   52.06    2.74
   1 -11   0   54.80    2.70
  -1  11   0   51.59    2.68
  -1  11   0   48.67    2.71
   1 -11   0   49.79    2.73
  -1  11   0   50.73    3.78
   1 -11   0   50.48    2.67
  -1  11   0   49.75    2.68
  -1  11   0   50.02    2.72
   1 -11   0   51.64    2.62
  -1  11   0   55.11    2.75
  -1  11   0   56.10    2.77
  -1  11   0   52.78    2.72
   1 -11   0   52.07    2.67
   1 -11   1    5.15    0.64
   1 -11   1    4.18    0.57
  -1  11  -1    6.13    0.70
  -1  11  -1    5.08    0.66
  -1  11  -1    4.42    0.61
   1 -11   1    5.38    0.60
   1 -11   1    5.41    0.58
   1 -11   1    5.36    0.71
   1 -11   1    6.04    0.69
  -1  11  -1    3.99    0.55
  -1  11  -1    4.90    0.67
  -1  11  -1    2.72    0.57
  -1  11  -1    4.68    0.66
  -1  11  -1    4.53    0.62
   1 -11   1    4.52    0.61
  -1  11  -1    4.24    0.61
  -1  11  -2   44.04    2.42
  -1  11  -2   46.91    2.47
   1 -11   2   44.76    2.37
   1 -11   2   43.92    2.40
  -1  11  -2   41.59    3.40
   1 -11   2   39.05    3.27
   1 -11   2   43.40    2.37
  -1  11  -2   42.75    2.40
  -1  11  -2   42.28    2.37
  -1  11  -2   44.13    2.42
  -1  11  -2   48.05    2.46
  -1  11  -2   47.57    2.45
   1 -11   2   42.85    2.34
   1 -11   3    3.21    0.57
  -1  11  -3    2.73    0.58
  -1  11  -3    3.98    0.60
   1 -11   3    3.91    0.58
   1 -11   3    3.16    0.61
  -1  11  -3    3.15    0.57
   1 -11   3    3.59    0.55
  -1  11  -3    3.08    0.51
  -1  11  -3    2.70    0.53
  -1  11  -3    4.40    0.62
  -1  11  -3    4.07    0.59
   1 -11   3    2.96    1.00
  -1  11  -3    4.09    1.11
   1 -11   3    4.23    0.62
   1 -11   4   72.71    3.80
  -1  11  -4   74.21    3.80
  -1  11  -4   77.28    3.86
   1 -11   4   73.55    3.78
   1 -11   4   68.93    4.74
   1 -11   4   71.94    3.75
   1 -11   4   78.98    3.79
  -1  11  -4   81.04    3.88
  -1  11  -4   76.37    3.85
  -1  11  -4   82.87    3.89
   1 -11   4   74.02    3.71
  -1  11  -4   77.73    3.85
   1 -11   5   33.23    1.96
   1 -11   5   35.94    2.09
  -1  11  -5   40.01    2.16
  -1  11  -5   40.75    2.17
   1 -11   5   38.28    2.09
   1 -11   5   37.61    2.07
   1 -11   5   37.62    2.06
   1 -11   5   37.75    2.07
  -1  11  -5   40.96    2.18
  -1  11  -5   39.15    2.16
  -1  11  -5   39.15    2.14
   1 -11   5   34.22    1.97
  -1  11  -5   37.28    2.13
   1 -11   6    0.04    0.42
   1 -11   6    0.07    0.37
  -1  11  -6    0.43    0.43
   1 -11   6    0.32    0.40
  -1  11  -6   -0.53    0.43
   1 -11   6    0.38    0.35
   1 -11   6    0.03    0.44
   1 -11   6    0.69    0.43
  -1  11  -6    0.07    0.33
  -1  11  -6    0.44    0.39
  -1  11  -6   -0.13    0.41
  -1  11  -6    0.04    0.40
  -1  11  -6    0.31    0.42
   1 -11   7   46.27    2.44
  -1  11  -7   48.46    2.47
   1 -11   7   40.07    2.27
  -1  11  -7   46.68    2.46
   1 -11   7   43.93    2.37
   1 -11   7   47.21    2.42
  -1  11  -7   43.04    2.40
   1 -11   7   42.62    2.34
  -1  11  -7   40.58    2.34
   1 -11   7   42.11    2.33
  -1  11  -7   47.71    2.47
  -1  11  -7   50.83    2.51
  -1  11  -7   48.90    2.48
  -1  11  -7   45.78    2.46
   1 -11   8   -0.04    0.48
  -1  11  -8    0.17    0.38
  -1  11  -8    0.63    0.40
   1 -11   8    0.75    0.45
   1 -11   8    0.25    0.34
  -1  11  -8    0.79    0.41
   1 -11   8   -0.50    0.46
  -1  11  -8    0.91    0.38
   1 -11   8    0.32    0.37
  -1  11  -8    0.29    0.36
  -1  11  -8    0.04    0.41
  -1  11  -8    0.50    0.41
   1 -11   9   -0.15    0.43
  -1  11  -9    0.18    0.36
  -1  11  -9    0.08    0.37
   1 -11   9   -0.04    0.38
   1 -11   9    0.70    0.35
  -1  11  -9   -0.39    0.40
   1 -11   9   -0.03    0.31
   1 -11   9   -0.29    0.39
  -1  11  -9    0.03    0.31
  -1  11  -9    0.04    0.36
  -1  11  -9    0.27    0.35
  -1  11  -9    0.27    0.39
   1 -11  10    6.95    0.65
  -1  11 -10    6.38    0.59
   1 -11  10    5.25    0.57
  -1  11 -10    6.93    0.65
   1 -11  10    5.39    0.61
  -1  11 -10    5.80    0.61
  -1  11 -10    6.12    0.57
  -1  11 -10    5.52    0.63
  -1  11 -10    5.37    0.60
  -1  11 -10    5.79    0.63
   1 -11  11    4.09    0.50
  -1  11 -11    4.52    0.48
   1 -11  11    4.73    0.49
  -1  11 -11    5.02    0.53
   1 -11  11    4.21    0.50
  -1  11 -11    4.29    0.50
  -1  11 -11    3.71    0.43
  -1  11 -11    4.51    0.49
  -1  11 -11    4.57    0.49
  -1  11 -11    4.59    0.54
  -1  11 -12   12.49    0.80
  -1  11 -12   13.06    0.85
   1 -11  12   13.35    0.82
   1 -11  12   11.95    0.80
  -1  11 -12   13.49    0.83
  -1  11 -13    3.91    0.36
   1 -11  13    3.33    0.36
  -1  11 -13    3.55    0.33
  -1  10  14    4.98    0.40
  -1  10  14    4.69    0.42
  -1  10  14    5.50    0.43
   1 -10 -13   18.20    1.00
  -1  10  13   14.70    0.97
   1 -10 -13   15.59    0.93
   1 -10 -13   16.72    0.99
  -1  10  13   15.97    0.97
  -1  10  13   16.33    0.98
   1 -10 -13   17.32    0.99
  -1  10  13   16.58    0.99
  -1  10  12    3.86    0.50
   1 -10 -12    4.30    0.46
   1 -10 -12    4.12    0.49
   1 -10 -12    4.32    0.49
  -1  10  12    4.86    0.52
  -1  10  12    4.54    0.50
   1 -10 -12    4.28    0.51
   1 -10 -12    4.23    0.49
  -1  10  12    4.56    0.48
  -1  10  12    4.14    0.47
  -1  10  12    4.34    0.49
  -1  10  12    4.07    0.51
   1 -10 -11    1.49    0.39
   1 -10 -11    1.07    0.34
  -1  10  11    0.92    0.40
   1 -10 -11    1.38    0.39
  -1  10  11    1.57    0.39
  -1  10  11    1.57    0.36
  -1  10  11    1.65    0.40
   1 -10 -11    1.21    0.40
  -1  10  11    1.81    0.38
   1 -10 -11    0.93    0.37
  -1  10  11    1.63    0.39
  -1  10  11    1.32    0.42
   1 -10 -10    7.92    0.68
   1 -10 -10    5.84    0.66
  -1  10  10    7.59    0.73
  -1  10  10    6.76    0.69
   1 -10 -10    6.81    0.69
  -1  10  10    7.53    0.71
  -1  10  10    7.92    0.70
  -1  10  10    7.04    0.71
   1 -10 -10    8.30    0.69
  -1  10  10    7.14    0.70
  -1  10  10    6.55    0.70
   1 -10  -9   23.29    1.27
  -1  10   9   21.68    1.29
  -1  10   9   23.21    1.33
  -1  10   9   23.63    1.28
   1 -10  -9   20.88    1.21
   1 -10  -9   21.26    1.27
  -1  10   9   19.49    1.16
  -1  10   9   21.14    1.29
  -1  10   9   19.73    1.17
  -1  10   9   22.60    1.30
   1 -10  -9   25.37    1.30
   1 -10  -9   23.26    1.24
  -1  10   9   22.30    1.28
  -1  10   9   23.01    1.30
  -1  10   9   23.11    1.32
   1 -10  -9   21.79    1.24
   1 -10  -8   10.03    0.86
  -1  10   8   10.13    0.90
  -1  10   8   10.56    0.85
  -1  10   8   10.59    0.89
   1 -10  -8   10.82    0.85
  -1  10   8   10.66    0.90
   1 -10  -8   11.66    0.87
  -1  10   8   12.48    0.92
  -1  10   8   10.06    0.90
  -1  10   8   13.08    0.97
   1 -10  -8   12.89    0.93
   1 -10  -8   11.75    0.91
  -1  10   7    0.59    0.40
  -1  10   7    0.08    0.36
  -1  10   7    0.57    0.36
  -1  10   7    0.69    0.42
   1 -10  -7    0.08    0.42
  -1  10   7    0.19    0.36
  -1  10   7   -0.18    0.85
  -1  10   7    0.27    0.34
   1 -10  -7    0.32    0.43
  -1  10   7    0.38    0.38
  -1  10   7   -0.08    0.41
   1 -10  -7    0.16    0.34
   1 -10  -7    0.11    0.41
   1 -10  -6   47.80    2.51
  -1  10   6   49.94    2.56
  -1  10   6   45.39    2.52
  -1  10   6   45.62    2.50
  -1  10   6   46.41    2.52
   1 -10  -6   48.73    2.56
  -1  10   6   47.31    2.57
   1 -10  -6   47.49    2.46
  -1  10   6   53.52    2.59
  -1  10   6   47.01    3.70
   1 -10  -6   39.66    2.43
  -1  10   6   47.09    2.54
   1 -10  -6   49.03    2.51
   1 -10  -6   47.71    2.47
  -1  10   6   49.89    2.57
  -1  10   6   51.96    2.60
  -1  10   6   47.74    2.53
   1 -10  -6   48.30    2.53
  -1  10   5   27.25    1.58
   1 -10  -5   22.17    2.22
  -1  10   5   30.03    2.69
  -1  10   5   24.96    1.59
  -1  10   5   25.39    1.57
  -1  10   5   26.45    1.56
   1 -10  -5   27.15    1.61
   1 -10  -5   25.14    1.53
  -1  10   5   24.98    1.56
  -1  10   4  116.79    5.65
   1 -10  -4  121.99    5.65
  -1  10   4  118.94    5.65
   1 -10  -4  116.45    5.59
  -1  10   4  112.96    5.64
  -1  10   4  116.09    5.64
  -1  10   4  115.13    5.64
   1 -10  -4  123.52    5.69
   1 -10  -4  116.34    5.59
   1 -10  -3    0.17    0.43
  -1  10   3    0.67    0.41
   1 -10  -3   -0.04    0.38
  -1  10   3    0.67    0.40
   1 -10  -3   -0.04    0.36
  -1  10   3    0.72    0.44
   1 -10  -3    0.48    0.41
   1 -10  -3    0.84    0.47
  -1  10   3    0.76    0.35
   1 -10  -3    0.27    0.41
  -1  10   3    0.93    0.37
   1 -10  -3    0.59    0.40
  -1  10   3    0.48    0.38
  -1  10   3    0.33    0.38
   1 -10  -3    0.69    0.45
  -1  10   3    0.19    0.36
   1 -10  -2   73.22    3.66
  -1  10   2   76.39    3.73
  -1  10   2   73.63    3.72
   1 -10  -2   73.34    3.72
  -1  10   2   73.63    3.72
   1 -10  -2   75.24    3.70
   1 -10  -2   72.86    3.65
   1 -10  -2   74.91    3.66
  -1  10   2   74.91    3.69
  -1  10   2   69.35    3.66
  -1  10   2   74.53    3.72
  -1  10   2   74.43    3.72
   1 -10  -2   71.66    3.63
  -1  10   2   80.62    3.76
   1 -10  -2   70.73    3.64
  -1  10   2   76.65    3.73
   1 -10  -1   34.90    1.90
  -1  10   1   35.33    1.97
  -1  10   1   35.47    1.97
   1 -10  -1   33.72    1.95
  -1  10   1   35.32    1.93
   1 -10  -1   33.64    1.93
  -1  10   1   35.65    1.97
  -1  10   1   29.33    2.93
   1 -10  -1   35.46    1.92
   1 -10  -1   34.20    1.91
  -1  10   1   33.31    1.90
   1 -10  -1   32.83    1.86
  -1  10   1   37.48    2.00
  -1  10   1   33.66    1.92
  -1  10   1   33.91    1.96
  -1  10   1   34.55    1.95
   1 -10  -1   32.61    1.91
  -1  10   1   35.00    1.97
   1 -10   0   45.10    2.51
   1 -10   0   45.80    2.46
  -1  10   0   48.84    2.55
  -1  10   0   47.20    2.54
   1 -10   0   46.27    2.46
  -1  10   0   47.16    2.50
  -1  10   0   49.83    2.55
   1 -10   0   49.92    2.52
  -1  10   0   45.67    3.61
   1 -10   0   47.76    2.49
   1 -10   0   46.18    2.47
  -1  10   0   46.18    2.47
  -1  10   0   47.76    2.56
   1 -10   0   47.46    2.43
  -1  10   0   47.51    2.51
  -1  10   0   48.78    2.55
  -1  10   0   50.12    2.57
   1 -10   0   46.35    2.46
  -1  10   0   46.56    2.53
   1 -10   1   -0.26    0.42
   1 -10   1    0.19    0.37
   1 -10   1    0.34    0.41
  -1  10  -1   -0.04    0.43
   1 -10   1    0.48    0.38
   1 -10   1    0.31    0.36
  -1  10  -1   -0.04    0.43
  -1  10  -1    0.04    0.41
  -1  10  -1   -0.04    0.34
  -1  10  -1   -0.53    0.46
   1 -10   1    0.23    0.47
  -1  10  -1   -0.13    0.44
   1 -10   1    0.31    0.45
  -1  10  -1   -0.33    0.42
  -1  10  -1   -0.64    0.47
  -1  10  -1   -0.69    0.53
  -1  10  -1    0.08    0.45
   1 -10   1    0.63    0.36
   1 -10   1    0.45    0.43
  -1  10  -1   -0.20    0.47
   1 -10   2  176.43    8.33
   1 -10   2  181.02    8.27
   1 -10   2  168.22    8.30
  -1  10  -2  180.97    8.39
  -1  10  -2  177.11    8.36
   1 -10   2  174.13    8.30
  -1  10  -2  178.66    8.37
  -1  10  -2  180.68    8.34
   1 -10   2  178.76    8.33
  -1  10  -2  187.04    9.67
   1 -10   2  177.02    8.30
   1 -10   2  169.83    8.28
  -1  10  -2  181.17    8.32
  -1  10  -2  175.07    8.30
  -1  10  -2  193.83    8.41
  -1  10  -2  186.68    8.39
  -1  10  -2  185.32    8.38
  -1  10  -2  183.49    8.38
   1 -10   2  169.07    8.25
   1 -10   3   18.10    1.23
   1 -10   3   18.70    1.17
  -1  10  -3   16.68    1.24
   1 -10   3   16.96    1.14
  -1  10  -3   17.78    1.24
  -1  10  -3   17.76    1.24
   1 -10   3   18.18    1.20
   1 -10   3   18.17    1.21
  -1  10  -3   19.37    2.14
   1 -10   3   17.79    1.21
  -1  10  -3   16.33    1.16
   1 -10   3   17.91    1.20
  -1  10  -3   18.48    1.21
  -1  10  -3   18.14    1.24
  -1  10  -3   20.57    1.30
  -1  10  -3   18.09    1.25
   1 -10   3   17.58    1.17
  -1  10  -3   18.50    1.25
  -1  10  -4    2.25    0.52
   1 -10   4    2.80    0.52
   1 -10   4    2.56    0.51
  -1  10  -4    3.48    0.55
  -1  10  -4    2.45    0.94
  -1  10  -4    2.55    0.49
   1 -10   4    2.39    0.53
   1 -10   4    2.46    0.44
  -1  10  -4    3.05    0.57
   1 -10   4    2.59    0.48
   1 -10   5   -0.48    0.42
  -1  10  -5    0.36    0.38
  -1  10  -5    0.67    0.43
   1 -10   5    0.54    0.38
  -1  10  -5    0.50    0.74
   1 -10   5    0.57    0.66
  -1  10  -5    0.08    0.36
   1 -10   5    0.88    0.44
  -1  10  -5    0.72    0.46
   1 -10   5    0.26    0.32
   1 -10   5    0.49    0.36
   1 -10   6    6.30    0.75
   1 -10   6    6.70    0.68
   1 -10   6    7.00    1.21
  -1  10  -6    7.77    1.44
  -1  10  -6    7.41    0.78
   1 -10   6    7.05    0.65
   1 -10   6    7.55    0.74
   1 -10   6    7.44    0.76
  -1  10  -6    8.60    0.81
   1 -10   6    5.94    0.71
  -1  10  -6    8.05    0.76
  -1  10  -6    5.73    0.67
  -1  10  -6    6.13    0.72
  -1  10  -6    6.96    0.78
  -1  10  -6    7.72    0.78
   1 -10   7   16.76    1.20
  -1  10  -7   15.89    1.97
   1 -10   7   15.62    1.05
  -1  10  -7   14.93    1.18
  -1  10  -7   16.44    1.17
   1 -10   7   15.11    1.07
   1 -10   7   15.04    1.10
  -1  10  -7   16.14    1.15
  -1  10  -7   17.54    1.22
  -1  10  -7   17.20    1.20
  -1  10  -7   15.35    1.18
   1 -10   8   17.32    1.22
  -1  10  -8   17.59    1.24
   1 -10   8   16.07    1.15
   1 -10   8   17.62    1.20
  -1  10  -8   16.26    1.19
  -1  10  -8   16.02    1.15
   1 -10   8   17.85    1.12
  -1  10  -8   15.99    1.15
   1 -10   8   14.53    1.10
  -1  10  -8   16.26    1.20
  -1  10  -8   17.15    1.24
  -1  10  -8   17.19    1.23
   1 -10   9   -0.12    0.43
  -1  10  -9    0.07    0.39
   1 -10   9    0.37    0.32
  -1  10  -9   -0.25    0.39
   1 -10   9    0.54    0.37
  -1  10  -9   -0.22    0.41
   1 -10   9    0.12    0.42
  -1  10  -9    0.27    0.39
   1 -10   9    0.38    0.40
  -1  10  -9    0.15    0.39
   1 -10   9   -0.03    0.34
  -1  10  -9    0.17    0.38
  -1  10  -9    0.04    0.42
  -1  10  -9    0.09    0.41
   1 -10  10   27.06    1.62
   1 -10  10   25.65    1.50
  -1  10 -10   24.53    1.54
   1 -10  10   27.16    1.60
  -1  10 -10   28.25    1.66
   1 -10  10   25.86    1.57
  -1  10 -10   26.80    1.61
  -1  10 -10   27.04    1.60
  -1  10 -10   27.83    1.59
   1 -10  10   25.29    1.48
  -1  10 -10   27.60    1.65
  -1  10 -10   29.50    1.65
  -1  10 -10   27.84    1.66
   1 -10  11    1.63    0.43
  -1  10 -11    1.19    0.39
   1 -10  11    1.26    0.34
   1 -10  11    1.52    0.43
  -1  10 -11    2.11    0.46
   1 -10  11    2.11    0.43
  -1  10 -11    1.64    0.42
  -1  10 -11    1.55    0.41
  -1  10 -11    1.47    0.40
  -1  10 -11    1.37    0.40
  -1  10 -11    2.93    0.47
  -1  10 -11    1.74    0.46
   1 -10  12   -0.03    0.33
  -1  10 -12    0.27    0.31
  -1  10 -12    0.13    0.32
   1 -10  12   -0.20    0.32
   1 -10  12    0.17    0.32
  -1  10 -12   -0.26    0.33
  -1  10 -12   -0.16    0.31
  -1  10 -12   -0.26    0.32
  -1  10 -12    0.25    0.32
  -1  10 -12    0.22    0.30
  -1  10 -12    0.27    0.34
   1 -10  13   13.28    0.85
  -1  10 -13   12.92    0.82
   1 -10  13   14.11    0.86
  -1  10 -13   12.52    0.87
   1 -10  13   14.57    0.87
  -1  10 -13   14.67    0.88
  -1  10 -13   10.91    0.76
  -1  10 -13   11.73    0.82
  -1  10 -13   14.29    0.88
  -1  10 -13   13.31    0.86
  -1  10 -13   13.58    0.89
   1 -10  14    6.35    0.50
  -1  10 -14    6.46    0.52
  -1  10 -14    7.01    0.51
  -1  10 -14    6.60    0.47
   1 -10  14    7.16    0.52
  -1   9  15   13.53    0.84
  -1   9  15   15.65    0.87
   1  -9 -14    1.32    0.29
  -1   9  14    0.60    0.31
   1  -9 -14    1.45    0.34
   1  -9 -14    1.31    0.29
   1  -9 -14    1.11    0.34
  -1   9  14    0.94    0.31
  -1   9  14    0.56    0.28
  -1   9  14    1.22    0.30
   1  -9 -14    1.64    0.31
  -1   9  14    1.15    0.28
  -1   9  14    0.92    0.27
   1  -9 -14    1.04    0.33
  -1   9  14    1.31    0.35
  -1   9  13    0.84    0.31
   1  -9 -13    0.75    0.35
   1  -9 -13    0.66    0.31
  -1   9  13    0.56    0.35
   1  -9 -13    0.92    0.33
   1  -9 -13    0.71    0.35
  -1   9  13    0.30    0.28
  -1   9  13    0.63    0.36
  -1   9  13    0.77    0.33
  -1   9  13    0.74    0.31
   1  -9 -13    1.08    0.36
   1  -9 -13    0.55    0.32
  -1   9  13    0.61    0.30
   1  -9 -13    0.39    0.34
  -1   9  13    0.74    0.38
  -1   9  13    0.03    0.29
   1  -9 -12    8.80    0.74
   1  -9 -12    9.25    0.78
  -1   9  12    9.40    0.80
   1  -9 -12    9.88    0.77
  -1   9  12    8.76    0.72
  -1   9  12    7.34    0.73
  -1   9  12    9.31    0.77
   1  -9 -12    9.91    0.78
  -1   9  12    9.60    0.78
   1  -9 -12    9.22    0.76
  -1   9  12    8.27    0.72
  -1   9  12    8.89    0.80
  -1   9  12    8.97    0.78
   1  -9 -11    0.33    0.39
   1  -9 -11    0.48    0.37
  -1   9  11    0.24    0.41
   1  -9 -11    0.27    0.38
  -1   9  11    0.03    0.33
  -1   9  11   -0.04    0.36
  -1   9  11    0.12    0.36
   1  -9 -11    0.04    0.40
   1  -9 -11    0.75    0.42
  -1   9  11    0.31    0.33
  -1   9  11    0.82    0.46
  -1   9  11   -0.16    0.37
  -1   9  11    0.44    0.37
   1  -9 -10   76.09    3.83
  -1   9  10   80.89    3.93
  -1   9  10   78.99    3.92
   1  -9 -10   81.37    3.87
   1  -9 -10   76.39    3.83
  -1   9  10   81.03    3.91
  -1   9  10   77.70    3.89
  -1   9  10   78.32    3.91
  -1   9  10   71.12    3.81
  -1   9   9   31.94    1.88
  -1   9   9   34.49    1.98
  -1   9   9   33.13    1.96
  -1   9   9   33.16    1.87
  -1   9   9   33.02    1.98
   1  -9  -9   36.34    1.99
  -1   9   9   33.05    2.99
  -1   9   9   38.62    3.19
   1  -9  -9   33.17    1.93
   1  -9  -9   36.58    1.93
  -1   9   9   33.93    1.99
  -1   9   9   37.58    2.00
  -1   9   9   33.95    1.96
   1  -9  -9   33.47    1.91
   1  -9  -8    1.84    0.48
  -1   9   8    2.28    0.52
  -1   9   8    1.54    0.44
   1  -9  -8    0.92    0.45
  -1   9   8    2.19    0.53
   1  -9  -8    1.33    0.42
  -1   9   8    1.71    0.43
  -1   9   8    2.30    0.48
  -1   9   8    1.26    0.37
  -1   9   8    1.27    0.98
  -1   9   8    1.36    0.44
   1  -9  -8    2.02    0.46
   1  -9  -8    1.94    0.50
  -1   9   8    1.84    0.46
  -1   9   8    1.51    0.45
  -1   9   8    2.37    0.48
   1  -9  -8    1.88    0.49
  -1   9   7    0.15    0.38
  -1   9   7    0.31    0.37
  -1   9   7    0.89    0.82
  -1   9   7    0.54    0.38
  -1   9   7    0.17    0.44
   1  -9  -7    0.37    0.39
   1  -9  -7    0.89    0.43
  -1   9   7    0.84    0.45
  -1   9   6   31.73    1.78
   1  -9  -6   31.20    1.72
  -1   9   6   30.81    1.76
  -1   9   6   29.60    1.74
  -1   9   6   29.19    1.78
   1  -9  -6   31.22    1.79
  -1   9   6   31.50    1.77
  -1   9   6   33.41    2.93
   1  -9  -6   24.25    1.64
  -1   9   6   30.18    1.76
   1  -9  -6   30.73    1.73
  -1   9   6   32.33    1.78
  -1   9   6   31.43    1.79
  -1   9   6   31.13    1.77
   1  -9  -6   29.12    1.72
  -1   9   6   32.06    1.78
  -1   9   5   38.76    2.16
  -1   9   5   38.31    2.16
   1  -9  -5   41.03    2.14
  -1   9   5   37.71    2.15
  -1   9   5   38.38    2.15
   1  -9  -5   39.05    2.19
  -1   9   5   38.43    2.19
  -1   9   5   41.30    2.20
  -1   9   5   41.17    3.29
  -1   9   5   40.23    2.18
   1  -9  -5   39.48    2.11
   1  -9  -5   40.45    2.13
   1  -9  -5   40.31    2.13
  -1   9   5   41.65    2.19
  -1   9   5   40.84    2.17
  -1   9   5   41.29    2.20
  -1   9   5   43.84    2.22
   1  -9  -5   36.92    2.12
   1  -9  -4    3.62    0.56
  -1   9   4    3.14    0.47
  -1   9   4    3.20    0.53
  -1   9   4    3.74    0.55
  -1   9   4    2.91    0.49
   1  -9  -4    2.96    0.51
  -1   9   4    3.10    0.53
   1  -9  -4    3.84    0.54
  -1   9   4    3.45    0.51
   1  -9  -4    3.01    0.51
   1  -9  -4    3.84    0.51
  -1   9   4    3.50    0.50
  -1   9   4    3.33    0.48
  -1   9   4    4.35    0.56
  -1   9   4    3.83    0.54
   1  -9  -4    4.26    0.55
   1  -9  -3   44.86    2.40
  -1   9   3   46.04    2.45
  -1   9   3   46.73    2.46
  -1   9   3   45.43    2.46
   1  -9  -3   46.34    2.47
  -1   9   3   47.55    2.47
  -1   9   3   46.57    2.42
  -1   9   3   45.47    2.44
   1  -9  -3   45.31    2.40
   1  -9  -3   45.91    2.40
  -1   9   3   46.70    2.44
  -1   9   3   46.52    2.46
  -1   9   3   47.25    2.48
  -1   9   3   48.63    2.48
   1  -9  -3   47.80    2.41
   1  -9  -3   46.13    2.41
  -1   9   3   48.48    2.47
   1  -9  -2    0.26    0.41
  -1   9   2    0.18    0.35
  -1   9   2   -0.18    0.35
   1  -9  -2    0.18    0.34
  -1   9   2    0.04    0.39
   1  -9  -2    0.24    0.33
  -1   9   2   -0.07    0.34
  -1   9   2    0.28    0.68
   1  -9  -2    0.29    0.43
  -1   9   2    0.09    0.31
  -1   9   2    0.03    0.31
   1  -9  -2   -0.03    0.38
  -1   9   2    0.07    0.34
  -1   9   2    0.29    0.37
   1  -9  -2    0.28    0.35
  -1   9   2    0.07    0.30
  -1   9   2   -0.11    0.34
   1  -9  -2    0.29    0.38
  -1   9   2    0.50    0.36
   1  -9  -1   33.70    1.83
  -1   9   1   34.49    1.89
  -1   9   1   32.60    1.89
   1  -9  -1   33.04    1.89
   1  -9  -1   33.18    1.87
  -1   9   1   34.41    1.87
  -1   9   1   35.45    1.90
   1  -9  -1   32.96    1.82
  -1   9   1   34.11    2.83
   1  -9  -1   34.36    1.84
  -1   9   1   33.97    1.85
   1  -9  -1   33.08    1.83
  -1   9   1   34.23    1.89
  -1   9   1   33.92    1.87
  -1   9   1   35.11    1.90
  -1   9   1   36.69    1.93
   1  -9  -1   31.94    1.80
  -1   9   1   35.39    1.91
   1  -9  -1   32.35    1.83
   1  -9   0   40.42    2.16
   1  -9   0   42.54    2.13
  -1   9   0   40.78    2.19
  -1   9   0   40.70    2.20
   1  -9   0   39.19    2.18
   1  -9   0   38.90    2.15
   1  -9   0   39.02    2.12
  -1   9   0   38.58    2.14
  -1   9   0   41.28    2.19
  -1   9   0   38.81    3.13
  -1   9   0   41.05    2.17
   1  -9   0   39.12    2.12
   1  -9   0   41.54    2.14
  -1   9   0   40.61    2.15
   1  -9   0   39.97    2.09
  -1   9   0   38.79    2.18
  -1   9   0   43.67    2.19
  -1   9   0   43.21    2.22
  -1   9   0   41.09    2.20
   1  -9   0   39.06    2.12
  -1   9   0   41.69    2.20
   1  -9   1    3.92    0.52
   1  -9   1    4.85    0.57
   1  -9   1    4.11    0.55
  -1   9  -1    4.95    0.59
   1  -9   1    4.00    0.52
   1  -9   1    5.09    0.57
  -1   9  -1    4.52    0.58
  -1   9  -1    4.45    0.57
   1  -9   1    4.41    0.58
  -1   9  -1    4.18    0.53
  -1   9  -1    3.90    0.57
   1  -9   1    4.74    0.57
  -1   9  -1    4.59    0.59
   1  -9   1    4.32    0.50
  -1   9  -1    4.25    0.58
  -1   9  -1    3.75    0.53
  -1   9  -1    4.17    0.57
   1  -9   1    4.46    0.55
   1  -9   2   19.94    1.20
   1  -9   2   20.56    1.27
   1  -9   2   16.42    1.19
  -1   9  -2   20.11    1.29
  -1   9  -2   21.64    1.30
  -1   9  -2   20.93    1.29
   1  -9   2   19.80    1.23
   1  -9   2   20.04    1.24
  -1   9  -2   22.84    2.18
  -1   9  -2   19.47    1.23
   1  -9   2   19.62    1.22
   1  -9   2   18.71    1.21
  -1   9  -2   20.72    1.26
  -1   9  -2   19.92    1.27
  -1   9  -2   19.09    1.27
  -1   9  -2   19.43    1.27
   1  -9   2   18.15    1.18
  -1   9  -2   20.04    1.28
   1  -9   3    4.54    0.59
   1  -9   3    4.65    0.55
   1  -9   3    3.33    0.47
  -1   9  -3    4.17    0.56
   1  -9   3    4.16    0.56
  -1   9  -3    3.20    0.54
  -1   9  -3    4.03    0.55
   1  -9   3    4.30    0.55
  -1   9  -3    2.97    0.99
  -1   9  -3    4.62    0.84
  -1   9  -3    3.53    0.53
   1  -9   3    4.07    0.58
   1  -9   3    5.07    0.60
  -1   9  -3    3.39    0.52
  -1   9  -3    4.27    0.62
  -1   9  -3    3.33    0.53
  -1   9  -3    5.31    0.59
   1  -9   3    4.17    0.51
   1  -9   4  188.09    8.63
   1  -9   4  190.03    8.75
   1  -9   4  182.42    8.66
  -1   9  -4  199.75    8.80
  -1   9  -4  197.69    8.76
   1  -9   4  192.03    8.73
   1  -9   4  184.54    8.71
  -1   9  -4  193.04    8.78
  -1   9  -4  199.85   10.06
  -1   9  -4  168.73    9.36
   1  -9   4  176.46    8.65
  -1   9  -4  180.86    8.70
   1  -9   4  184.15    8.67
  -1   9  -4  185.14    8.72
  -1   9  -4  196.03    8.78
  -1   9  -4  202.97    8.81
   1  -9   4  175.13    8.61
  -1   9  -4  194.42    8.78
   1  -9   5    0.60    0.45
   1  -9   5    0.45    0.35
   1  -9   5    0.16    0.33
  -1   9  -5    0.42    0.43
  -1   9  -5    0.07    0.42
   1  -9   5   -0.34    0.47
  -1   9  -5    0.12    0.39
   1  -9   5    0.11    0.39
  -1   9  -5   -0.11    0.54
  -1   9  -5    1.46    0.99
   1  -9   5    0.32    0.46
   1  -9   5   -0.03    0.45
   1  -9   5   -0.04    0.37
  -1   9  -5    0.19    0.37
  -1   9  -5    0.18    0.37
  -1   9  -5    0.04    0.38
  -1   9  -5    0.82    0.42
   1  -9   5    0.08    0.35
  -1   9  -5    0.29    0.41
   1  -9   6  180.48    8.31
   1  -9   6  167.92    8.20
  -1   9  -6  164.34    9.51
   1  -9   6  183.56    8.28
   1  -9   6  178.24    8.29
  -1   9  -6  186.51    8.35
  -1   9  -6  187.94    8.35
   1  -9   6  173.76    8.20
   1  -9   6  172.04    8.27
   1  -9   6  176.65    8.21
   1  -9   6  169.37    8.20
  -1   9  -6  178.70    8.29
  -1   9  -6  172.45    8.27
  -1   9  -6  198.07    8.39
  -1   9  -6  190.20    8.35
   1  -9   6  157.78    8.13
  -1   9  -6  189.33    8.36
  -1   9  -7   74.50    3.62
   1  -9   7   72.33    3.56
   1  -9   7   68.69    3.52
   1  -9   7   66.07    3.45
   1  -9   7   67.41    3.53
  -1   9  -7   69.48    3.55
   1  -9   7   68.68    3.46
  -1   9  -7   74.93    3.62
  -1   9  -7   71.12    4.84
   1  -9   8    3.27    0.62
  -1   9  -8    2.58    1.19
   1  -9   8    2.77    0.48
  -1   9  -8    3.79    0.61
  -1   9  -8    3.61    0.61
   1  -9   8    4.05    0.61
   1  -9   8    3.28    0.54
  -1   9  -8    3.36    0.60
  -1   9  -8    3.07    0.58
   1  -9   8    3.48    0.57
  -1   9  -8    4.29    0.60
  -1   9  -8    3.11    0.57
  -1   9  -8    4.59    0.62
  -1   9  -8    3.35    0.61
   1  -9   9   53.78    2.82
  -1   9  -9   42.33    3.77
  -1   9  -9   59.07    2.88
  -1   9  -9   50.22    2.74
   1  -9   9   50.83    2.70
  -1   9  -9   52.37    2.80
   1  -9   9   50.59    2.66
  -1   9  -9   54.14    2.82
   1  -9   9   49.99    2.67
  -1   9  -9   54.69    2.86
  -1   9  -9   57.13    2.86
  -1   9  -9   54.76    2.86
   1  -9  10   46.47    2.69
  -1   9 -10   55.52    2.77
  -1   9 -10   49.82    2.66
   1  -9  10   49.22    2.69
  -1   9 -10   53.19    2.77
   1  -9  10   53.75    2.71
  -1   9 -10   46.81    2.65
   1  -9  10   47.88    2.57
  -1   9 -10   51.94    2.73
   1  -9  10   52.48    2.73
  -1   9 -10   49.76    2.71
  -1   9 -10   54.02    2.77
  -1   9 -10   52.62    2.77
  -1   9 -10   55.00    2.79
   1  -9  11    0.51    0.45
   1  -9  11    1.22    0.38
  -1   9 -11    0.60    0.39
  -1   9 -11    0.66    0.39
   1  -9  11    0.49    0.42
   1  -9  11    0.83    0.40
  -1   9 -11    0.30    0.39
  -1   9 -11    1.02    0.43
  -1   9 -11    0.44    0.40
  -1   9 -11    0.40    0.41
   1  -9  11    0.53    0.41
  -1   9 -11    0.72    0.43
  -1   9 -11    0.67    0.40
  -1   9 -11    0.57    0.44
   1  -9  12    0.91    0.41
   1  -9  12    1.53    0.37
  -1   9 -12    1.22    0.43
   1  -9  12    1.57    0.44
   1  -9  12    1.64    0.42
  -1   9 -12    0.96    0.38
  -1   9 -12    1.23    0.41
  -1   9 -12    1.65    0.44
   1  -9  12    1.46    0.45
  -1   9 -12    1.22    0.41
  -1   9 -12    1.45    0.40
  -1   9 -12    1.14    0.41
  -1   9 -12    1.40    0.44
   1  -9  13    1.44    0.39
  -1   9 -13    1.58    0.37
   1  -9  13    1.41    0.34
  -1   9 -13    1.03    0.33
  -1   9 -13    1.20    0.39
   1  -9  13    1.22    0.38
   1  -9  13    1.22    0.36
  -1   9 -13    1.15    0.36
  -1   9 -13    0.91    0.38
  -1   9 -13    1.00    0.37
   1  -9  13    0.95    0.37
  -1   9 -13    0.62    0.33
  -1   9 -13    0.82    0.37
  -1   9 -13    0.98    0.37
   1  -9  14    0.54    0.30
  -1   9 -14    0.19    0.25
  -1   9 -14    0.36    0.30
   1  -9  14    0.15    0.26
   1  -9  14    0.30    0.28
  -1   9 -14    0.12    0.27
  -1   9 -14    0.03    0.30
  -1   9 -14    0.29    0.28
  -1   9 -14   -0.24    0.32
  -1   9 -14    0.49    0.31
  -1   9 -15    7.21    0.54
  -1   9 -15    6.59    0.51
   1  -9  15    6.60    0.50
  -1   9 -15    6.55    0.46
  -1   8  16   38.21    2.00
  -1   8  16   41.75    2.02
  -1   8  16   44.08    2.04
  -1   8  15   22.67    1.36
   1  -8 -15   25.63    1.36
   1  -8 -15   28.05    1.43
  -1   8  15   24.05    1.38
   1  -8 -15   27.00    1.39
   1  -8 -15   26.93    1.41
  -1   8  15   21.42    1.35
   1  -8 -15   26.74    1.39
  -1   8  15   24.81    1.39
   1  -8 -15   26.74    1.41
  -1   8  15   23.64    1.38
  -1   8  15   26.03    1.42
  -1   8  14   -0.03    0.31
  -1   8  14    0.18    0.35
   1  -8 -14   -0.14    0.29
   1  -8 -14    0.16    0.34
   1  -8 -14    0.32    0.31
   1  -8 -14   -0.12    0.36
  -1   8  14    0.26    0.31
  -1   8  14   -0.08    0.31
  -1   8  14    0.03    0.30
  -1   8  14    0.25    0.30
   1  -8 -14    0.27    0.31
   1  -8 -14   -0.03    0.35
  -1   8  14   -0.18    0.29
   1  -8 -14   -0.11    0.30
  -1   8  14   -0.25    0.39
  -1   8  13    0.59    0.35
   1  -8 -13    0.75    0.40
   1  -8 -13    0.75    0.36
  -1   8  13   -0.04    0.40
   1  -8 -13    0.63    0.41
  -1   8  13    0.54    0.37
  -1   8  13    0.85    0.37
   1  -8 -13    1.81    0.45
   1  -8 -13    1.05    0.40
  -1   8  13    0.04    0.36
   1  -8 -13    1.58    0.40
  -1   8  13    1.06    0.38
  -1   8  13    0.69    0.37
  -1   8  13    0.11    0.40
   1  -8 -12   11.17    0.92
  -1   8  12    9.98    0.89
   1  -8 -12   10.55    0.89
   1  -8 -12   10.73    0.89
  -1   8  12   10.04    0.86
  -1   8  12   10.67    0.92
   1  -8 -12   11.37    0.89
   1  -8 -12   12.02    0.90
  -1   8  12   12.67    0.94
  -1   8  12   10.20    0.90
  -1   8  12    9.68    0.90
  -1   8  12   10.21    0.86
  -1   8  12   10.65    0.90
  -1   8  11    2.16    0.51
   1  -8 -11    2.03    0.49
  -1   8  11    1.61    0.46
  -1   8  11    1.22    0.43
   1  -8 -11    2.32    0.49
   1  -8 -11    2.49    0.50
  -1   8  11    1.49    0.45
  -1   8  11    1.83    0.48
  -1   8  11    2.18    0.48
  -1   8  11    2.16    0.54
  -1   8  11    2.02    0.51
  -1   8  10   43.50    2.33
  -1   8  10   39.80    2.29
  -1   8  10   37.89    2.22
   1  -8 -10   43.24    2.30
  -1   8  10   38.35    2.27
   1  -8 -10   41.23    2.23
  -1   8  10   40.69    3.42
  -1   8  10   47.75    3.66
  -1   8  10   44.67    2.34
  -1   8  10   41.68    2.30
   1  -8 -10   42.61    2.24
  -1   8  10   43.95    2.32
   1  -8 -10   39.19    2.23
  -1   8  10   40.39    2.29
   1  -8 -10   33.15    3.08
  -1   8   9    0.77    0.46
   1  -8  -9    1.59    0.45
  -1   8   9    1.15    0.41
   1  -8  -9    1.32    0.45
  -1   8   9    0.30    0.34
  -1   8   9    2.20    0.99
  -1   8   9    0.87    0.42
   1  -8  -9    0.82    0.79
  -1   8   9    0.59    0.45
  -1   8   8   12.43    0.97
  -1   8   8   11.72    0.91
  -1   8   8   11.56    0.97
   1  -8  -8   11.75    0.90
  -1   8   8   12.04    0.98
  -1   8   8   10.42    0.88
   1  -8  -8   14.40    1.00
  -1   8   8   12.49    0.96
  -1   8   8   11.07    1.79
  -1   8   8   13.53    1.00
   1  -8  -8   11.20    0.92
  -1   8   8   11.53    0.94
   1  -8  -8   12.18    0.91
  -1   8   8   12.98    0.98
  -1   8   8   13.11    0.99
   1  -8  -8   16.56    1.88
   1  -8  -8   11.16    0.90
  -1   8   7   44.02    2.33
  -1   8   7   41.98    2.30
  -1   8   7   38.65    2.21
   1  -8  -7   38.43    2.20
   1  -8  -7   43.09    2.32
  -1   8   7   39.24    2.23
  -1   8   7   40.76    2.31
  -1   8   7   43.70    2.30
  -1   8   7   47.04    3.51
  -1   8   7   46.16    2.34
  -1   8   7   43.41    2.29
  -1   8   7   43.56    2.31
  -1   8   7   45.10    2.33
   1  -8  -7   44.25    2.26
   1  -8  -7   44.58    2.26
   1  -8  -7   41.15    3.25
   1  -8  -6   32.02    1.76
  -1   8   6   33.97    1.84
  -1   8   6   34.14    1.83
  -1   8   6   32.75    1.85
   1  -8  -6   30.75    1.82
  -1   8   6   31.42    1.78
  -1   8   6   32.18    1.82
  -1   8   6   34.76    2.92
  -1   8   6   32.86    1.83
   1  -8  -6   33.72    1.78
  -1   8   6   34.51    1.84
  -1   8   6   32.33    1.81
  -1   8   6   34.23    1.86
  -1   8   6   28.05    1.71
   1  -8  -6   30.65    1.76
  -1   8   6   31.92    1.82
   1  -8  -6   30.36    2.69
   1  -8  -5   99.36    4.94
  -1   8   5  101.97    5.01
  -1   8   5  105.08    5.02
  -1   8   5   99.32    5.03
  -1   8   5  103.34    5.00
   1  -8  -5  100.01    5.02
  -1   8   5  108.31    5.03
  -1   8   5  113.11    6.21
  -1   8   5  107.59    5.03
   1  -8  -5  102.54    4.95
   1  -8  -5  104.55    4.96
  -1   8   5  109.76    5.03
   1  -8  -5  106.40    4.98
  -1   8   5  112.27    5.06
  -1   8   5  108.53    5.04
  -1   8   5  111.78    5.05
  -1   8   5  101.51    4.94
   1  -8  -5  101.86    4.96
   1  -8  -5  107.33    6.08
   1  -8  -4   -0.05    0.35
  -1   8   4    0.03    0.32
   1  -8  -4    0.51    0.31
  -1   8   4    0.38    0.39
  -1   8   4    0.36    0.32
  -1   8   4    0.63    0.37
   1  -8  -4    0.60    0.65
  -1   8   4   -0.10    0.32
   1  -8  -4    0.29    0.35
   1  -8  -4   -0.08    0.35
  -1   8   4    0.26    0.30
  -1   8   4    0.32    0.30
  -1   8   4    0.10    0.34
   1  -8  -4    0.54    0.37
   1  -8  -4    0.22    0.38
  -1   8   4    0.19    0.31
  -1   8   3   24.73    1.45
   1  -8  -3   24.06    1.43
  -1   8   3   25.78    1.51
  -1   8   3   27.46    1.49
   1  -8  -3   25.37    1.49
  -1   8   3   26.39    1.49
   1  -8  -3   24.29    2.14
  -1   8   3   27.79    2.30
   1  -8  -3   26.84    1.45
  -1   8   3   25.90    1.48
  -1   8   3   26.75    1.45
   1  -8  -3   24.24    1.41
  -1   8   3   25.93    1.47
  -1   8   3   28.32    1.51
   1  -8  -3   23.00    1.41
  -1   8   3   27.37    1.51
  -1   8   3   26.11    1.49
  -1   8   3   25.74    1.49
   1  -8  -3   24.27    1.42
   1  -8  -2    0.41    0.34
   1  -8  -2    0.54    0.33
  -1   8   2    0.25    0.33
  -1   8   2    0.62    0.33
  -1   8   2    0.76    0.36
  -1   8   2    0.73    0.76
   1  -8  -2    0.97    0.64
   1  -8  -2    0.27    0.36
  -1   8   2    0.48    0.30
   1  -8  -2    1.10    0.38
  -1   8   2    0.99    0.32
   1  -8  -2    0.73    0.34
  -1   8   2    0.60    0.34
  -1   8   2    0.81    0.33
  -1   8   2    0.47    0.28
  -1   8   2    0.32    0.31
  -1   8   2    0.59    0.35
   1  -8  -2    1.11    0.36
   1  -8  -1    8.95    0.68
   1  -8  -1    7.85    0.65
  -1   8   1    7.08    0.65
  -1   8   1    7.48    0.67
   1  -8  -1    7.66    0.67
  -1   8   1    7.12    0.64
  -1   8   1    7.98    0.65
  -1   8   1    8.35    0.68
   1  -8  -1    6.71    0.60
  -1   8   1    5.16    1.19
   1  -8  -1    5.70    1.00
   1  -8  -1    8.43    0.67
  -1   8   1    6.72    0.66
   1  -8  -1    8.27    0.66
  -1   8   1    8.07    0.66
   1  -8  -1    7.53    0.62
  -1   8   1    7.20    0.66
  -1   8   1    7.72    0.67
  -1   8   1    8.20    0.69
  -1   8   1    7.19    0.64
   1  -8  -1    7.59    0.63
  -1   8   1    8.49    0.69
   1  -8   0   39.36    2.07
   1  -8   0   41.07    2.03
  -1   8   0   39.94    2.08
   1  -8   0   37.04    2.07
  -1   8   0   36.75    2.03
  -1   8   0   38.25    2.08
   1  -8   0   39.80    2.04
   1  -8   0   38.78    2.08
  -1   8   0   42.51    3.00
  -1   8   0   40.71    2.08
   1  -8   0   40.01    2.03
   1  -8   0   37.70    2.02
  -1   8   0   38.91    2.05
  -1   8   0   40.55    2.10
  -1   8   0   42.07    2.12
  -1   8   0   42.40    2.12
   1  -8   0   37.76    2.01
  -1   8   0   41.53    2.11
   1  -8   1    1.01    0.37
   1  -8   1    0.92    0.37
   1  -8   1    1.02    0.35
  -1   8  -1    0.28    0.37
  -1   8  -1    1.42    0.38
   1  -8   1    1.24    0.36
  -1   8  -1    1.05    0.36
   1  -8   1    0.94    0.34
  -1   8  -1    0.63    0.46
  -1   8  -1    0.73    0.68
  -1   8  -1    0.43    0.38
   1  -8   1    1.26    0.38
  -1   8  -1    0.69    0.31
   1  -8   1    0.91    0.38
  -1   8  -1    1.31    0.39
  -1   8  -1    1.04    0.36
  -1   8  -1    0.79    0.36
   1  -8   1    0.80    0.34
  -1   8  -1    1.00    0.36
   1  -8   2    0.02    0.31
  -1   8  -2   -0.13    0.33
  -1   8  -2    0.03    0.33
  -1   8  -2    0.25    0.35
  -1   8  -2   -0.08    0.31
   1  -8   2    0.06    0.29
   1  -8   2   -0.22    0.32
  -1   8  -2    0.38    0.68
  -1   8  -2    0.34    0.47
  -1   8  -2   -0.03    0.31
   1  -8   2   -0.12    0.38
   1  -8   2    0.33    0.38
  -1   8  -2   -0.03    0.33
  -1   8  -2   -0.23    0.33
  -1   8  -2   -0.16    0.31
   1  -8   2    0.38    0.33
   1  -8   2    0.03    0.28
   1  -8   2    0.15    0.34
   1  -8   3   34.46    1.78
   1  -8   3   33.14    1.83
   1  -8   3   32.43    1.80
  -1   8  -3   34.93    1.88
  -1   8  -3   32.41    1.83
  -1   8  -3   33.93    1.86
  -1   8  -3   32.39    1.80
   1  -8   3   35.71    1.83
   1  -8   3   35.37    1.84
  -1   8  -3   32.99    2.70
  -1   8  -3   28.39    2.24
   1  -8   3   34.02    1.82
   1  -8   3   35.51    1.80
  -1   8  -3   30.52    1.80
   1  -8   3   34.50    1.80
  -1   8  -3   33.81    1.84
  -1   8  -3   35.10    1.87
  -1   8  -3   35.79    1.87
  -1   8  -3   35.23    1.87
   1  -8   3   30.95    1.75
   1  -8   4  101.62    4.82
   1  -8   4  100.70    4.91
   1  -8   4   97.10    4.84
  -1   8  -4  107.83    4.96
  -1   8  -4   99.83    4.91
   1  -8   4  104.85    4.90
  -1   8  -4  104.43    4.94
   1  -8   4  102.41    4.89
  -1   8  -4   99.86    4.86
  -1   8  -4   93.81    5.48
  -1   8  -4  109.61    6.04
   1  -8   4  104.60    4.85
  -1   8  -4   98.07    4.88
  -1   8  -4  101.50    4.91
   1  -8   4  105.38    4.86
   1  -8   4  102.96    4.90
  -1   8  -4  109.38    4.95
  -1   8  -4  114.67    4.98
  -1   8  -4  106.77    4.95
   1  -8   4   94.39    4.80
   1  -8   5   22.00    1.23
   1  -8   5   23.34    1.37
   1  -8   5   20.50    1.25
  -1   8  -5   21.96    1.36
  -1   8  -5   21.22    1.31
  -1   8  -5   20.62    1.28
   1  -8   5   20.09    1.30
   1  -8   5   21.00    1.30
  -1   8  -5   21.70    1.35
  -1   8  -5   20.19    1.83
  -1   8  -5   20.61    2.17
   1  -8   5   21.23    1.28
   1  -8   5   19.01    1.28
  -1   8  -5   21.24    1.31
  -1   8  -5   19.53    1.30
   1  -8   5   21.48    1.28
  -1   8  -5   23.85    1.38
  -1   8  -5   21.91    1.34
   1  -8   5   21.38    1.23
  -1   8  -5   21.70    1.34
   1  -8   6   73.65    3.60
   1  -8   6   81.13    3.78
  -1   8  -6   75.72    3.77
  -1   8  -6   76.75    3.71
   1  -8   6   75.21    3.67
   1  -8   6   77.54    3.74
  -1   8  -6   72.39    3.70
  -1   8  -6   77.88    3.78
   1  -8   6   74.57    3.72
  -1   8  -6   67.86    4.39
  -1   8  -6   73.59    4.87
   1  -8   6   74.03    3.66
   1  -8   6   73.75    3.73
  -1   8  -6   77.48    3.76
  -1   8  -6   76.55    3.74
   1  -8   6   77.95    3.68
  -1   8  -6   82.63    3.81
   1  -8   6   66.98    3.59
  -1   8  -6   73.29    4.55
  -1   8  -6   78.54    3.78
   1  -8   7  106.78    5.16
   1  -8   7  104.61    5.07
  -1   8  -7  109.78    5.19
   1  -8   7  106.65    5.13
  -1   8  -7  107.28    5.18
  -1   8  -7  103.98    5.11
   1  -8   7  108.25    5.13
   1  -8   7  107.05    5.04
  -1   8  -7  109.15    5.16
  -1   8  -7  105.84    5.15
   1  -8   7  101.56    5.04
   1  -8   7  103.92    5.14
  -1   8  -7  115.49    5.22
  -1   8  -7  108.21    5.18
   1  -8   7   99.35    5.14
  -1   8  -7  107.60    6.06
   1  -8   8   26.70    1.64
  -1   8  -8   25.89    1.64
   1  -8   8   29.02    1.57
   1  -8   8   26.21    1.61
  -1   8  -8   25.11    1.59
  -1   8  -8   26.56    1.65
   1  -8   8   29.81    1.63
  -1   8  -8   26.67    1.63
   1  -8   8   24.77    1.50
  -1   8  -8   28.46    1.66
  -1   8  -8   25.82    1.63
   1  -8   8   27.38    1.65
   1  -8   8   24.25    1.51
  -1   8  -8   27.82    1.68
  -1   8  -8   29.31    1.68
  -1   8  -8   29.24    2.45
   1  -8   8   25.71    1.65
   1  -8   9   51.19    2.71
  -1   8  -9   50.86    2.75
   1  -8   9   49.90    2.68
  -1   8  -9   47.16    2.68
  -1   8  -9   51.66    2.74
   1  -8   9   50.91    2.59
  -1   8  -9   54.29    2.76
   1  -8   9   51.39    2.74
  -1   8  -9   49.20    2.67
  -1   8  -9   54.86    2.79
   1  -8   9   51.27    2.65
  -1   8  -9   51.66    3.63
   1  -8  10   11.56    1.00
  -1   8 -10   13.01    0.97
  -1   8 -10   12.29    1.03
   1  -8  10   11.99    0.93
   1  -8  10   11.51    0.98
  -1   8 -10   12.14    1.01
  -1   8 -10   12.45    1.00
   1  -8  10   12.45    0.97
  -1   8 -10   12.95    1.02
  -1   8 -10   13.39    1.04
  -1   8 -10   13.05    1.04
   1  -8  10   12.48    1.03
   1  -8  10   10.91    0.89
  -1   8 -10   13.56    1.06
   1  -8  10   13.07    1.05
  -1   8 -10   11.31    1.55
  -1   8 -10   12.17    1.03
   1  -8  11   78.17    3.96
   1  -8  11   80.55    3.91
  -1   8 -11   74.85    3.90
  -1   8 -11   79.54    4.01
   1  -8  11   80.63    3.95
  -1   8 -11   77.47    3.95
  -1   8 -11   82.82    3.99
   1  -8  11   75.31    3.97
  -1   8 -11   79.59    4.00
  -1   8 -11   79.84    4.00
  -1   8 -11   82.69    4.03
  -1   8 -11   86.31    4.06
   1  -8  11   73.56    3.99
   1  -8  12    1.37    0.45
   1  -8  12    1.04    0.40
  -1   8 -12    1.55    0.43
  -1   8 -12    1.60    0.47
  -1   8 -12    1.55    0.48
   1  -8  12    0.45    0.38
   1  -8  12    0.78    0.43
  -1   8 -12    1.14    0.44
   1  -8  12    1.69    0.48
  -1   8 -12    1.45    0.46
  -1   8 -12    0.96    0.43
  -1   8 -12    1.71    0.46
  -1   8 -12    1.36    0.47
   1  -8  13    0.54    0.38
   1  -8  13    0.19    0.33
   1  -8  13   -0.33    0.39
   1  -8  13   -0.24    0.33
  -1   8 -13   -0.04    0.37
  -1   8 -13    0.10    0.39
  -1   8 -13   -0.04    0.36
  -1   8 -13    0.07    0.38
  -1   8 -13   -0.42    0.39
   1  -8  13    0.27    0.39
  -1   8 -13    0.08    0.37
  -1   8 -13   -0.16    0.38
   1  -8  14   11.15    0.83
   1  -8  14   10.99    0.81
   1  -8  14   12.31    0.82
  -1   8 -14   10.93    0.78
  -1   8 -14   11.83    0.83
   1  -8  14   11.44    0.82
  -1   8 -14   11.65    0.87
   1  -8  14   10.62    0.80
  -1   8 -14   10.94    0.82
  -1   8 -14   11.09    0.87
  -1   8 -14   11.16    0.84
   1  -8  14   10.65    0.85
  -1   8 -14   10.42    0.84
  -1   8 -14   11.69    0.87
   1  -8  15   10.20    0.74
  -1   8 -15   11.87    0.73
   1  -8  15   12.35    0.77
  -1   8 -15   11.65    0.81
  -1   8 -15   10.91    0.76
  -1   8 -15   10.74    0.78
   1  -8  15   12.50    0.82
  -1   8 -15   11.84    0.80
  -1   8 -15   10.94    0.79
  -1   8 -15   10.80    0.78
  -1   8 -15   11.75    0.82
  -1   8 -15   12.21    0.79
  -1   8 -16    2.42    0.30
   1  -8  16    2.41    0.34
  -1   7  17    1.52    0.28
  -1   7  17    1.72    0.26
  -1   7  16    0.69    0.29
  -1   7  16    0.53    0.30
   1  -7 -16    0.23    0.30
   1  -7 -16    0.33    0.24
   1  -7 -16    0.54    0.30
   1  -7 -16    0.98    0.31
  -1   7  16    1.28    0.34
   1  -7 -16    0.33    0.27
   1  -7 -16    1.01    0.32
  -1   7  16    0.41    0.31
  -1   7  15    0.44    0.33
   1  -7 -15    0.25    0.34
   1  -7 -15    0.59    0.30
  -1   7  15    0.41    0.32
   1  -7 -15    0.65    0.37
   1  -7 -15    0.62    0.35
  -1   7  15    0.62    0.36
  -1   7  15    0.98    0.35
   1  -7 -15    0.45    0.36
   1  -7 -15    0.54    0.34
  -1   7  15    0.56    0.32
  -1   7  15    0.34    0.37
  -1   7  14    8.15    0.77
   1  -7 -14    8.53    0.75
  -1   7  14    8.58    0.77
   1  -7 -14   10.74    0.83
   1  -7 -14    9.99    0.79
   1  -7 -14    9.44    0.76
  -1   7  14    8.09    0.77
  -1   7  14    9.01    0.76
  -1   7  14    9.11    0.80
   1  -7 -14    9.99    0.79
  -1   7  14    8.33    0.77
  -1   7  14    7.99    0.75
   1  -7 -14    8.82    0.78
  -1   7  14    8.49    0.80
  -1   7  13    2.75    0.53
   1  -7 -13    3.77    0.58
   1  -7 -13    2.81    0.51
   1  -7 -13    4.46    0.57
  -1   7  13    3.75    0.57
   1  -7 -13    2.92    0.50
  -1   7  13    3.26    0.54
   1  -7 -13    4.04    0.57
  -1   7  13    3.28    0.55
  -1   7  13    2.70    0.50
  -1   7  13    3.13    0.58
  -1   7  13    3.37    0.55
   1  -7 -12   86.99    4.45
   1  -7 -12   97.78    4.49
  -1   7  12   82.80    4.42
   1  -7 -12   93.76    4.44
  -1   7  12   94.36    4.51
  -1   7  12   90.55    4.48
   1  -7 -12   89.23    4.41
  -1   7  12   87.98    4.45
  -1   7  12   90.44    4.48
  -1   7  12   88.93    4.48
  -1   7  11   19.03    1.32
  -1   7  11   18.44    1.27
  -1   7  11   17.79    1.30
   1  -7 -11   17.35    1.26
  -1   7  11   19.72    1.30
   1  -7 -11   19.27    1.24
  -1   7  11   21.00    2.34
  -1   7  11   20.80    2.41
  -1   7  11   20.72    1.34
   1  -7 -11   18.82    1.25
  -1   7  11   17.60    1.28
  -1   7  11   16.82    1.28
  -1   7  11   17.94    1.28
   1  -7 -11   19.29    1.25
   1  -7 -11   16.31    2.05
  -1   7  10    6.68    0.71
  -1   7  10    7.28    0.80
   1  -7 -10    7.54    0.76
  -1   7  10    7.55    0.77
  -1   7  10    6.87    0.74
   1  -7 -10    9.11    0.77
  -1   7  10   10.53    1.65
  -1   7  10    8.72    1.65
  -1   7  10    6.94    0.76
   1  -7 -10    7.25    0.74
  -1   7  10    7.62    0.77
  -1   7  10    7.56    0.76
   1  -7 -10    6.45    1.32
  -1   7   9  137.20    6.85
  -1   7   9  144.62    6.92
  -1   7   9  146.63    6.91
  -1   7   9  131.31    6.77
  -1   7   9  136.31    6.88
   1  -7  -9  144.44    6.90
   1  -7  -9  148.57    6.84
  -1   7   9  148.02    6.89
  -1   7   9  156.32    8.37
  -1   7   9  157.14    6.95
  -1   7   9  148.94    6.92
   1  -7  -9  145.74    6.84
  -1   7   9  153.94    6.93
   1  -7  -9  150.16    6.84
  -1   7   9  150.82    6.94
   1  -7  -9  151.89    8.18
   1  -7  -8  128.60    6.01
  -1   7   8  123.40    6.05
  -1   7   8  128.17    6.11
  -1   7   8  130.50    6.12
  -1   7   8  121.33    6.01
  -1   7   8  124.26    6.10
   1  -7  -8  129.08    6.11
  -1   7   8  129.76    6.09
  -1   7   8  141.25    7.49
  -1   7   8  133.43    6.13
   1  -7  -8  134.33    6.05
  -1   7   8  135.50    6.14
  -1   7   8  133.40    6.12
  -1   7   8  134.76    6.13
   1  -7  -8  125.03    6.03
   1  -7  -8  132.26    7.30
  -1   7   8  123.09    6.01
   1  -7  -8  120.82    6.01
  -1   7   7   25.17    1.48
  -1   7   7   25.90    1.44
   1  -7  -7   24.76    1.40
  -1   7   7   24.00    1.47
  -1   7   7   25.09    1.43
  -1   7   7   23.56    1.47
   1  -7  -7   24.14    1.47
  -1   7   7   25.66    1.47
  -1   7   7   26.02    2.41
  -1   7   7   25.74    1.49
   1  -7  -7   22.79    1.40
  -1   7   7   26.55    1.49
  -1   7   7   25.14    1.47
  -1   7   7   25.87    1.50
   1  -7  -7   24.10    1.41
   1  -7  -7   23.14    2.25
  -1   7   7   22.08    1.37
   1  -7  -6    1.46    0.38
  -1   7   6    1.60    0.38
  -1   7   6    2.15    0.44
  -1   7   6    1.68    0.42
   1  -7  -6    1.38    0.38
  -1   7   6    1.48    0.38
  -1   7   6    1.89    0.40
  -1   7   6    1.80    0.85
  -1   7   6    2.00    0.38
   1  -7  -6    1.56    0.40
  -1   7   6    1.63    0.39
  -1   7   6    1.75    0.37
  -1   7   6    1.48    0.37
  -1   7   6    1.00    0.40
  -1   7   6    1.97    0.33
   1  -7  -6    1.19    0.74
   1  -7  -6    1.94    0.41
  -1   7   5    0.12    0.30
  -1   7   5   -0.03    0.33
   1  -7  -5   -0.09    0.32
  -1   7   5    0.45    0.32
  -1   7   5    0.09    0.29
   1  -7  -5   -0.21    0.36
  -1   7   5    0.03    0.35
   1  -7  -5    0.43    0.34
  -1   7   5    0.12    0.29
   1  -7  -5    0.02    0.34
  -1   7   5    0.15    0.30
  -1   7   5   -0.03    0.30
  -1   7   5    0.12    0.30
  -1   7   5   -0.14    0.23
  -1   7   5   -0.12    0.34
   1  -7  -5    0.10    0.32
   1  -7  -5    0.49    0.66
   1  -7  -4   24.64    1.40
  -1   7   4   24.29    1.44
   1  -7  -4   24.61    1.45
  -1   7   4   26.71    1.48
  -1   7   4   25.64    1.44
  -1   7   4   26.15    1.46
   1  -7  -4   25.50    1.39
  -1   7   4   27.16    1.46
  -1   7   4   27.51    1.44
   1  -7  -4   25.91    1.40
   1  -7  -4   25.60    1.41
  -1   7   4   27.20    1.45
  -1   7   4   26.04    1.47
  -1   7   4   25.99    1.45
  -1   7   4   27.01    1.47
   1  -7  -4   24.14    2.15
  -1   7   4   27.26    1.48
   1  -7  -4   23.92    1.39
   1  -7  -3    0.89    0.32
   1  -7  -3   -0.06    0.29
  -1   7   3    0.17    0.32
  -1   7   3    0.18    0.30
  -1   7   3    0.05    0.29
   1  -7  -3    0.91    0.63
  -1   7   3   -0.11    0.60
  -1   7   3    0.47    0.29
  -1   7   3    0.13    0.27
   1  -7  -3    0.16    0.33
   1  -7  -3    0.10    0.30
  -1   7   3    0.19    0.30
   1  -7  -3    0.62    0.31
  -1   7   3    0.28    0.30
  -1   7   3    0.30    0.30
  -1   7   3    0.21    0.26
   1  -7  -3    0.65    0.34
  -1   7   3    0.32    0.30
   1  -7  -2  110.67    5.03
   1  -7  -2  103.11    4.99
  -1   7   2  105.77    5.04
  -1   7   2  108.08    5.05
  -1   7   2  107.41    5.06
   1  -7  -2  110.27    5.80
  -1   7   2  118.94    5.96
   1  -7  -2  108.83    4.99
  -1   7   2  100.26    5.01
  -1   7   2  111.34    5.05
   1  -7  -2   96.60    4.97
  -1   7   2  108.35    5.05
  -1   7   2  107.87    5.04
  -1   7   2  114.77    5.08
  -1   7   2  110.85    5.07
   1  -7  -2  113.59    5.00
  -1   7   2  105.45    5.05
   1  -7  -1   18.72    1.10
   1  -7  -1   20.01    1.14
  -1   7   1   19.96    1.17
  -1   7   1   17.68    1.12
  -1   7   1   18.41    1.15
   1  -7  -1   20.22    1.12
  -1   7   1   19.79    1.15
   1  -7  -1   17.82    1.69
  -1   7   1   20.22    1.82
   1  -7  -1   18.73    1.10
  -1   7   1   20.30    1.15
   1  -7  -1   21.16    1.12
  -1   7   1   18.81    1.16
  -1   7   1   21.82    1.19
  -1   7   1   20.35    1.17
  -1   7   1   22.01    1.20
  -1   7   1   18.65    1.16
   1  -7  -1   20.93    1.12
   1  -7   0    6.80    0.54
   1  -7   0    7.23    0.57
  -1   7   0    7.39    0.60
   1  -7   0    6.48    0.54
  -1   7   0    5.23    0.54
  -1   7   0    6.69    0.58
  -1   7   0    5.09    1.02
   1  -7   0    3.47    0.90
  -1   7   0    5.62    0.56
   1  -7   0    6.78    0.55
  -1   7   0    5.77    0.55
   1  -7   0    7.17    0.57
  -1   7   0    6.73    0.58
  -1   7   0    7.16    0.60
  -1   7   0    6.15    0.59
  -1   7   0    6.78    0.59
   1  -7   0    7.54    0.57
   1  -7   1   20.98    1.18
   1  -7   1   21.12    1.14
  -1   7  -1   21.76    1.21
   1  -7   1   20.55    1.15
   1  -7   1   20.77    1.19
  -1   7  -1   17.90    1.14
  -1   7  -1   20.38    1.20
  -1   7  -1   18.93    1.83
   1  -7   1   20.96    1.15
   1  -7   1   19.16    1.13
  -1   7  -1   18.89    1.16
  -1   7  -1   20.20    1.18
  -1   7  -1   20.77    1.19
  -1   7  -1   21.37    1.21
   1  -7   1   21.44    1.15
  -1   7  -1   19.63    1.19
   1  -7   2  220.82    9.34
   1  -7   2  206.48    9.37
  -1   7  -2  199.42    9.38
  -1   7  -2  214.68    9.41
  -1   7  -2  191.51    9.33
   1  -7   2  208.44    9.38
   1  -7   2  198.15    9.34
  -1   7  -2  191.31    9.82
  -1   7  -2  226.16   10.35
   1  -7   2  202.05    9.32
  -1   7  -2  207.46    9.38
   1  -7   2  209.57    9.36
   1  -7   2  194.18    9.32
  -1   7  -2  205.95    9.38
  -1   7  -2  212.68    9.41
  -1   7  -2  214.06    9.41
  -1   7  -2  212.97    9.41
   1  -7   2  192.33    9.31
   1  -7   3   46.96    2.39
   1  -7   3   47.79    2.33
  -1   7  -3   50.91    2.41
  -1   7  -3   39.57    2.63
   1  -7   3   45.38    2.36
  -1   7  -3   44.45    2.35
   1  -7   3   49.83    2.39
  -1   7  -3   47.04    2.41
  -1   7  -3   41.61    2.81
  -1   7  -3   48.66    3.24
   1  -7   3   49.61    2.36
  -1   7  -3   47.53    2.39
  -1   7  -3   44.69    2.37
   1  -7   3   48.94    2.35
   1  -7   3   47.88    2.38
  -1   7  -3   50.71    2.43
  -1   7  -3   48.40    2.40
  -1   7  -3   50.38    2.42
   1  -7   3   43.10    2.32
   1  -7   4    0.08    0.28
   1  -7   4    0.46    0.33
  -1   7  -4   -0.21    0.32
  -1   7  -4    0.03    0.30
   1  -7   4   -0.08    0.31
  -1   7  -4    0.06    0.29
  -1   7  -4   -0.21    0.30
   1  -7   4    0.05    0.28
  -1   7  -4   -0.25    0.48
  -1   7  -4    0.12    0.64
  -1   7  -4    0.06    0.32
   1  -7   4   -0.02    0.34
  -1   7  -4   -0.06    0.30
   1  -7   4    0.18    0.32
   1  -7   4   -0.06    0.29
  -1   7  -4   -0.03    0.33
  -1   7  -4    0.20    0.30
   1  -7   4    0.16    0.28
   1  -7   4    0.03    0.35
   1  -7   5   27.29    1.50
   1  -7   5   29.90    1.62
   1  -7   5   28.58    1.55
  -1   7  -5   30.20    1.59
  -1   7  -5   28.30    1.58
   1  -7   5   29.03    1.59
  -1   7  -5   28.00    1.61
   1  -7   5   29.81    1.59
  -1   7  -5   26.83    2.10
   1  -7   5   29.70    1.55
   1  -7   5   26.14    1.58
   1  -7   5   28.55    1.54
  -1   7  -5   28.11    1.60
  -1   7  -5   29.37    1.61
  -1   7  -5   27.12    1.55
  -1   7  -5   31.29    1.65
   1  -7   5   26.70    1.59
   1  -7   5   28.44    1.50
  -1   7  -5   30.29    1.63
   1  -7   6   27.96    1.53
   1  -7   6   28.28    1.66
  -1   7  -6   30.20    1.69
   1  -7   6   29.68    1.61
  -1   7  -6   32.33    1.65
  -1   7  -6   30.63    1.66
  -1   7  -6   31.35    1.69
  -1   7  -6   27.20    1.62
   1  -7   6   32.07    1.67
   1  -7   6   30.56    1.65
  -1   7  -6   23.22    2.10
   1  -7   6   29.72    1.60
  -1   7  -6   30.47    1.68
   1  -7   6   27.32    1.58
   1  -7   6   28.35    1.65
  -1   7  -6   29.98    1.67
  -1   7  -6   28.11    1.61
  -1   7  -6   33.80    1.73
  -1   7  -6   26.77    2.25
   1  -7   6   27.07    1.54
   1  -7   6   30.29    1.69
  -1   7  -6   32.37    1.71
   1  -7   7    4.88    0.55
   1  -7   7    5.45    0.63
   1  -7   7    4.99    0.54
  -1   7  -7    5.11    0.61
  -1   7  -7    5.21    0.59
   1  -7   7    5.40    0.61
   1  -7   7    5.63    0.59
  -1   7  -7    5.57    0.61
   1  -7   7    4.60    0.55
   1  -7   7    4.90    0.61
   1  -7   7    4.50    0.53
  -1   7  -7    4.39    0.59
  -1   7  -7    5.13    0.61
  -1   7  -7    4.74    0.62
  -1   7  -7    5.34    0.57
   1  -7   7    5.06    0.62
  -1   7  -7    4.81    0.60
  -1   7  -7    4.30    0.96
   1  -7   8    3.92    0.53
   1  -7   8    5.06    0.63
   1  -7   8    4.33    0.54
  -1   7  -8    5.12    0.62
  -1   7  -8    4.56    0.58
  -1   7  -8    4.99    0.62
   1  -7   8    4.26    0.61
   1  -7   8    4.84    0.58
  -1   7  -8    4.52    0.60
  -1   7  -8    6.09    0.67
   1  -7   8    3.92    0.50
  -1   7  -8    4.23    0.59
   1  -7   8    5.29    0.64
   1  -7   8    3.79    0.54
  -1   7  -8    4.22    0.61
  -1   7  -8    2.97    0.91
   1  -7   8    4.89    0.63
  -1   7  -8    4.84    0.62
   1  -7   9    0.04    0.42
   1  -7   9    0.26    0.36
   1  -7   9    0.13    0.34
  -1   7  -9    0.10    0.36
  -1   7  -9   -0.04    0.37
  -1   7  -9    0.25    0.38
   1  -7   9    0.56    0.43
   1  -7   9    0.04    0.37
  -1   7  -9    0.16    0.41
  -1   7  -9    0.48    0.43
   1  -7   9    0.21    0.41
   1  -7   9   -0.35    0.43
  -1   7  -9    0.04    0.41
   1  -7   9    0.03    0.31
  -1   7  -9    0.21    0.43
  -1   7  -9   -0.18    0.44
   1  -7   9   -0.18    0.45
  -1   7  -9    0.14    0.67
  -1   7  -9    0.43    0.43
  -1   7 -10    7.45    0.76
   1  -7  10    7.73    0.73
   1  -7  10    7.24    0.74
  -1   7 -10    7.96    0.77
   1  -7  10    5.37    0.60
  -1   7 -10    5.92    0.73
   1  -7  10    6.58    0.75
  -1   7 -10    5.25    0.65
   1  -7  10    6.51    0.66
  -1   7 -10    5.77    0.71
  -1   7 -10    8.24    1.30
   1  -7  11   91.51    4.62
  -1   7 -11   94.78    4.60
   1  -7  11   94.77    4.58
   1  -7  11   90.22    4.61
  -1   7 -11   93.11    4.65
   1  -7  11   93.46    4.61
  -1   7 -11   99.56    4.68
   1  -7  11   96.81    4.69
  -1   7 -11   89.97    4.66
  -1   7 -11   94.96    4.69
  -1   7 -11  102.66    4.74
  -1   7 -11   94.92    4.70
   1  -7  11   91.97    4.69
   1  -7  12    2.78    0.50
   1  -7  12    1.91    0.52
  -1   7 -12    2.15    0.47
   1  -7  12    2.15    0.46
  -1   7 -12    2.51    0.56
   1  -7  12    2.64    0.52
  -1   7 -12    3.62    0.57
  -1   7 -12    2.54    0.54
  -1   7 -12    1.68    0.55
  -1   7 -12    3.32    0.58
   1  -7  12    2.77    0.59
   1  -7  13    5.11    0.61
   1  -7  13    5.25    0.63
   1  -7  13    5.32    0.61
  -1   7 -13    6.18    0.62
   1  -7  13    5.35    0.62
  -1   7 -13    5.04    0.66
   1  -7  13    5.59    0.64
  -1   7 -13    6.19    0.66
  -1   7 -13    5.92    0.68
   1  -7  13    6.03    0.69
  -1   7 -13    4.79    0.65
  -1   7 -13    5.73    0.68
  -1   7 -13    6.63    0.72
   1  -7  13    5.66    0.71
   1  -7  14    0.87    0.37
  -1   7 -14    0.90    0.35
   1  -7  14    0.73    0.37
   1  -7  14    0.77    0.36
   1  -7  14    1.46    0.42
  -1   7 -14    0.74    0.42
  -1   7 -14    0.78    0.39
  -1   7 -14    1.02    0.43
  -1   7 -14    1.52    0.45
   1  -7  14    1.10    0.42
  -1   7 -14    0.75    0.40
   1  -7  14    0.78    0.42
  -1   7 -14    0.89    0.41
   1  -7  15    0.23    0.28
  -1   7 -15   -0.09    0.26
   1  -7  15    0.19    0.31
  -1   7 -15    0.12    0.33
   1  -7  15    0.06    0.29
  -1   7 -15   -0.13    0.32
  -1   7 -15    0.08    0.30
   1  -7  15    0.06    0.32
  -1   7 -15   -0.10    0.33
  -1   7 -15    0.10    0.34
  -1   7 -15   -0.16    0.32
  -1   7 -15   -0.20    0.34
   1  -7  16    2.18    0.30
   1  -7  16    2.29    0.36
  -1   7 -16    2.61    0.37
  -1   7 -16    2.36    0.36
   1  -7  16    2.85    0.39
  -1   7 -16    2.69    0.39
  -1   7 -16    2.12    0.35
  -1   7 -16    2.17    0.37
  -1   7 -16    2.56    0.36
   1  -7  17    0.49    0.20
   1  -7  17    0.48    0.25
  -1   6  17    4.29    0.47
   1  -6 -17    4.70    0.47
   1  -6 -17    4.94    0.45
   1  -6 -17    4.61    0.42
  -1   6  16    7.63    0.69
   1  -6 -16    8.85    0.70
  -1   6  16    6.76    0.62
   1  -6 -16    7.44    0.63
   1  -6 -16    8.32    0.68
   1  -6 -16    7.97    0.67
  -1   6  16    7.76    0.70
   1  -6 -16    8.17    0.67
   1  -6 -16    7.62    0.66
  -1   6  16    6.65    0.64
  -1   6  15   13.43    1.01
   1  -6 -15   13.74    0.97
   1  -6 -15   13.56    0.99
  -1   6  15   12.37    0.95
   1  -6 -15   15.48    1.01
   1  -6 -15   14.18    0.99
  -1   6  15   13.28    1.00
  -1   6  15   13.34    0.99
   1  -6 -15   14.84    1.01
  -1   6  15   13.60    1.00
   1  -6 -15   13.61    0.98
  -1   6  15   13.31    0.99
  -1   6  14   61.49    3.22
   1  -6 -14   60.60    3.17
  -1   6  14   58.10    3.15
   1  -6 -14   69.66    3.24
  -1   6  14   53.97    3.12
   1  -6 -14   66.99    3.19
  -1   6  14   63.08    3.22
  -1   6  14   59.72    3.15
  -1   6  14   63.15    3.22
   1  -6 -14   65.56    3.19
   1  -6 -14   65.43    3.18
  -1   6  14   62.73    3.20
  -1   6  14   60.86    3.21
  -1   6  14   62.63    3.20
   1  -6 -13   51.10    2.79
   1  -6 -13   58.29    2.84
  -1   6  13   49.33    2.75
  -1   6  13   46.11    2.73
  -1   6  13   54.54    2.85
  -1   6  13   53.55    2.83
   1  -6 -13   51.76    2.73
   1  -6 -13   58.69    2.81
  -1   6  13   53.23    2.83
  -1   6  13   55.19    2.83
  -1   6  13   51.93    2.81
  -1   6  12   23.56    1.52
  -1   6  12   22.74    1.50
  -1   6  12   21.94    1.49
   1  -6 -12   24.53    1.50
   1  -6 -12   23.32    1.50
  -1   6  12   22.04    1.45
  -1   6  12   21.84    1.45
   1  -6 -12   24.97    1.47
  -1   6  12   22.89    2.56
  -1   6  12   26.14    2.63
  -1   6  12   25.56    1.55
   1  -6 -12   22.75    1.43
   1  -6 -12   22.84    1.44
  -1   6  12   23.84    1.52
  -1   6  12   20.31    1.47
   1  -6 -12   24.62    2.49
   1  -6 -12   23.12    2.54
  -1   6  11    2.98    0.59
  -1   6  11    3.65    0.57
   1  -6 -11    3.25    0.56
  -1   6  11    2.39    0.53
  -1   6  11    1.99    0.50
   1  -6 -11    3.42    0.53
  -1   6  11    3.16    1.16
  -1   6  11    3.43    0.57
  -1   6  11    2.77    1.08
  -1   6  11    2.51    0.52
  -1   6  11    1.93    0.50
   1  -6 -11    3.10    0.53
  -1   6  11    3.85    0.58
   1  -6 -11    3.19    0.53
  -1   6  11    3.38    0.55
  -1   6  11    2.54    0.45
   1  -6 -11    2.22    1.04
  -1   6  10    6.00    0.69
  -1   6  10    5.77    0.67
   1  -6 -10    5.69    0.67
   1  -6 -10    6.18    0.65
  -1   6  10    5.40    0.65
  -1   6  10    7.52    1.43
  -1   6  10    4.24    1.36
  -1   6  10    5.31    0.65
  -1   6  10    6.33    0.71
  -1   6  10    5.93    0.67
  -1   6  10    5.67    0.69
   1  -6 -10    4.89    0.62
   1  -6 -10    4.90    0.61
  -1   6  10    6.04    0.70
  -1   6  10    5.68    0.59
   1  -6 -10    6.92    1.49
  -1   6   9    1.78    0.45
  -1   6   9    1.94    0.46
   1  -6  -9    1.08    0.38
  -1   6   9    1.63    0.43
  -1   6   9    1.03    0.40
  -1   6   9    1.18    0.40
  -1   6   9    1.63    0.88
  -1   6   9    1.81    0.45
   1  -6  -9    1.68    0.42
   1  -6  -9    2.53    0.46
  -1   6   9    1.33    0.42
  -1   6   9    2.39    0.47
  -1   6   9    1.62    0.45
  -1   6   9    0.77    0.32
   1  -6  -9    1.66    0.89
  -1   6   8   95.53    4.47
  -1   6   8   94.24    4.42
   1  -6  -8   87.66    4.33
   1  -6  -8   92.17    4.44
  -1   6   8   88.57    4.35
  -1   6   8   88.86    4.42
  -1   6   8   82.09    4.39
  -1   6   8   90.91    4.42
  -1   6   8  101.66    5.70
  -1   6   8   98.86    4.48
  -1   6   8   97.14    4.46
  -1   6   8   96.00    4.46
  -1   6   8   93.14    4.46
   1  -6  -8   91.78    4.37
  -1   6   8   87.29    4.36
   1  -6  -8   97.01    5.55
   1  -6  -8  100.93    5.73
   1  -6  -8   90.75    4.35
  -1   6   7   48.47    2.37
   1  -6  -7   41.72    2.24
  -1   6   7   47.99    2.34
   1  -6  -7   43.07    2.33
  -1   6   7   42.67    2.28
  -1   6   7   45.42    2.35
  -1   6   7   42.35    2.31
  -1   6   7   46.28    2.35
  -1   6   7   49.70    3.36
  -1   6   7   46.16    2.36
   1  -6  -7   46.19    2.29
  -1   6   7   46.70    2.37
  -1   6   7   47.28    2.36
  -1   6   7   50.26    2.37
  -1   6   7   42.30    2.27
   1  -6  -7   46.42    3.22
   1  -6  -7   46.43    3.36
   1  -6  -7   43.78    2.26
  -1   6   6    0.95    0.33
   1  -6  -6    1.05    0.32
  -1   6   6    1.18    0.36
   1  -6  -6    0.48    0.30
  -1   6   6    0.96    0.35
  -1   6   6    0.70    0.30
  -1   6   6    0.93    0.32
  -1   6   6    2.30    0.82
  -1   6   6    0.79    0.23
  -1   6   6    0.92    0.32
  -1   6   6    1.37    0.34
   1  -6  -6    1.08    0.33
  -1   6   6    1.15    0.33
  -1   6   6    1.52    0.35
  -1   6   6    0.93    0.27
  -1   6   6    0.68    0.31
   1  -6  -6    0.60    0.31
   1  -6  -6    0.89    0.65
   1  -6  -6    0.24    0.68
  -1   6   5  129.98    5.86
   1  -6  -5  118.84    5.77
  -1   6   5  126.51    5.85
  -1   6   5  124.38    5.86
   1  -6  -5  118.37    5.76
   1  -6  -5  125.38    5.77
  -1   6   5  127.77    5.86
  -1   6   5  128.87    5.77
  -1   6   5  128.91    5.85
  -1   6   5  124.86    5.84
   1  -6  -5  120.46    5.79
  -1   6   5  129.04    5.86
  -1   6   5  127.24    5.79
   1  -6  -5  127.72    5.79
  -1   6   5  124.63    5.84
   1  -6  -5  132.17    6.74
   1  -6  -4    3.47    0.83
   1  -6  -4    5.69    0.47
  -1   6   4    4.69    0.48
   1  -6  -4    4.88    0.44
  -1   6   4    3.92    0.44
   1  -6  -4    4.99    0.47
  -1   6   4    4.66    0.47
  -1   6   4    4.09    0.47
  -1   6   4    4.75    0.49
   1  -6  -4    4.97    0.46
  -1   6   4    4.47    0.47
  -1   6   4    4.88    0.48
  -1   6   4    3.99    0.45
   1  -6  -4    4.47    0.45
   1  -6  -3  232.32    9.78
  -1   6   3  213.77    9.82
  -1   6   3  209.13    9.82
  -1   6   3  212.80    9.82
   1  -6  -3  221.32    9.76
   1  -6  -3  198.41    9.74
  -1   6   3  224.22    9.82
  -1   6   3  214.05    9.82
  -1   6   3  212.65    9.83
  -1   6   3  216.84    9.82
   1  -6  -3  217.92    9.77
  -1   6   2   36.31    1.89
   1  -6  -2   37.40    1.84
  -1   6   2   36.75    1.90
  -1   6   2   38.70    2.54
   1  -6  -2   38.37    1.84
  -1   6   2   37.34    1.89
   1  -6  -2   34.10    1.82
  -1   6   2   37.44    1.89
  -1   6   2   36.73    1.88
  -1   6   2   37.61    1.89
  -1   6   2   39.97    1.92
   1  -6  -2   35.98    1.83
   1  -6  -2   38.52    1.87
  -1   6   1  172.90    7.80
   1  -6  -1  160.38    7.72
  -1   6   1  169.16    7.79
   1  -6  -1  164.33    7.72
  -1   6   1  165.68    7.77
   1  -6  -1  177.43    7.73
   1  -6  -1  176.08    8.43
  -1   6   1  187.26    8.53
  -1   6   1  178.57    7.79
  -1   6   1  171.52    7.79
  -1   6   1  180.01    7.80
   1  -6  -1  175.24    7.76
   1  -6  -1  158.32    7.72
   1  -6   0  248.64   10.91
  -1   6   0  242.34   10.96
  -1   6   0  260.82   11.71
   1  -6   0  236.30   11.32
   1  -6   0  261.32   11.62
   1  -6   0  246.75   10.90
  -1   6   0  235.32   10.94
   1  -6   0  231.76   10.90
  -1   6   0  238.97   10.96
  -1   6   0  242.09   10.96
   1  -6   0  238.94   10.92
   1  -6   1   10.49    0.70
   1  -6   1    9.69    1.04
  -1   6  -1    9.62    0.70
   1  -6   1    7.38    1.11
  -1   6  -1    8.15    1.24
   1  -6   1   10.24    0.94
  -1   6  -1    9.52    0.68
   1  -6   1    9.19    0.66
   1  -6   1   10.77    0.67
  -1   6  -1   10.49    0.72
  -1   6  -1    9.39    0.69
   1  -6   1   10.39    0.66
  -1   6  -1   10.33    0.70
   1  -6   2   36.96    1.91
  -1   6  -2   34.81    2.15
   1  -6   2   41.96    2.37
  -1   6  -2   39.75    1.94
  -1   6  -2   36.79    2.58
  -1   6  -2   34.51    2.25
   1  -6   2   40.09    1.89
  -1   6  -2   36.34    1.91
   1  -6   2   38.51    1.89
  -1   6  -2   37.50    1.91
  -1   6  -2   38.35    1.94
  -1   6  -2   37.72    1.92
   1  -6   2   36.74    1.87
  -1   6  -2   38.88    1.94
   1  -6   2   38.54    1.92
   1  -6   3  160.72    7.28
  -1   6  -3  144.97    7.55
   1  -6   3  165.09    7.28
  -1   6  -3  162.91    7.30
   1  -6   3  156.80    7.26
   1  -6   3  165.12    7.24
   1  -6   3  146.16    7.22
  -1   6  -3  152.10    7.27
  -1   6  -3  159.72    7.28
  -1   6  -3  154.58    7.25
  -1   6  -3  168.49    7.32
   1  -6   3  155.49    7.27
   1  -6   3  159.51    7.22
  -1   6  -3  163.38    7.30
   1  -6   4   20.40    1.13
  -1   6  -4   19.21    1.12
   1  -6   4   17.71    1.08
  -1   6  -4   17.47    1.08
   1  -6   4   19.59    1.09
  -1   6  -4   17.49    1.50
   1  -6   4   17.88    1.07
  -1   6  -4   16.92    1.09
  -1   6  -4   18.41    1.10
   1  -6   4   18.14    1.09
   1  -6   4   20.16    1.08
  -1   6  -4   20.24    1.14
  -1   6  -4   18.52    1.08
  -1   6  -4   20.26    1.13
   1  -6   4   19.92    1.12
   1  -6   5   20.41    1.20
   1  -6   5   18.14    1.14
  -1   6  -5   21.25    1.20
   1  -6   5   19.73    1.14
   1  -6   5   20.57    1.17
   1  -6   5   20.10    1.17
  -1   6  -5   19.34    1.17
  -1   6  -5   18.81    1.60
   1  -6   5   20.71    1.16
   1  -6   5   21.45    1.15
   1  -6   5   20.96    1.19
  -1   6  -5   20.46    1.18
  -1   6  -5   22.04    1.21
  -1   6  -5   21.79    1.23
  -1   6  -5   19.08    1.15
  -1   6  -5   19.73    1.19
   1  -6   5   19.70    1.19
   1  -6   6    5.20    0.57
   1  -6   6    4.99    0.50
   1  -6   6    4.77    0.48
  -1   6  -6    4.78    0.54
   1  -6   6    5.41    0.54
   1  -6   6    4.88    0.49
  -1   6  -6    5.42    0.54
  -1   6  -6    3.04    0.76
  -1   6  -6    5.60    0.56
   1  -6   6    4.53    0.50
  -1   6  -6    4.32    0.51
   1  -6   6    5.58    0.51
   1  -6   6    5.00    0.53
  -1   6  -6    4.78    0.56
  -1   6  -6    4.30    0.50
  -1   6  -6    4.67    0.53
   1  -6   6    5.93    0.58
  -1   6  -6    5.53    0.93
   1  -6   7   67.53    3.30
   1  -6   7   60.16    3.25
  -1   6  -7   67.53    3.30
   1  -6   7   66.64    3.24
   1  -6   7   69.24    3.29
  -1   6  -7   66.46    3.29
   1  -6   7   68.19    3.27
   1  -6   7   62.88    3.19
   1  -6   7   68.20    3.22
  -1   6  -7   64.06    3.29
   1  -6   7   66.36    3.31
  -1   6  -7   68.35    3.32
  -1   6  -7   71.97    3.36
  -1   6  -7   66.70    3.27
  -1   6  -7   64.94    4.01
   1  -6   7   66.86    3.33
  -1   6  -7   68.66    3.32
   1  -6   8  273.90   13.23
   1  -6   8  295.76   13.27
   1  -6   8  287.26   13.21
  -1   6  -8  291.91   13.27
  -1   6  -8  306.46   13.32
   1  -6   8  294.50   13.25
   1  -6   8  296.06   13.25
  -1   6  -8  284.66   13.26
   1  -6   8  281.82   13.14
  -1   6  -8  292.35   13.27
   1  -6   8  280.38   13.15
  -1   6  -8  299.16   13.29
   1  -6   8  291.10   13.30
   1  -6   8  277.09   13.14
  -1   6  -8  294.78   13.30
  -1   6  -8  286.27   13.24
  -1   6  -8  318.73   13.35
  -1   6  -8  296.31   13.30
  -1   6  -8  309.89   14.24
   1  -6   8  293.74   13.31
   1  -6   9   40.83    2.31
   1  -6   9   44.60    2.34
  -1   6  -9   42.08    2.28
  -1   6  -9   47.87    2.40
   1  -6   9   46.42    2.30
  -1   6  -9   39.95    2.31
  -1   6  -9   42.73    2.33
   1  -6   9   45.08    2.32
   1  -6   9   45.67    2.33
   1  -6   9   44.14    2.22
  -1   6  -9   42.68    2.34
  -1   6  -9   47.18    2.38
   1  -6   9   39.90    2.20
   1  -6   9   46.66    2.39
   1  -6   9   40.86    2.19
  -1   6  -9   43.74    2.37
  -1   6  -9   48.26    2.42
  -1   6  -9   44.91    2.33
  -1   6  -9   44.38    2.37
   1  -6   9   43.84    2.38
  -1   6  -9   39.81    3.10
   1  -6  10   32.92    1.98
   1  -6  10   32.53    1.97
  -1   6 -10   39.13    2.06
  -1   6 -10   34.67    1.95
   1  -6  10   37.91    1.97
  -1   6 -10   36.74    2.00
   1  -6  10   36.26    1.97
  -1   6 -10   36.92    2.02
   1  -6  10   35.12    1.87
   1  -6  10   36.50    1.98
  -1   6 -10   37.74    2.03
   1  -6  10   31.24    1.84
  -1   6 -10   36.21    2.03
   1  -6  10   38.02    2.06
  -1   6 -10   35.32    2.03
  -1   6 -10   34.91    1.98
  -1   6 -10   35.95    2.05
   1  -6  10   35.26    2.04
  -1   6 -10   36.27    2.04
  -1   6 -10   33.34    2.79
  -1   6 -11    0.71    0.46
   1  -6  11    0.73    0.39
   1  -6  11    0.47    0.31
   1  -6  11    0.50    0.39
  -1   6 -11    0.16    0.40
   1  -6  11    0.62    0.46
  -1   6 -11    0.73    0.45
  -1   6 -11    0.64    0.40
  -1   6 -11    0.59    0.38
   1  -6  11    0.60    0.38
   1  -6  11    0.69    0.41
   1  -6  11    0.23    0.42
   1  -6  12   10.76    0.92
   1  -6  12   10.32    0.91
   1  -6  12   12.81    0.93
  -1   6 -12   13.52    0.94
   1  -6  12   11.53    0.93
   1  -6  12   11.59    0.93
  -1   6 -12   11.20    0.97
   1  -6  12   11.16    0.83
  -1   6 -12   12.27    0.98
  -1   6 -12   11.89    0.99
   1  -6  12   11.87    1.00
  -1   6 -12   10.98    0.98
  -1   6 -12   10.90    1.00
  -1   6 -12   12.34    1.60
  -1   6 -12   12.24    1.00
   1  -6  12   11.21    1.00
   1  -6  13    8.49    0.77
   1  -6  13    6.24    0.72
   1  -6  13    7.79    0.74
  -1   6 -13    7.90    0.72
  -1   6 -13    7.63    0.79
   1  -6  13    7.85    0.74
  -1   6 -13    7.92    0.77
  -1   6 -13    8.28    0.83
   1  -6  13    7.40    0.78
  -1   6 -13    8.48    0.82
  -1   6 -13    7.73    0.81
  -1   6 -13    8.03    0.82
   1  -6  13    8.36    0.82
   1  -6  14    2.02    0.44
   1  -6  14    1.32    0.41
   1  -6  14    2.14    0.44
   1  -6  14    1.90    0.44
   1  -6  14    2.05    0.44
  -1   6 -14    1.97    0.50
   1  -6  14    2.91    0.46
  -1   6 -14    2.07    0.47
  -1   6 -14    2.48    0.54
   1  -6  14    2.42    0.51
  -1   6 -14    2.06    0.50
  -1   6 -14    1.98    0.50
   1  -6  14    2.49    0.52
  -1   6 -14    2.23    0.51
   1  -6  15    3.74    0.46
   1  -6  15    2.71    0.46
   1  -6  15    5.18    0.55
   1  -6  15    3.23    0.47
  -1   6 -15    3.47    0.52
  -1   6 -15    3.74    0.52
  -1   6 -15    4.07    0.56
   1  -6  15    2.95    0.52
  -1   6 -15    4.25    0.57
  -1   6 -15    4.58    0.57
  -1   6 -15    3.60    0.53
   1  -6  15    3.73    0.54
   1  -6  16    0.82    0.30
   1  -6  16    1.01    0.34
  -1   6 -16    1.40    0.37
  -1   6 -16    0.57    0.31
   1  -6  16    0.44    0.34
  -1   6 -16    0.88    0.36
  -1   6 -16    0.49    0.33
  -1   6 -16    0.65    0.33
   1  -6  16    0.63    0.33
  -1   6 -16    0.46    0.33
   1  -6  17   -0.13    0.24
  -1   6 -17   -0.12    0.26
  -1   6 -17   -0.06    0.23
   1  -6  17    0.02    0.24
  -1   6 -17    0.04    0.26
  -1   6 -17    0.15    0.24
  -1   6 -18    1.61    0.23
  -1   5  18    9.95    0.70
   1  -5 -18   10.30    0.64
   1  -5 -18   11.00    0.71
   1  -5 -17    3.57    0.46
   1  -5 -17    2.83    0.40
   1  -5 -17    3.53    0.45
   1  -5 -17    2.64    0.38
  -1   5  17    3.24    0.47
   1  -5 -17    3.43    0.45
   1  -5 -17    3.09    0.42
  -1   5  17    2.85    0.43
  -1   5  16    1.39    0.42
   1  -5 -16    1.16    0.37
  -1   5  16    1.52    0.38
   1  -5 -16    0.85    0.38
   1  -5 -16    1.15    0.41
   1  -5 -16    1.19    0.39
  -1   5  16    0.83    0.37
  -1   5  16    1.07    0.35
  -1   5  16    1.16    0.45
   1  -5 -16    1.21    0.40
   1  -5 -16    1.04    0.40
  -1   5  16    0.41    0.36
  -1   5  15   37.52    2.02
   1  -5 -15   34.78    1.95
  -1   5  15   33.01    1.90
   1  -5 -15   34.24    1.92
   1  -5 -15   35.08    1.93
   1  -5 -15   35.53    1.93
  -1   5  15   29.48    1.86
  -1   5  15   35.45    1.99
  -1   5  15   32.99    1.94
   1  -5 -15   37.97    1.96
   1  -5 -15   36.18    1.94
  -1   5  15   33.59    1.96
  -1   5  15   32.17    1.92
  -1   5  14    0.14    0.44
   1  -5 -14    0.66    0.44
   1  -5 -14    0.71    0.44
  -1   5  14    0.47    0.38
  -1   5  14    0.66    0.40
  -1   5  14    0.43    0.39
  -1   5  14    0.63    0.43
   1  -5 -14    0.34    0.42
  -1   5  14    0.90    0.42
   1  -5 -14    0.08    0.43
  -1   5  14    0.18    0.31
  -1   5  13   42.50    2.23
  -1   5  13   37.95    2.15
  -1   5  13   35.54    2.13
  -1   5  13   31.69    3.16
  -1   5  13   43.51    3.49
   1  -5 -13   36.96    2.13
   1  -5 -13   41.09    2.16
  -1   5  13   37.14    2.10
  -1   5  13   32.88    2.07
   1  -5 -13   40.21    2.11
  -1   5  13   38.73    2.18
  -1   5  13   40.88    2.21
   1  -5 -13   38.64    2.11
  -1   5  13   37.59    2.15
   1  -5 -13   39.73    3.35
  -1   5  13   33.59    2.07
  -1   5  12    6.42    0.75
  -1   5  12    6.32    0.73
  -1   5  12    5.57    1.45
  -1   5  12    7.72    1.50
   1  -5 -12    5.24    0.66
  -1   5  12    6.26    0.69
   1  -5 -12    5.48    0.68
  -1   5  12    5.98    0.69
   1  -5 -12    4.85    0.60
  -1   5  12    6.62    0.75
  -1   5  12    6.75    0.74
  -1   5  12    5.64    0.70
   1  -5 -12    6.11    0.64
   1  -5 -12    5.05    1.28
  -1   5  12    6.19    0.65
  -1   5  11   41.79    2.22
  -1   5  11   38.17    2.18
  -1   5  11   38.86    3.28
  -1   5  11   41.18    3.36
  -1   5  11   37.09    2.12
   1  -5 -11   38.32    2.16
   1  -5 -11   45.16    3.41
  -1   5  11   37.08    2.12
   1  -5 -11   40.82    2.11
   1  -5 -11   35.13    2.08
  -1   5  11   36.40    2.07
  -1   5  11   42.85    2.23
   1  -5 -11   40.30    2.12
   1  -5 -11   40.21    2.09
  -1   5  11   41.37    2.20
  -1   5  11   41.02    2.20
  -1   5  11   38.70    2.17
  -1   5  11   35.61    2.09
   1  -5 -11   39.41    3.29
  -1   5  10    2.17    0.48
  -1   5  10    2.25    0.48
  -1   5  10    1.65    0.93
  -1   5  10    2.30    0.96
   1  -5 -10    1.61    0.84
  -1   5  10    1.47    0.45
   1  -5 -10    1.67    0.44
   1  -5 -10    2.12    0.45
  -1   5  10    0.56    0.39
   1  -5 -10    1.55    0.37
  -1   5  10    1.48    0.47
  -1   5  10    1.11    0.32
  -1   5  10    1.70    0.44
   1  -5 -10    1.26    0.41
  -1   5  10    1.97    0.45
  -1   5  10    2.07    0.46
   1  -5 -10    1.47    0.43
   1  -5 -10    2.16    0.98
  -1   5  10    1.82    0.39
  -1   5   9    2.41    0.46
   1  -5  -9    0.74    0.84
  -1   5   9    1.87    0.42
   1  -5  -9    1.96    0.43
  -1   5   9    1.79    0.42
  -1   5   9    2.12    0.43
  -1   5   9    2.08    0.91
  -1   5   9    1.52    0.41
  -1   5   9    1.20    0.97
  -1   5   9    1.67    0.42
  -1   5   9    1.60    0.33
   1  -5  -9    2.32    0.43
  -1   5   9    1.78    0.43
  -1   5   9    2.44    0.48
   1  -5  -9    2.38    0.41
  -1   5   9    1.50    0.40
  -1   5   9    1.91    0.37
   1  -5  -9   -0.15    0.89
  -1   5   8   21.44    1.24
  -1   5   8   20.31    1.26
   1  -5  -8   19.49    1.24
  -1   5   8   20.80    1.23
   1  -5  -8   20.98    2.06
  -1   5   8   20.72    1.23
  -1   5   8   19.59    1.23
  -1   5   8   25.10    2.18
  -1   5   8   19.69    1.16
  -1   5   8   22.43    1.28
  -1   5   8   21.05    1.26
  -1   5   8   20.04    1.26
  -1   5   8   22.04    1.27
   1  -5  -8   21.25    1.19
   1  -5  -8   16.42    1.96
   1  -5  -8   20.10    1.16
  -1   5   8   18.62    1.17
   1  -5  -7   33.49    1.84
  -1   5   7   38.69    1.94
  -1   5   7   38.77    1.97
  -1   5   7   37.50    1.94
   1  -5  -7   32.01    2.65
  -1   5   7   36.72    1.94
  -1   5   7   36.43    1.93
  -1   5   7   45.11    2.91
  -1   5   7   35.53    1.86
  -1   5   7   38.05    1.96
  -1   5   7   40.83    1.98
  -1   5   7   37.33    1.95
  -1   5   7   38.71    1.96
   1  -5  -7   37.66    1.89
   1  -5  -7   37.39    1.88
   1  -5  -7   38.91    2.86
  -1   5   7   34.61    1.88
   1  -5  -6    7.48    1.15
  -1   5   6    7.44    0.61
  -1   5   6    7.73    0.56
   1  -5  -6    6.26    0.54
  -1   5   6    7.94    0.61
  -1   5   6    8.05    1.14
  -1   5   6    7.22    0.61
  -1   5   6    7.83    0.61
   1  -5  -6    7.67    0.58
  -1   5   6    8.26    0.63
  -1   5   6    7.09    0.60
  -1   5   6    8.04    0.63
  -1   5   5   25.81    1.35
  -1   5   5   26.57    1.41
   1  -5  -5   27.18    1.35
  -1   5   5   25.72    1.40
  -1   5   5   26.34    1.40
   1  -5  -5   25.95    1.36
  -1   5   5   25.26    1.39
  -1   5   5   24.13    1.38
  -1   5   5   26.13    1.41
  -1   5   5   26.21    1.40
  -1   5   4    8.24    0.60
  -1   5   4    7.61    0.58
   1  -5  -4    8.05    0.58
  -1   5   4    8.08    0.61
  -1   5   4    8.92    0.62
  -1   5   4    8.66    1.10
   1  -5  -4    8.14    0.56
  -1   5   4    7.93    0.60
  -1   5   3   24.09    1.30
  -1   5   3   24.82    1.31
  -1   5   3   24.64    1.31
  -1   5   3   24.28    1.32
  -1   5   3   27.40    1.90
   1  -5  -3   25.03    1.27
   1  -5  -3   25.56    1.92
  -1   5   3   25.64    1.33
  -1   5   2    6.27    0.89
  -1   5   2    4.80    0.45
  -1   5   2    5.32    0.46
   1  -5  -2    6.64    0.46
  -1   5   2    5.74    0.48
   1  -5  -2    5.20    0.88
   1  -5  -2    4.13    0.49
  -1   5   1   82.38    4.18
   1  -5  -1   97.18    4.15
   1  -5  -1   90.46    4.74
   1  -5  -1   91.22    4.72
  -1   5   1   84.05    4.70
  -1   5   0   36.21    1.99
   1  -5   0   40.14    2.39
  -1   5   0   37.60    2.41
   1  -5   0   39.42    2.22
   1  -5   1   74.58    3.64
   1  -5   1   67.38    3.40
  -1   5  -1   63.45    3.65
  -1   5  -1   61.56    3.24
   1  -5   1   70.74    3.50
   1  -5   1   61.98    3.04
  -1   5  -1   65.52    3.09
  -1   5  -1   67.46    3.10
   1  -5   2  306.01   14.47
  -1   5  -2  308.49   14.81
   1  -5   2  334.21   14.80
   1  -5   2  368.25   14.93
  -1   5  -2  311.07   14.49
   1  -5   2  339.59   14.46
  -1   5  -2  314.01   14.50
  -1   5  -2  324.27   14.50
   1  -5   3   33.23    1.71
  -1   5  -3   30.51    2.02
   1  -5   3   32.03    1.91
   1  -5   3   36.83    2.10
  -1   5  -3   33.61    1.72
  -1   5  -3   34.89    1.99
  -1   5  -3   34.23    1.72
   1  -5   3   34.13    1.69
  -1   5  -3   35.13    1.74
   1  -5   3   34.08    1.72
  -1   5  -3   34.02    1.72
   1  -5   4   37.05    1.82
   1  -5   4   35.97    1.98
  -1   5  -4   36.01    1.82
  -1   5  -4   32.76    2.17
  -1   5  -4   35.50    1.82
   1  -5   4   37.14    1.78
   1  -5   4   34.99    1.77
  -1   5  -4   35.62    1.80
  -1   5  -4   36.95    1.84
  -1   5  -4   35.62    1.82
   1  -5   4   34.59    1.81
   1  -5   4   33.23    2.00
   1  -5   5    8.20    0.62
   1  -5   5    9.92    0.68
   1  -5   5    9.16    0.65
   1  -5   5    7.87    0.60
  -1   5  -5    8.54    0.63
  -1   5  -5    8.87    0.65
   1  -5   5    8.28    0.62
   1  -5   5    8.50    0.61
  -1   5  -5    9.10    0.66
   1  -5   5    8.46    0.65
  -1   5  -5    8.14    0.63
   1  -5   5    8.29    0.62
  -1   5  -5    8.62    0.67
  -1   5  -5    7.81    0.62
  -1   5  -5    8.36    0.64
   1  -5   5    9.78    0.68
   1  -5   5    9.10    0.83
   1  -5   6    2.77    0.44
   1  -5   6    2.15    0.36
  -1   5  -6    2.34    0.40
  -1   5  -6    2.05    0.39
   1  -5   6    1.74    0.38
   1  -5   6    2.29    0.35
   1  -5   6    2.31    0.39
   1  -5   6    2.05    0.38
   1  -5   6    2.72    0.42
   1  -5   6    2.25    0.37
  -1   5  -6    2.28    0.41
  -1   5  -6    1.94    0.37
  -1   5  -6    2.56    0.38
  -1   5  -6    1.95    0.40
   1  -5   6    2.78    0.42
  -1   5  -6    3.58    0.76
  -1   5  -6    2.45    0.39
   1  -5   7    8.79    0.68
   1  -5   7    7.35    0.64
   1  -5   7    8.75    0.63
  -1   5  -7    8.05    0.67
  -1   5  -7    7.98    0.64
   1  -5   7    8.56    0.68
   1  -5   7    8.24    0.63
  -1   5  -7    6.96    0.64
  -1   5  -7    7.69    0.65
   1  -5   7    8.08    0.67
   1  -5   7    7.78    0.59
  -1   5  -7    8.16    0.69
  -1   5  -7    7.59    0.66
   1  -5   7    7.85    0.68
   1  -5   7    8.63    0.63
  -1   5  -7    9.17    0.71
  -1   5  -7    8.70    0.67
  -1   5  -7    9.81    1.18
   1  -5   7    8.55    0.70
   1  -5   8   72.87    3.50
   1  -5   8   74.50    3.49
   1  -5   8   70.85    3.44
  -1   5  -8   76.61    3.52
   1  -5   8   75.49    3.47
   1  -5   8   71.19    3.46
  -1   5  -8   70.57    3.45
   1  -5   8   69.78    3.39
  -1   5  -8   71.81    3.49
  -1   5  -8   69.45    3.48
   1  -5   8   68.56    3.50
   1  -5   8   73.41    3.52
   1  -5   8   64.97    3.36
  -1   5  -8   71.94    3.49
  -1   5  -8   70.13    3.51
   1  -5   8   63.99    3.37
  -1   5  -8   74.68    3.49
  -1   5  -8   74.87    3.55
  -1   5  -8   75.82    4.30
   1  -5   8   73.50    3.54
   1  -5   9   38.28    2.02
   1  -5   9   37.63    2.00
  -1   5  -9   38.55    2.04
  -1   5  -9   33.54    1.93
   1  -5   9   34.37    1.92
  -1   5  -9   35.68    2.00
   1  -5   9   36.80    1.89
   1  -5   9   38.53    1.97
   1  -5   9   37.43    1.98
  -1   5  -9   37.01    1.97
  -1   5  -9   37.65    2.01
  -1   5  -9   36.88    2.01
  -1   5  -9   37.31    2.01
   1  -5   9   33.39    1.87
   1  -5   9   38.48    2.04
   1  -5   9   36.88    2.02
  -1   5  -9   38.47    2.04
   1  -5   9   32.80    1.85
  -1   5  -9   38.79    2.00
  -1   5  -9   39.97    2.07
   1  -5   9   39.88    2.07
  -1   5  -9   37.55    2.79
   1  -5  10    5.04    0.62
   1  -5  10    6.05    0.63
  -1   5 -10    4.90    0.57
  -1   5 -10    5.41    0.63
   1  -5  10    5.07    0.58
   1  -5  10    5.10    0.53
  -1   5 -10    4.75    0.63
   1  -5  10    6.16    0.64
   1  -5  10    5.96    0.62
  -1   5 -10    5.62    0.64
   1  -5  10    6.44    0.70
   1  -5  10    5.06    0.53
   1  -5  10    5.58    0.65
  -1   5 -10    5.99    0.67
  -1   5 -10    5.89    0.68
  -1   5 -10    5.52    0.63
  -1   5 -10    5.44    0.68
  -1   5 -10    5.30    1.09
   1  -5  10    4.65    0.63
   1  -5  11    0.22    0.40
   1  -5  11   -0.16    0.39
  -1   5 -11    0.47    0.36
   1  -5  11   -0.03    0.36
  -1   5 -11    0.51    0.42
  -1   5 -11    0.56    0.44
   1  -5  11    0.33    0.32
   1  -5  11    0.51    0.40
   1  -5  11    0.58    0.37
  -1   5 -11    0.04    0.42
  -1   5 -11    0.50    0.43
   1  -5  11   -0.21    0.42
  -1   5 -11    0.12    0.41
   1  -5  11    0.47    0.43
  -1   5 -11    0.23    0.40
  -1   5 -11    0.70    0.44
   1  -5  11    1.23    0.46
   1  -5  12    1.82    0.45
   1  -5  12    2.15    0.42
  -1   5 -12    2.23    0.54
   1  -5  12    1.91    0.44
  -1   5 -12    2.36    0.51
   1  -5  12    2.07    0.53
   1  -5  12    1.89    0.50
  -1   5 -12    2.53    0.54
  -1   5 -12    1.86    0.46
   1  -5  12    2.49    0.48
  -1   5 -12    2.20    0.88
   1  -5  13   14.94    1.19
   1  -5  13   16.88    1.17
   1  -5  13   19.14    1.20
  -1   5 -13   17.73    1.20
  -1   5 -13   16.37    1.14
   1  -5  13   18.07    1.11
   1  -5  13   16.49    1.16
  -1   5 -13   17.41    1.21
   1  -5  13   14.72    1.19
  -1   5 -13   20.21    1.30
  -1   5 -13   14.91    1.15
  -1   5 -13   16.28    1.22
  -1   5 -13   18.44    1.24
   1  -5  13   19.80    1.31
   1  -5  14   81.31    4.00
   1  -5  14   77.88    4.05
  -1   5 -14   81.68    3.98
  -1   5 -14   81.01    4.03
   1  -5  14   81.71    4.03
   1  -5  14   83.66    3.99
  -1   5 -14   82.83    4.09
  -1   5 -14   82.22    4.09
  -1   5 -14   84.95    4.12
   1  -5  14   84.92    4.11
  -1   5 -14   81.54    4.10
  -1   5 -14   76.30    4.01
   1  -5  14   79.36    4.10
  -1   5 -14   85.05    4.10
   1  -5  15    0.18    0.35
   1  -5  15   -0.30    0.37
  -1   5 -15    0.27    0.41
  -1   5 -15   -0.03    0.35
   1  -5  15   -0.19    0.36
  -1   5 -15    0.40    0.40
  -1   5 -15   -0.04    0.42
  -1   5 -15    0.03    0.36
  -1   5 -15    0.08    0.36
  -1   5 -15    0.35    0.37
   1  -5  15    0.08    0.39
   1  -5  16    0.63    0.33
   1  -5  16    0.15    0.36
  -1   5 -16    0.46    0.39
  -1   5 -16    0.46    0.33
   1  -5  16    0.07    0.33
  -1   5 -16    0.34    0.36
  -1   5 -16    0.27    0.39
  -1   5 -16    0.77    0.35
   1  -5  16    0.44    0.33
  -1   5 -16    0.50    0.36
   1  -5  17    0.79    0.32
  -1   5 -17    0.71    0.33
   1  -5  17    0.85    0.30
  -1   5 -17    0.94    0.34
  -1   5 -17    0.88    0.32
  -1   5 -17    0.97    0.29
  -1   5 -17    0.51    0.29
   1  -5  17    0.90    0.30
  -1   5 -17    0.93    0.29
  -1   5 -18    0.95    0.26
   1  -5  18    0.24    0.21
   1  -5  18    0.52    0.25
   1  -4 -18   -0.02    0.29
  -1   4  18    0.26    0.24
  -1   4  18    0.37    0.31
   1  -4 -18    0.71    0.29
   1  -4 -18    0.31    0.30
   1  -4 -18    0.39    0.24
  -1   4  17    9.44    0.79
   1  -4 -17    9.95    0.75
   1  -4 -17   11.11    0.79
   1  -4 -17    9.77    0.78
  -1   4  17    8.24    0.73
  -1   4  17    8.72    0.72
  -1   4  17   10.61    0.83
   1  -4 -17   10.85    0.80
   1  -4 -17   10.47    0.74
  -1   4  17    9.39    0.76
  -1   4  16    5.72    0.68
   1  -4 -16    5.71    0.61
   1  -4 -16    6.04    0.66
  -1   4  16    5.36    0.58
   1  -4 -16    5.05    0.60
   1  -4 -16    6.94    0.67
  -1   4  16    5.81    0.62
  -1   4  16    6.72    0.72
   1  -4 -16    6.29    0.67
   1  -4 -16    6.13    0.63
  -1   4  16    5.89    0.63
  -1   4  15   26.58    1.66
  -1   4  15   28.42    1.75
   1  -4 -15   29.58    1.71
   1  -4 -15   32.01    1.71
   1  -4 -15   28.50    1.66
   1  -4 -15   25.72    1.61
   1  -4 -15   31.38    1.71
   1  -4 -15   29.76    1.68
  -1   4  15   25.73    1.69
  -1   4  15   25.86    1.64
  -1   4  14    0.79    0.44
  -1   4  14    1.54    0.95
  -1   4  14    1.93    0.54
   1  -4 -14    2.26    0.52
  -1   4  14    1.37    0.42
   1  -4 -14    1.52    0.44
  -1   4  14    1.10    0.46
   1  -4 -14    1.22    0.39
  -1   4  14    1.63    0.50
  -1   4  14    1.58    0.47
   1  -4 -14    1.38    0.47
   1  -4 -14    1.57    0.46
  -1   4  14    1.83    0.43
  -1   4  13   25.96    2.66
   1  -4 -13   25.09    1.54
  -1   4  13   24.12    1.48
   1  -4 -13   24.07    2.51
  -1   4  13   23.15    1.49
   1  -4 -13   26.12    1.50
   1  -4 -13   20.58    1.44
  -1   4  13   22.92    1.48
  -1   4  13   23.58    1.47
  -1   4  13   25.88    1.58
   1  -4 -13   27.51    2.66
  -1   4  13   26.30    1.57
  -1   4  12   99.34    4.77
  -1   4  12  101.67    4.80
  -1   4  12  106.68    6.27
  -1   4  12   99.86    6.09
   1  -4 -12  103.67    4.75
   1  -4 -12   97.34    6.03
   1  -4 -12   95.07    4.73
  -1   4  12   94.99    4.69
   1  -4 -12  101.23    4.69
  -1   4  12   91.57    4.68
   1  -4 -12   87.27    4.65
  -1   4  12   99.98    4.78
  -1   4  12   93.27    4.67
  -1   4  12  100.48    4.80
  -1   4  12   94.97    4.75
   1  -4 -12   96.21    4.68
  -1   4  12   94.15    4.70
   1  -4 -12  109.07    6.22
  -1   4  11    0.81    0.41
   1  -4 -11   -0.15    0.68
  -1   4  11    0.17    0.79
  -1   4  11    0.51    0.78
  -1   4  11    0.08    0.46
   1  -4 -11   -0.08    0.34
   1  -4 -11   -0.25    0.39
  -1   4  11   -0.21    0.38
   1  -4 -11   -1.93    1.18
  -1   4  11   -0.03    0.37
   1  -4 -11   -0.03    0.38
   1  -4 -11    0.16    0.30
  -1   4  11   -0.13    0.30
  -1   4  11    0.04    0.37
   1  -4 -11   -0.03    0.32
   1  -4 -11    0.10    0.36
  -1   4  11    0.21    0.39
  -1   4  11   -0.04    0.46
   1  -4 -11    0.17    0.72
  -1   4  11    0.07    0.32
  -1   4  10   99.72    4.76
  -1   4  10   99.17    4.76
   1  -4 -10  101.81    5.88
  -1   4  10   94.11    4.69
   1  -4 -10   93.56    4.72
  -1   4  10   94.84    4.70
   1  -4 -10  100.25    4.67
  -1   4  10  107.26    6.01
  -1   4  10  107.86    6.01
   1  -4 -10  106.31    5.84
  -1   4  10   93.57    4.66
  -1   4  10  100.72    4.77
   1  -4 -10   98.64    4.65
   1  -4 -10   98.96    4.68
  -1   4  10  101.36    4.78
  -1   4  10  100.84    4.76
  -1   4  10  101.11    4.76
   1  -4 -10  100.33    5.91
  -1   4  10   92.98    4.68
  -1   4   9   45.17    2.26
  -1   4   9   43.57    2.23
   1  -4  -9   45.16    3.16
  -1   4   9   39.98    2.17
   1  -4  -9   40.67    2.20
  -1   4   9   40.55    2.17
  -1   4   9   48.44    3.28
   1  -4  -9   40.86    3.02
  -1   4   9   48.62    3.25
  -1   4   9   44.13    2.25
  -1   4   9   38.56    2.13
   1  -4  -9   41.50    2.13
   1  -4  -9   41.89    2.15
  -1   4   9   43.73    2.24
  -1   4   9   41.17    2.22
  -1   4   9   43.70    2.24
   1  -4  -9   51.58    3.37
  -1   4   9   41.68    2.17
  -1   4   8   23.95    1.35
  -1   4   8   21.78    1.31
   1  -4  -8   25.68    2.10
  -1   4   8   22.97    1.30
  -1   4   8   23.06    1.30
  -1   4   8   22.50    1.29
  -1   4   8   26.61    2.18
   1  -4  -8   25.14    2.07
  -1   4   8   23.18    1.34
  -1   4   8   21.65    1.24
   1  -4  -8   22.01    1.25
  -1   4   8   24.65    1.34
  -1   4   8   22.78    1.32
  -1   4   8   22.88    1.32
  -1   4   8   20.34    1.25
   1  -4  -8   24.95    2.15
  -1   4   7    7.91    0.61
  -1   4   7    7.59    0.61
   1  -4  -7    7.00    1.13
  -1   4   7    7.51    0.60
  -1   4   7    7.59    0.61
   1  -4  -7    7.06    0.54
  -1   4   7    7.39    0.61
  -1   4   7    6.77    0.59
  -1   4   7    7.68    0.60
   1  -4  -7    5.99    1.07
  -1   4   7    5.87    0.52
   1  -4  -7    6.68    0.52
   1  -4  -7    6.53    1.10
  -1   4   6   85.64    4.01
   1  -4  -6   88.84    4.77
   1  -4  -6   81.68    3.94
  -1   4   6   84.65    3.99
  -1   4   6   81.49    4.00
  -1   4   6   85.41    3.99
  -1   4   6   84.49    4.00
  -1   4   6   91.62    4.77
   1  -4  -6   98.10    4.79
  -1   4   5   47.94    2.47
  -1   4   5   54.59    3.14
   1  -4  -5   55.01    3.14
  -1   4   5   50.67    2.48
  -1   4   5   49.93    2.47
   1  -4  -5   53.75    2.45
  -1   4   5   50.67    2.49
   1  -4  -5   54.28    3.19
  -1   4   5   50.84    2.48
   1  -4  -5   54.37    3.16
   1  -4  -4   80.57    4.58
  -1   4   4   90.74    4.55
   1  -4  -3   67.96    3.72
   1  -4  -3   63.19    3.65
  -1   4   3   71.98    3.68
   1  -4  -2  350.80   16.76
  -1   4   2  375.52   16.76
   1  -4  -1 1324.33   55.70
  -1   4   1 1399.49   55.71
  -1   4   0   87.14    3.97
   1  -4   0   82.99    4.27
  -1   4   0   77.34    4.28
   1  -4   1    2.93    0.55
  -1   4  -1    2.45    0.37
   1  -4   1    2.40    0.47
   1  -4   1    2.43    0.56
  -1   4  -2    7.50    0.66
   1  -4   2    8.61    0.79
  -1   4  -2    6.05    0.49
  -1   4  -2    7.53    0.70
   1  -4   2    6.70    0.69
  -1   4  -3   11.46    0.82
   1  -4   3   15.44    1.08
   1  -4   3   12.52    0.92
   1  -4   3   13.01    0.96
  -1   4  -3   12.93    1.02
   1  -4   4   24.28    1.29
  -1   4  -4   23.81    1.62
   1  -4   4   24.25    1.46
  -1   4  -4   23.52    1.29
  -1   4  -4   24.29    1.31
  -1   4  -4   25.48    1.29
   1  -4   4   27.11    1.51
   1  -4   5    9.27    0.66
  -1   4  -5    8.78    0.64
  -1   4  -5    6.76    0.89
   1  -4   5    7.54    0.88
   1  -4   5    8.53    0.61
  -1   4  -5    9.82    0.64
  -1   4  -5    9.19    0.63
  -1   4  -5    8.68    0.65
  -1   4  -5    7.04    0.94
   1  -4   5    9.13    0.64
   1  -4   5    9.37    0.65
   1  -4   5    9.27    0.84
   1  -4   6    0.32    0.34
   1  -4   6    0.27    0.29
  -1   4  -6    0.57    0.31
   1  -4   6    0.34    0.31
   1  -4   6    0.40    0.30
  -1   4  -6    0.29    0.31
   1  -4   6    0.18    0.28
   1  -4   6    0.33    0.29
   1  -4   6    0.56    0.32
  -1   4  -6    0.31    0.28
   1  -4   6    0.39    0.31
  -1   4  -6    0.04    0.29
  -1   4  -6    0.69    0.30
  -1   4  -6    0.47    0.31
  -1   4  -6    0.80    0.30
   1  -4   6    0.21    0.32
   1  -4   6    0.69    0.30
   1  -4   7   45.58    2.16
   1  -4   7   41.45    2.13
  -1   4  -7   44.81    2.16
   1  -4   7   43.38    2.11
  -1   4  -7   41.37    2.10
  -1   4  -7   41.20    2.13
   1  -4   7   42.09    2.11
   1  -4   7   40.62    2.14
  -1   4  -7   42.98    2.13
   1  -4   7   37.90    2.05
  -1   4  -7   41.37    2.14
  -1   4  -7   41.43    2.12
   1  -4   7   44.02    2.16
   1  -4   7   37.56    2.03
  -1   4  -7   41.65    2.10
  -1   4  -7   45.58    2.19
  -1   4  -7   50.03    2.84
   1  -4   7   42.67    2.17
   1  -4   7   42.24    2.15
   1  -4   8    1.62    0.39
   1  -4   8    1.99    0.42
  -1   4  -8    2.43    0.43
   1  -4   8    2.47    0.36
   1  -4   8    2.14    0.40
   1  -4   8    1.81    0.32
   1  -4   8    2.04    0.35
  -1   4  -8    1.77    0.39
  -1   4  -8    2.06    0.38
  -1   4  -8    3.17    0.43
   1  -4   8    2.55    0.43
   1  -4   8    2.29    0.43
  -1   4  -8    1.47    0.38
  -1   4  -8    2.63    0.43
   1  -4   8    1.66    0.32
   1  -4   8    2.15    0.37
  -1   4  -8    2.13    0.41
  -1   4  -8    1.87    0.35
  -1   4  -8    2.45    0.45
   1  -4   8    1.76    0.40
   1  -4   8    2.39    0.43
  -1   4  -8    2.00    0.71
   1  -4   9   11.85    0.87
   1  -4   9   12.28    0.90
  -1   4  -9   14.15    0.94
   1  -4   9   12.46    0.83
   1  -4   9   12.17    0.79
   1  -4   9   11.57    0.84
  -1   4  -9   10.84    0.83
  -1   4  -9   11.06    0.86
   1  -4   9   12.44    0.85
  -1   4  -9   12.58    0.89
   1  -4   9   12.01    0.89
   1  -4   9   11.67    0.91
  -1   4  -9   11.47    0.86
  -1   4  -9   12.90    0.89
  -1   4  -9   12.74    0.89
   1  -4   9   11.43    0.78
  -1   4  -9   11.71    0.91
   1  -4   9   13.48    0.95
  -1   4  -9   14.56    1.53
   1  -4   9   12.37    0.93
   1  -4  10  185.93    8.70
   1  -4  10  197.96    8.77
   1  -4  10  196.59    8.69
  -1   4 -10  189.82    8.75
  -1   4 -10  176.66    8.65
   1  -4  10  185.39    8.67
   1  -4  10  186.11    8.63
   1  -4  10  190.12    8.70
  -1   4 -10  183.17    8.70
  -1   4 -10  182.85    8.72
  -1   4 -10  197.84    8.75
  -1   4 -10  185.09    8.72
   1  -4  10  188.31    8.75
  -1   4 -10  191.35    8.73
   1  -4  10  185.40    8.76
  -1   4 -10  188.79    8.74
  -1   4 -10  190.86    8.78
   1  -4  10  182.93    8.76
   1  -4  10  193.66    8.78
   1  -4  11  156.94    7.36
   1  -4  11  147.69    7.27
   1  -4  11  158.09    7.29
  -1   4 -11  158.11    7.35
  -1   4 -11  152.79    7.27
  -1   4 -11  150.47    7.30
   1  -4  11  153.80    7.29
   1  -4  11  156.23    7.23
  -1   4 -11  155.03    7.33
   1  -4  11  153.29    7.27
  -1   4 -11  165.84    7.36
  -1   4 -11  155.75    7.33
  -1   4 -11  155.52    7.34
  -1   4 -11  155.58    7.35
   1  -4  11  157.31    7.38
   1  -4  11  156.45    7.36
  -1   4 -11  162.31    7.39
   1  -4  11  153.53    7.37
   1  -4  11  158.43    7.38
  -1   4 -11  165.96    8.43
   1  -4  12    2.13    0.46
   1  -4  12    2.36    0.53
   1  -4  12    2.12    0.49
  -1   4 -12    1.55    0.46
  -1   4 -12    2.27    0.45
  -1   4 -12    2.74    0.55
   1  -4  12    2.31    0.46
  -1   4 -12    2.14    0.48
   1  -4  12    2.55    0.43
   1  -4  12    2.28    0.47
  -1   4 -12    2.95    0.53
   1  -4  12    1.53    0.48
  -1   4 -12    2.15    0.54
   1  -4  12    2.73    0.55
  -1   4 -12    2.97    0.57
  -1   4 -12    2.31    0.51
  -1   4 -12    2.35    0.52
  -1   4 -12    1.88    0.84
   1  -4  12    1.75    0.51
   1  -4  12    2.13    0.56
   1  -4  13  131.36    5.91
  -1   4 -13  124.70    5.85
   1  -4  13  122.89    5.89
   1  -4  13  124.74    5.84
   1  -4  13  127.10    5.84
  -1   4 -13  120.63    5.92
  -1   4 -13  112.22    5.86
  -1   4 -13  133.77    5.95
  -1   4 -13  123.75    5.95
  -1   4 -13  121.92    5.95
   1  -4  13  124.64    5.96
  -1   4 -13  117.19    5.95
  -1   4 -13  119.19    7.02
   1  -4  13  119.23    5.96
   1  -4  14   12.82    0.98
   1  -4  14   14.52    1.10
  -1   4 -14   13.98    1.05
   1  -4  14   14.88    1.04
   1  -4  14   13.92    0.98
   1  -4  14   15.04    1.00
  -1   4 -14   15.17    1.08
   1  -4  14   12.12    1.06
  -1   4 -14   14.91    1.14
  -1   4 -14   15.82    1.13
  -1   4 -14   14.14    1.06
   1  -4  14   15.48    1.14
   1  -4  15    0.12    0.39
  -1   4 -15    0.36    0.36
   1  -4  15    1.10    0.42
   1  -4  15    0.84    0.37
  -1   4 -15    0.61    0.44
  -1   4 -15    0.80    0.38
  -1   4 -15    0.73    0.45
   1  -4  15    0.04    0.40
   1  -4  15    0.56    0.41
  -1   4 -15    0.71    0.44
  -1   4 -15    0.15    0.42
  -1   4 -15    0.62    0.42
  -1   4 -15    0.32    0.39
   1  -4  15    0.91    0.43
   1  -4  16   13.78    1.02
  -1   4 -16   13.73    0.98
   1  -4  16   15.00    1.02
  -1   4 -16   15.17    1.08
   1  -4  16   15.25    0.97
  -1   4 -16   15.77    1.03
  -1   4 -16   15.49    1.08
  -1   4 -16   16.29    1.09
   1  -4  16   14.81    1.04
  -1   4 -16   14.39    1.02
  -1   4 -16   14.95    1.05
  -1   4 -16   15.93    1.07
   1  -4  16   15.99    1.07
   1  -4  17   11.14    0.84
   1  -4  17   13.21    0.87
  -1   4 -17   12.43    0.91
  -1   4 -17   13.73    0.87
   1  -4  17   12.47    0.86
  -1   4 -17   15.76    0.95
  -1   4 -17   12.82    0.91
  -1   4 -17   11.50    0.86
   1  -4  17   12.65    0.88
  -1   4 -17   13.11    0.90
  -1   4 -18   -0.02    0.26
  -1   4 -18   -0.02    0.27
  -1   4 -18    0.15    0.20
   1  -4  18    0.06    0.24
   1  -4  18   -0.14    0.26
  -1   4 -18   -0.07    0.25
  -1   4 -19    1.38    0.21
  -1   3  19    1.05    0.24
   1  -3 -18    1.65    0.33
   1  -3 -18    2.01    0.40
  -1   3  18    1.66    0.35
  -1   3  18    1.25    0.35
  -1   3  18    1.97    0.40
   1  -3 -18    1.44    0.28
   1  -3 -18    1.86    0.38
   1  -3 -18    1.65    0.37
  -1   3  18    1.70    0.37
   1  -3 -17    1.16    0.39
   1  -3 -17    0.87    0.35
   1  -3 -17    1.03    0.42
  -1   3  17    0.57    0.37
  -1   3  17    1.52    0.44
   1  -3 -17    0.85    0.31
   1  -3 -17    0.92    0.39
  -1   3  17    0.91    0.38
  -1   3  16   16.67    1.09
   1  -3 -16   16.10    1.00
   1  -3 -16   17.53    1.04
  -1   3  16   13.22    0.88
   1  -3 -16   16.82    1.01
  -1   3  16   13.45    0.92
  -1   3  16   19.05    1.13
   1  -3 -16   16.03    1.01
   1  -3 -16   16.75    0.97
  -1   3  16   13.95    0.94
  -1   3  15   12.92    1.08
   1  -3 -15   15.41    1.07
   1  -3 -15   12.36    0.96
  -1   3  15   11.10    0.96
   1  -3 -15   13.29    1.02
  -1   3  15   16.07    1.15
   1  -3 -15   11.87    0.96
  -1   3  15   13.70    0.99
   1  -3 -15   14.75    1.06
   1  -3 -15   14.54    1.01
  -1   3  15   12.12    0.99
  -1   3  14    3.30    0.60
  -1   3  14    3.48    1.14
  -1   3  14    4.26    0.66
   1  -3 -14    4.67    0.63
  -1   3  14    4.05    0.56
   1  -3 -14    4.40    0.62
   1  -3 -14    5.20    0.62
  -1   3  14    4.57    0.61
   1  -3 -14    4.41    0.57
   1  -3 -14    2.97    0.53
  -1   3  14    3.22    0.57
   1  -3 -14    5.19    0.62
   1  -3 -14    4.36    0.62
  -1   3  14    3.98    0.62
  -1   3  14    5.18    0.62
   1  -3 -14    4.94    1.27
  -1   3  13   34.71    1.94
  -1   3  13   32.93    3.07
  -1   3  13   35.49    2.01
   1  -3 -13   33.66    2.96
  -1   3  13   32.98    1.87
   1  -3 -13   34.16    1.93
   1  -3 -13   33.46    1.91
  -1   3  13   30.55    1.86
   1  -3 -13   35.15    1.89
   1  -3 -13   30.32    1.86
  -1   3  13   34.18    1.96
   1  -3 -13   35.67    1.92
  -1   3  13   31.08    1.88
   1  -3 -13   33.49    1.87
  -1   3  13   33.25    1.94
  -1   3  13   33.17    1.97
  -1   3  13   31.35    1.90
  -1   3  12    8.55    0.81
  -1   3  12    8.89    0.86
  -1   3  12    7.54    1.50
   1  -3 -12   10.98    1.53
  -1   3  12    8.46    1.49
   1  -3 -12    7.32    1.38
   1  -3 -12    9.74    0.80
  -1   3  12    7.58    0.74
   1  -3 -12    8.89    0.80
  -1   3  12    8.23    0.76
   1  -3 -12    8.96    0.74
   1  -3 -12    7.75    0.73
  -1   3  12    7.90    0.75
  -1   3  12    7.86    0.79
  -1   3  12    9.34    0.81
  -1   3  12    9.37    0.84
   1  -3 -12    8.39    0.75
  -1   3  12    8.38    0.77
  -1   3  11   56.27    2.75
  -1   3  11   49.81    2.61
  -1   3  11   51.89    2.71
  -1   3  11   57.53    3.86
  -1   3  11   56.98    3.91
   1  -3 -11   53.33    3.66
   1  -3 -11   48.35    2.66
  -1   3  11   51.41    2.65
   1  -3 -11   56.44    3.76
   1  -3 -11   55.60    2.69
  -1   3  11   49.19    2.63
   1  -3 -11   55.62    2.64
   1  -3 -11   46.77    2.62
  -1   3  11   48.92    2.63
  -1   3  11   51.71    2.71
   1  -3 -11   55.21    2.65
  -1   3  11   54.52    2.74
  -1   3  11   49.58    2.69
  -1   3  11   49.57    2.65
  -1   3  10   41.13    2.15
  -1   3  10   41.77    2.23
  -1   3  10   43.94    2.25
  -1   3  10   42.16    3.18
   1  -3 -10   45.00    3.10
  -1   3  10   49.10    3.31
   1  -3 -10   45.21    3.17
  -1   3  10   41.64    2.17
   1  -3 -10   42.21    2.20
   1  -3 -10   42.65    2.15
  -1   3  10   40.19    2.16
   1  -3 -10   35.77    2.08
  -1   3  10   39.47    2.15
  -1   3  10   44.09    2.25
   1  -3 -10   42.33    2.12
   1  -3 -10   43.65    2.15
  -1   3  10   43.79    2.25
  -1   3  10   43.34    2.23
  -1   3  10   41.69    2.18
  -1   3   9  324.75   14.13
  -1   3   9  324.18   14.13
   1  -3  -9  340.39   15.15
  -1   3   9  304.69   14.06
  -1   3   9  280.84   14.06
  -1   3   9  289.00   14.05
  -1   3   9  338.45   15.22
   1  -3  -9  341.79   15.10
  -1   3   9  364.35   15.32
  -1   3   9  319.30   14.13
  -1   3   9  307.90   14.06
  -1   3   9  314.50   14.11
   1  -3  -9  312.62   14.04
   1  -3  -9  302.96   14.01
  -1   3   9  324.05   14.13
  -1   3   9  309.60   14.11
  -1   3   9  309.02   14.07
  -1   3   8  180.44    8.22
  -1   3   8  189.43    8.24
   1  -3  -8  198.16    9.12
  -1   3   8  178.23    8.21
  -1   3   8  165.40    8.15
  -1   3   8  177.84    8.23
   1  -3  -8  179.67    8.13
  -1   3   8  176.86    8.22
  -1   3   8  180.33    8.23
  -1   3   8  182.09    8.22
  -1   3   8  175.36    8.17
   1  -3  -8  193.68    9.05
  -1   3   7    3.99    0.44
  -1   3   7    3.52    0.44
   1  -3  -7    2.70    0.82
  -1   3   7    3.67    0.42
   1  -3  -7    3.50    0.37
  -1   3   7    3.20    0.41
  -1   3   7    3.44    0.41
  -1   3   7    3.25    0.38
   1  -3  -7    3.51    0.85
  -1   3   6    1.34    0.30
  -1   3   6    1.04    0.31
  -1   3   6    1.21    0.31
  -1   3   6    0.78    0.61
   1  -3  -6    2.38    0.75
  -1   3   6    1.46    0.67
  -1   3   6    1.23    0.31
   1  -3  -5   43.27    2.68
  -1   3   5   46.94    2.75
  -1   3   5   46.91    2.69
   1  -3  -4   98.81    5.05
  -1   3   4  101.02    5.05
   1  -3  -3  332.37   14.58
  -1   3   3  312.82   14.97
  -1   3   3  309.41   14.92
  -1   3   2  640.42   33.15
  -1   3   2  667.71   33.12
   1  -3  -1   59.33    2.81
  -1   3   1   54.76    3.01
  -1   3   0 1594.90   66.98
  -1   3   0 1285.43   67.20
  -1   3  -1 1353.53   65.62
  -1   3  -1 1445.07   65.72
   1  -3   2    9.67    0.81
  -1   3  -2    8.84    0.73
   1  -3   2    8.04    0.63
   1  -3   2   10.54    0.80
   1  -3   3    2.28    0.39
   1  -3   3    2.18    0.46
  -1   3  -3    1.81    0.45
   1  -3   3    2.23    0.41
  -1   3  -3    1.46    0.42
   1  -3   4   24.53    1.38
  -1   3  -4   20.86    1.48
  -1   3  -4   22.63    1.53
   1  -3   4   24.23    1.39
  -1   3  -5   56.61    2.65
   1  -3   5   50.42    2.73
   1  -3   5   54.04    2.99
   1  -3   6   13.26    0.82
   1  -3   6   12.31    0.89
  -1   3  -6   13.29    0.82
  -1   3  -6   13.86    0.82
  -1   3  -6   13.20    0.81
  -1   3  -6   13.50    0.84
   1  -3   6   12.28    0.81
   1  -3   6   12.08    0.82
  -1   3  -6   13.82    1.26
   1  -3   7   51.46    2.51
  -1   3  -7   45.61    2.43
  -1   3  -7   56.98    2.55
   1  -3   7   52.23    2.62
  -1   3  -7   50.68    2.49
   1  -3   7   49.46    2.49
   1  -3   7   55.05    2.54
   1  -3   7   52.36    2.54
  -1   3  -7   51.58    2.51
  -1   3  -7   49.72    2.51
  -1   3  -7   50.52    2.49
   1  -3   7   50.16    2.54
   1  -3   7   52.55    2.55
   1  -3   8    3.09    0.43
  -1   3  -8    2.30    0.37
   1  -3   8    2.86    0.37
  -1   3  -8    3.48    0.44
  -1   3  -8    3.62    0.44
   1  -3   8    3.49    0.40
  -1   3  -8    2.81    0.41
   1  -3   8    2.69    0.41
  -1   3  -8    2.91    0.41
  -1   3  -8    2.82    0.42
   1  -3   8    2.85    0.43
   1  -3   8    2.69    0.43
  -1   3  -8    3.21    0.43
  -1   3  -8    3.44    0.42
   1  -3   8    3.23    0.47
   1  -3   8    2.58    0.43
  -1   3  -8    4.82    0.89
  -1   3  -9   18.60    1.12
   1  -3   9   19.43    1.17
  -1   3  -9   20.08    1.21
   1  -3   9   20.91    1.16
   1  -3   9   19.21    1.15
  -1   3  -9   20.48    1.18
   1  -3   9   20.27    1.17
  -1   3  -9   19.53    1.19
   1  -3   9   21.39    1.13
  -1   3  -9   19.96    1.19
   1  -3   9   16.31    1.08
  -1   3  -9   19.02    1.19
  -1   3  -9   20.76    1.20
   1  -3   9   19.58    1.22
   1  -3   9   21.37    1.23
  -1   3  -9   20.57    1.17
   1  -3   9   19.68    1.23
   1  -3   9   20.44    1.24
   1  -3  10   -0.17    0.35
  -1   3 -10    0.47    0.32
  -1   3 -10   -0.03    0.36
   1  -3  10    0.14    0.30
   1  -3  10   -0.03    0.29
   1  -3  10    0.26    0.27
  -1   3 -10   -0.03    0.34
  -1   3 -10   -0.06    0.36
   1  -3  10    0.27    0.33
  -1   3 -10    0.09    0.32
  -1   3 -10   -0.06    0.35
   1  -3  10   -0.07    0.33
   1  -3  10    0.15    0.35
  -1   3 -10    0.54    0.37
  -1   3 -10    0.23    0.33
  -1   3 -10    0.11    0.35
   1  -3  10    0.57    0.39
   1  -3  10    0.29    0.37
  -1   3 -10    0.12    0.56
   1  -3  11    4.98    0.59
   1  -3  11    6.71    0.71
  -1   3 -11    5.00    0.56
  -1   3 -11    4.64    0.53
   1  -3  11    5.78    0.61
  -1   3 -11    5.22    0.64
   1  -3  11    5.93    0.56
   1  -3  11    4.60    0.56
   1  -3  11    5.26    0.56
  -1   3 -11    5.04    0.60
  -1   3 -11    5.77    0.63
  -1   3 -11    6.32    0.64
   1  -3  11    5.48    0.64
   1  -3  11    5.30    0.64
  -1   3 -11    5.30    0.63
  -1   3 -11    5.57    0.66
  -1   3 -11    5.09    0.62
   1  -3  11    5.10    0.64
   1  -3  11    4.72    0.63
  -1   3 -11    4.94    1.03
   1  -3  12   45.16    2.38
   1  -3  12   38.18    2.23
  -1   3 -12   38.55    2.21
   1  -3  12   45.43    2.29
  -1   3 -12   43.54    2.33
   1  -3  12   41.13    2.26
   1  -3  12   42.47    2.22
   1  -3  12   41.57    2.23
  -1   3 -12   42.37    2.30
  -1   3 -12   41.92    2.31
  -1   3 -12   44.27    2.31
   1  -3  12   43.76    2.34
  -1   3 -12   42.03    2.31
   1  -3  12   43.38    2.37
  -1   3 -12   40.74    2.30
  -1   3 -12   46.29    2.36
  -1   3 -12   43.49    2.36
   1  -3  12   45.25    2.37
   1  -3  12   43.70    2.37
  -1   3 -12   36.91    3.09
   1  -3  13    4.55    0.55
  -1   3 -13    5.16    0.65
  -1   3 -13    3.79    0.61
   1  -3  13    3.70    0.53
   1  -3  13    3.90    0.53
  -1   3 -13    4.78    0.62
  -1   3 -13    4.68    0.61
   1  -3  13    3.92    0.62
   1  -3  13    3.93    0.62
   1  -3  13    4.56    0.59
  -1   3 -13    3.90    0.52
  -1   3 -13    4.12    1.06
   1  -3  14   55.17    2.91
  -1   3 -14   52.76    2.86
   1  -3  14   58.24    2.85
   1  -3  14   55.18    2.78
  -1   3 -14   54.46    2.85
  -1   3 -14   52.27    2.86
   1  -3  14   52.25    2.90
  -1   3 -14   53.47    2.89
  -1   3 -14   53.42    2.90
   1  -3  14   53.97    2.92
   1  -3  14   55.94    2.91
   1  -3  15    0.21    0.39
  -1   3 -15    0.75    0.41
  -1   3 -15   -0.54    0.44
   1  -3  15    0.29    0.37
  -1   3 -15    0.30    0.40
  -1   3 -15   -0.29    0.42
   1  -3  15    0.61    0.40
  -1   3 -15    0.47    0.45
   1  -3  15    0.09    0.40
  -1   3 -15    0.13    0.38
  -1   3 -15    0.40    0.42
   1  -3  15   -0.29    0.40
   1  -3  16    9.66    0.84
  -1   3 -16    9.07    0.79
   1  -3  16   10.16    0.81
   1  -3  16   10.11    0.77
  -1   3 -16   11.87    0.91
  -1   3 -16    8.68    0.77
  -1   3 -16   10.01    0.81
   1  -3  16    9.64    0.81
   1  -3  16    9.49    0.84
  -1   3 -16   11.00    0.86
  -1   3 -16   10.34    0.87
  -1   3 -16    9.96    0.83
  -1   3 -16   10.30    0.87
   1  -3  16    9.86    0.84
   1  -3  17   16.20    1.11
  -1   3 -17   15.23    1.06
   1  -3  17   18.89    1.11
   1  -3  17   16.91    1.05
  -1   3 -17   19.38    1.17
  -1   3 -17   20.23    1.13
  -1   3 -17   19.47    1.18
   1  -3  17   17.56    1.13
   1  -3  17   17.61    1.10
  -1   3 -17   18.75    1.15
  -1   3 -17   18.01    1.14
  -1   3 -17   15.95    1.08
   1  -3  17   17.00    1.11
  -1   3 -17   18.86    1.14
  -1   3 -18    0.67    0.31
  -1   3 -18    0.91    0.32
  -1   3 -18    0.87    0.26
   1  -3  18    0.47    0.28
  -1   3 -18    0.80    0.31
  -1   3 -18    0.57    0.30
   1  -3  18    1.09    0.30
   1  -3  19    4.75    0.38
  -1   3 -19    6.89    0.45
  -1   2  19   11.85    0.75
   1  -2 -19   10.35    0.66
   1  -2 -19   12.43    0.77
   1  -2 -19   12.29    0.73
   1  -2 -18   17.37    1.09
   1  -2 -18   18.52    1.11
  -1   2  18   16.06    1.06
   1  -2 -18   19.22    1.13
   1  -2 -18   17.46    1.06
  -1   2  18   17.48    1.12
   1  -2 -18   19.32    1.15
   1  -2 -18   18.80    1.13
   1  -2 -18   17.97    1.11
  -1   2  18   20.13    1.17
  -1   2  17    2.93    0.52
   1  -2 -17    1.83    0.41
   1  -2 -17    2.32    0.44
   1  -2 -17    2.82    0.48
  -1   2  17    2.44    0.45
  -1   2  17    2.58    0.51
   1  -2 -17    2.26    0.41
   1  -2 -17    2.67    0.50
  -1   2  17    1.79    0.39
  -1   2  16    0.62    0.45
  -1   2  16    0.41    0.45
   1  -2 -16    0.52    0.38
   1  -2 -16    0.80    0.40
   1  -2 -16    0.26    0.41
  -1   2  16   -0.53    0.43
   1  -2 -16    0.21    0.35
  -1   2  16    0.83    0.47
  -1   2  16    0.26    0.34
   1  -2 -16   -0.57    0.49
  -1   2  16   -0.47    0.36
  -1   2  15    3.19    0.53
  -1   2  15    2.57    0.60
  -1   2  15    5.17    1.30
   1  -2 -15    3.72    0.58
   1  -2 -15    3.29    0.55
  -1   2  15    4.05    0.58
  -1   2  15    3.78    0.66
   1  -2 -15    4.02    0.55
  -1   2  15    3.97    0.56
  -1   2  15    3.49    0.56
   1  -2 -15    3.82    0.59
  -1   2  15    3.87    0.57
   1  -2 -14   17.66    1.18
  -1   2  14   15.19    1.09
   1  -2 -14   15.67    1.13
  -1   2  14   14.98    1.10
   1  -2 -14   15.98    1.12
  -1   2  14   16.56    1.16
  -1   2  14   15.91    2.15
  -1   2  14   14.50    1.07
  -1   2  14   17.74    1.16
  -1   2  13   81.72    3.85
  -1   2  13   74.76    3.78
  -1   2  13   80.31    5.22
  -1   2  13   77.78    3.92
   1  -2 -13   78.80    3.83
  -1   2  13   73.71    3.77
   1  -2 -13   77.75    5.07
  -1   2  13   67.20    3.76
  -1   2  13   74.15    3.78
   1  -2 -13   75.44    3.76
  -1   2  13   76.34    3.86
  -1   2  13   79.15    3.85
   1  -2 -13   81.38    3.83
   1  -2 -13   79.36    3.78
  -1   2  13   75.11    3.88
  -1   2  13   78.16    3.85
  -1   2  12   89.84    4.23
  -1   2  12  100.10    5.74
  -1   2  12   91.55    4.35
   1  -2 -12   90.37    5.39
   1  -2 -12   83.26    5.32
  -1   2  12   87.83    4.22
  -1   2  12   79.24    4.21
   1  -2 -12   90.34    4.26
   1  -2 -12   88.20    4.20
  -1   2  12   88.22    4.23
   1  -2 -12   76.29    4.13
  -1   2  12   90.73    4.28
  -1   2  12   91.70    4.31
  -1   2  12   83.03    4.27
   1  -2 -12   87.45    4.20
  -1   2  12   89.31    4.32
  -1   2  12   90.38    4.29
  -1   2  11   16.58    1.11
  -1   2  11   15.94    1.05
  -1   2  11   15.77    1.01
  -1   2  11   14.03    1.76
  -1   2  11   19.40    1.95
   1  -2 -11   16.99    1.85
   1  -2 -11   16.52    1.03
  -1   2  11   15.80    1.00
  -1   2  11   13.92    0.99
  -1   2  11   14.50    0.99
   1  -2 -11   15.10    0.97
   1  -2 -11   12.40    0.91
  -1   2  11   15.61    1.06
  -1   2  11   16.20    1.04
   1  -2 -11   14.72    0.98
  -1   2  11   16.41    1.08
  -1   2  11   13.49    1.02
  -1   2  11   15.44    1.04
  -1   2  10    0.74    0.34
  -1   2  10    0.75    0.33
  -1   2  10    0.78    0.31
  -1   2  10    1.19    0.34
   1  -2 -10    1.16    0.72
   1  -2 -10    1.10    0.33
  -1   2  10    0.83    0.33
   1  -2 -10    0.92    0.32
  -1   2  10    1.29    0.75
  -1   2  10    0.63    0.38
  -1   2  10    1.85    0.85
  -1   2  10    1.18    0.34
  -1   2  10    0.92    0.36
  -1   2  10    0.91    0.36
  -1   2  10    1.07    0.35
   1  -2 -10    0.61    0.30
  -1   2  10    0.26    0.29
  -1   2   9    4.10    0.49
   1  -2  -9    3.77    0.89
   1  -2  -9    4.10    0.43
  -1   2   9    3.82    0.45
  -1   2   9    4.00    0.48
  -1   2   9    3.83    0.45
   1  -2  -9    4.01    0.91
   1  -2  -9    3.65    0.39
   1  -2  -9    4.30    0.44
  -1   2   9    4.19    0.49
  -1   2   9    3.47    0.45
  -1   2   9    4.16    0.95
  -1   2   9    4.29    0.51
  -1   2   9    5.95    1.04
  -1   2   8   47.74    2.33
  -1   2   8   48.79    2.33
  -1   2   8   51.89    3.11
   1  -2  -8   51.37    3.03
  -1   2   8   42.91    2.26
  -1   2   8   45.34    2.31
   1  -2  -8   47.30    2.25
  -1   2   8   46.88    2.32
  -1   2   8   44.82    2.30
  -1   2   8   45.71    2.31
  -1   2   8   44.40    2.27
  -1   2   7  213.08    9.54
  -1   2   7  202.47    9.52
  -1   2   7  230.52   10.28
  -1   2   7  239.79   10.30
  -1   2   7  202.91    9.51
  -1   2   7  207.03    9.52
  -1   2   7  204.19    9.52
   1  -2  -7  226.03   10.21
   1  -2  -7  222.77   10.18
   1  -2  -6   61.98    3.52
   1  -2  -6   63.99    3.54
  -1   2   6   65.72    3.60
  -1   2   6   61.09    3.45
  -1   2   6   69.62    3.62
   1  -2  -5   22.49    1.57
   1  -2  -5   21.09    1.52
  -1   2   5   22.19    1.54
  -1   2   5   22.48    1.58
   1  -2  -4   33.85    1.85
  -1   2   4   33.44    1.86
  -1   2   4   36.60    1.89
  -1   2   3    0.98    0.22
   1  -2  -3    1.64    0.19
  -1   2   3    2.12    0.50
  -1   2   3    1.65    0.48
  -1   2   2    4.23    0.59
  -1   2   2    4.00    0.57
  -1   2   1 1329.89   57.65
  -1   2   1 1248.72   57.66
   1  -2   0  872.11   42.40
  -1   2   0 1011.70   42.36
   1  -2   1  264.42   12.93
  -1   2  -1  324.29   13.00
   1  -2   1  267.36   12.87
  -1   2  -1  325.86   13.00
   1  -2   2   20.40    1.12
  -1   2  -2   17.86    1.16
  -1   2  -2   17.58    1.12
  -1   2  -3   57.32    3.02
   1  -2   3   59.48    2.94
  -1   2  -3   53.68    3.00
   1  -2   4   39.06    1.93
  -1   2  -4   35.48    2.07
   1  -2   5    8.54    0.66
  -1   2  -5    8.10    0.89
   1  -2   5    7.33    0.92
   1  -2   6    2.90    0.76
  -1   2  -6    2.07    0.39
  -1   2  -6    3.70    0.41
   1  -2   6    3.84    0.49
  -1   2  -6    3.72    0.39
  -1   2  -6    3.87    0.39
   1  -2   6    3.34    0.40
   1  -2   6    3.52    0.41
  -1   2  -6    3.92    0.75
   1  -2   6    3.30    0.40
   1  -2   7    1.07    0.34
  -1   2  -7    0.79    0.32
   1  -2   7    0.71    0.59
   1  -2   7    0.65    0.33
  -1   2  -7    0.59    0.30
  -1   2  -7    0.62    0.31
  -1   2  -7    0.57    0.30
   1  -2   7    0.54    0.31
   1  -2   7    0.93    0.34
   1  -2   7    0.36    0.30
   1  -2   8    4.47    0.46
   1  -2   8    3.20    0.41
  -1   2  -8    3.73    0.46
   1  -2   8    4.04    0.41
  -1   2  -8    3.83    0.42
   1  -2   8    2.93    0.40
  -1   2  -8    3.25    0.42
  -1   2  -8    4.00    0.45
   1  -2   8    3.54    0.45
   1  -2   8    3.85    0.46
  -1   2  -8    3.81    0.44
   1  -2   8    3.91    0.47
   1  -2   8    3.67    0.46
   1  -2   9   56.29    2.81
   1  -2   9   55.25    2.81
   1  -2   9   57.75    3.74
  -1   2  -9   59.16    2.86
   1  -2   9   57.42    2.80
  -1   2  -9   56.50    2.80
   1  -2   9   58.36    2.81
   1  -2   9   58.26    2.77
   1  -2   9   56.51    2.79
  -1   2  -9   55.55    2.81
  -1   2  -9   55.73    2.82
   1  -2   9   57.84    2.87
   1  -2   9   55.73    2.84
  -1   2  -9   58.64    2.84
  -1   2  -9   56.60    2.82
  -1   2  -9   59.17    2.82
   1  -2   9   56.88    2.87
   1  -2   9   57.92    2.86
  -1   2  -9   54.18    3.49
   1  -2  10    6.41    0.60
   1  -2  10    6.32    1.17
   1  -2  10    6.32    0.61
  -1   2 -10    6.23    0.63
   1  -2  10    6.22    0.59
   1  -2  10    7.52    0.56
  -1   2 -10    6.16    0.59
  -1   2 -10    6.38    0.61
   1  -2  10    6.18    0.58
   1  -2  10    7.43    0.60
   1  -2  10    6.93    0.59
  -1   2 -10    6.69    0.61
   1  -2  10    7.34    0.68
   1  -2  10    6.62    0.63
  -1   2 -10    6.49    0.65
  -1   2 -10    6.70    0.64
  -1   2 -10    7.54    0.63
   1  -2  10    7.56    0.67
   1  -2  10    6.70    0.67
  -1   2 -10    7.12    1.11
   1  -2  11    1.66    0.41
   1  -2  11    2.19    0.43
   1  -2  11    2.78    0.97
  -1   2 -11    2.75    0.41
   1  -2  11    2.98    0.46
  -1   2 -11    2.40    0.47
   1  -2  11    2.30    0.37
  -1   2 -11    2.62    0.48
   1  -2  11    2.84    0.44
   1  -2  11    2.05    0.40
   1  -2  11    2.02    0.39
  -1   2 -11    2.38    0.45
   1  -2  11    2.58    0.49
   1  -2  11    2.42    0.48
  -1   2 -11    2.79    0.48
  -1   2 -11    2.35    0.47
  -1   2 -11    1.98    0.43
  -1   2 -11    3.09    0.86
   1  -2  11    1.90    0.48
   1  -2  11    2.28    0.50
  -1   2 -12   11.35    0.89
   1  -2  12   11.25    0.88
  -1   2 -12   12.78    0.98
   1  -2  12   13.04    0.93
  -1   2 -12   11.75    0.87
   1  -2  12   12.93    0.85
   1  -2  12   11.98    0.87
   1  -2  12   11.48    0.90
  -1   2 -12   12.64    0.95
   1  -2  12   12.18    0.88
  -1   2 -12   12.90    0.97
  -1   2 -12   13.29    0.95
   1  -2  12   12.31    0.96
   1  -2  12   11.45    0.98
  -1   2 -12   10.95    0.93
  -1   2 -12   11.87    0.95
  -1   2 -12   10.96    0.89
  -1   2 -12   13.50    1.66
   1  -2  12   12.89    1.01
   1  -2  12   14.10    1.02
  -1   2 -13   25.41    1.58
   1  -2  13   27.51    1.54
  -1   2 -13   24.69    1.54
   1  -2  13   24.92    1.47
  -1   2 -13   25.64    1.56
  -1   2 -13   26.20    1.55
   1  -2  13   25.56    1.61
   1  -2  13   25.86    1.57
   1  -2  13   23.14    1.56
  -1   2 -13   24.90    2.40
  -1   2 -13   22.20    1.47
  -1   2 -14   12.29    1.03
   1  -2  14   16.43    1.17
   1  -2  14   14.48    1.05
  -1   2 -14   13.87    1.09
   1  -2  14   15.27    1.05
  -1   2 -14   12.79    1.09
  -1   2 -14   15.79    1.13
  -1   2 -14   13.54    1.08
  -1   2 -14   17.15    1.14
  -1   2 -14   13.82    1.11
   1  -2  14   15.54    1.16
   1  -2  14   15.93    1.14
   1  -2  15    2.71    0.55
  -1   2 -15    2.09    0.48
  -1   2 -15    2.44    0.52
  -1   2 -15    2.65    0.57
  -1   2 -15    2.94    0.54
   1  -2  15    2.54    0.54
   1  -2  15    2.64    0.51
  -1   2 -15    3.06    0.54
  -1   2 -15    2.21    0.53
  -1   2 -15    2.55    0.53
  -1   2 -15    2.15    0.52
   1  -2  15    2.40    0.53
   1  -2  15    2.35    0.52
   1  -2  16    8.31    0.80
   1  -2  16    7.29    0.72
  -1   2 -16    7.94    0.76
  -1   2 -16    8.64    0.81
   1  -2  16    8.45    0.71
  -1   2 -16    9.30    0.78
  -1   2 -16    8.17    0.76
   1  -2  16    8.31    0.80
  -1   2 -16    8.26    0.80
  -1   2 -16    8.48    0.78
   1  -2  16    7.89    0.74
  -1   2 -16    8.99    0.80
  -1   2 -16    9.60    0.82
   1  -2  16    6.87    0.72
   1  -2  17   11.11    0.83
  -1   2 -17    9.75    0.79
   1  -2  17   11.00    0.81
  -1   2 -17    9.00    0.77
  -1   2 -17   11.02    0.86
   1  -2  17   10.48    0.76
  -1   2 -17   11.12    0.84
  -1   2 -17   10.78    0.79
   1  -2  17    8.98    0.80
  -1   2 -17   10.78    0.83
   1  -2  17   11.57    0.80
  -1   2 -17   10.96    0.85
  -1   2 -17   10.10    0.81
  -1   2 -17   11.28    0.85
   1  -2  17   10.50    0.80
  -1   2 -18    5.50    0.52
   1  -2  18    3.84    0.44
   1  -2  18    3.80    0.41
  -1   2 -18    4.83    0.50
  -1   2 -18    4.33    0.48
  -1   2 -18    4.18    0.48
  -1   2 -18    3.51    0.43
  -1   2 -18    4.69    0.44
  -1   2 -18    4.02    0.48
   1  -2  18    3.72    0.42
  -1   2 -19    4.70    0.41
  -1   2 -19    4.73    0.42
  -1   1  20    0.25    0.18
   1  -1 -19    0.23    0.27
   1  -1 -19    0.27    0.21
  -1   1  19    0.16    0.29
   1  -1 -19    0.52    0.29
   1  -1 -19    0.04    0.22
   1  -1 -18   13.51    0.89
   1  -1 -18   13.16    0.88
   1  -1 -18   12.54    0.91
  -1   1  18   10.80    0.81
  -1   1  18   12.42    0.82
   1  -1 -18   12.23    0.83
   1  -1 -18   13.27    0.93
   1  -1 -18   12.33    0.87
   1  -1 -18   12.10    0.86
  -1   1  18   11.10    0.79
  -1   1  18   13.42    0.93
   1  -1 -17    6.62    0.65
   1  -1 -17    5.33    0.58
   1  -1 -17    5.49    0.61
  -1   1  17    5.43    0.58
   1  -1 -17    5.48    0.59
  -1   1  17    6.10    0.60
  -1   1  17    4.58    0.61
   1  -1 -17    5.83    0.63
   1  -1 -17    6.48    0.68
  -1   1  17    5.27    0.59
  -1   1  17    4.04    0.56
  -1   1  17    5.31    0.67
  -1   1  17    5.38    0.57
  -1   1  16    1.29    0.50
  -1   1  16    0.28    0.38
   1  -1 -16    0.34    0.38
   1  -1 -16    0.86    0.42
  -1   1  16    0.13    0.43
  -1   1  16    0.51    0.40
   1  -1 -16    1.07    0.41
  -1   1  16    0.08    0.35
   1  -1 -16    0.69    0.43
  -1   1  16    0.58    0.39
  -1   1  15    3.53    0.53
  -1   1  15    2.70    0.60
  -1   1  15    2.88    1.10
   1  -1 -15    3.78    0.57
  -1   1  15    2.69    0.52
  -1   1  15    3.16    0.54
  -1   1  15    3.70    0.64
  -1   1  15    2.32    0.51
   1  -1 -15    3.62    0.57
  -1   1  15    2.99    0.55
   1  -1 -14   10.01    1.57
  -1   1  14    9.01    0.83
  -1   1  14   10.74    0.86
   1  -1 -14   10.19    0.86
  -1   1  14   10.52    0.98
  -1   1  14   10.39    0.90
  -1   1  14   10.22    0.87
  -1   1  14    9.47    1.71
  -1   1  13   29.51    2.93
  -1   1  13   35.32    2.02
  -1   1  13   32.53    1.89
  -1   1  13   34.21    1.87
   1  -1 -13   32.99    1.89
  -1   1  13   31.88    1.86
   1  -1 -13   35.33    1.90
  -1   1  13   33.71    1.95
   1  -1 -13   34.15    1.90
  -1   1  13   35.65    1.97
  -1   1  13   35.54    1.92
  -1   1  12   19.49    1.27
  -1   1  12   18.91    2.10
   1  -1 -12   18.68    1.17
  -1   1  12   18.40    1.16
  -1   1  12   17.62    1.13
   1  -1 -12   18.99    1.12
  -1   1  12   17.91    1.14
   1  -1 -12   15.29    1.06
  -1   1  12   16.83    1.19
  -1   1  12   17.89    1.19
   1  -1 -12   18.99    1.17
   1  -1 -12   18.34    1.12
  -1   1  12   17.40    1.21
   1  -1 -12   18.64    2.03
  -1   1  12   18.07    1.20
  -1   1  11   22.13    2.17
  -1   1  11   22.21    1.33
  -1   1  11   20.26    1.22
   1  -1 -11   20.90    1.23
  -1   1  11   21.45    1.21
   1  -1 -11   22.49    2.03
   1  -1 -11   19.67    1.17
  -1   1  11   21.41    1.22
   1  -1 -11   18.33    1.15
  -1   1  11   20.57    1.28
  -1   1  11   21.57    1.27
   1  -1 -11   19.96    1.19
  -1   1  11   19.79    1.25
  -1   1  11   19.71    1.28
  -1   1  11   18.86    1.25
   1  -1 -11   22.36    2.09
   1  -1 -10    0.22    0.29
   1  -1 -10    0.22    0.61
  -1   1  10   -0.15    0.28
  -1   1  10   -0.07    0.28
   1  -1 -10   -0.08    0.25
  -1   1  10   -0.06    0.29
  -1   1  10    0.06    0.30
  -1   1  10   -0.09    0.29
   1  -1 -10    0.12    0.55
  -1   1  10   -0.22    0.26
  -1   1  10   -0.17    0.32
  -1   1  10   -0.22    0.33
   1  -1 -10   -0.28    0.28
  -1   1  10   -0.03    0.34
  -1   1  10    0.51    0.72
  -1   1   9   87.64    4.22
  -1   1   9   94.62    4.26
  -1   1   9   84.18    4.99
   1  -1  -9   91.93    4.18
   1  -1  -9  100.96    5.07
  -1   1   9   90.34    4.21
  -1   1   9   87.95    4.22
   1  -1  -9   87.24    4.14
  -1   1   9   86.77    4.21
  -1   1   9   86.57    4.23
  -1   1   9   85.00    4.14
  -1   1   9   87.58    4.21
   1  -1  -9   98.00    5.05
  -1   1   8    3.37    0.43
   1  -1  -8    3.29    0.81
  -1   1   8    3.52    0.43
   1  -1  -8    3.61    0.38
  -1   1   8    2.86    0.40
  -1   1   8    3.02    0.40
  -1   1   8    3.68    0.85
  -1   1   8    3.27    0.47
  -1   1   8    4.15    0.89
  -1   1   7   59.92    2.92
  -1   1   7   59.04    2.90
  -1   1   7   70.94    3.62
  -1   1   7   66.24    3.56
  -1   1   7   58.83    2.90
   1  -1  -7   57.23    3.40
   1  -1  -7   69.36    3.54
   1  -1  -6    2.21    0.63
   1  -1  -6    1.52    0.56
  -1   1   6    1.16    0.23
  -1   1   6    2.65    0.68
  -1   1   6    1.88    0.55
  -1   1   6    1.45    0.58
   1  -1  -5    1.86    0.22
  -1   1   5    2.72    0.35
  -1   1   5    3.40    0.61
  -1   1   5    3.95    0.57
  -1   1   5    3.48    0.62
  -1   1   4   18.80    1.28
  -1   1   4   20.30    1.32
  -1   1   4   20.02    1.31
  -1   1   4   19.72    1.21
  -1   1   3  559.22   27.95
   1  -1  -3  603.69   28.09
  -1   1   3  650.99   28.19
  -1   1   3  645.15   28.14
   1  -1  -2  855.48   45.86
  -1   1   2  895.11   45.89
  -1   1   2 1145.25   45.97
  -1   1   2 1238.26   45.85
   1  -1  -1   85.93    4.22
  -1   1   1   88.06    4.28
   1  -1  -1   78.60    4.21
  -1   1   1   93.51    4.29
   1  -1  -1   95.78    4.09
  -1   1   1   91.63    4.24
   1  -1   0    4.29    0.42
  -1   1   0    3.23    0.40
  -1   1   0    4.42    0.45
  -1   1  -1    1.65    0.26
  -1   1  -1    1.53    0.35
   1  -1   1    0.87    0.25
  -1   1  -2  382.72   17.52
   1  -1   2  349.81   17.53
  -1   1  -3 1207.74   54.21
  -1   1  -3 1229.30   54.21
   1  -1   3 1197.55   54.24
   1  -1   4  395.39   15.68
  -1   1  -4  407.99   15.96
   1  -1   4  392.81   15.98
   1  -1   5  105.62    4.11
   1  -1   5   95.05    4.47
  -1   1  -6    2.48    0.59
   1  -1   6    2.07    0.43
   1  -1   6    3.00    0.72
   1  -1   7    1.96    0.36
  -1   1  -7    2.61    0.37
   1  -1   7    3.01    0.74
   1  -1   7    2.50    0.38
   1  -1   7    2.04    0.34
  -1   1  -7    2.56    0.35
  -1   1  -7    2.46    0.35
  -1   1  -7    1.61    0.62
   1  -1   7    2.12    0.38
   1  -1   7    2.62    0.38
   1  -1   7    2.21    0.43
   1  -1   8   41.31    2.07
   1  -1   8   40.60    2.09
  -1   1  -8   41.65    2.10
  -1   1  -8   41.65    2.07
   1  -1   8   42.33    2.10
   1  -1   8   43.60    2.13
  -1   1  -8   42.44    2.08
  -1   1  -8   40.14    2.05
  -1   1  -8   42.60    2.08
   1  -1   8   39.81    2.10
   1  -1   8   41.61    2.13
   1  -1   8   37.23    2.22
   1  -1   8   43.11    2.12
   1  -1   9    7.77    0.63
   1  -1   9    8.57    0.66
   1  -1   9    5.76    1.09
   1  -1   9    8.11    0.62
  -1   1  -9    8.56    0.68
   1  -1   9    7.94    0.62
  -1   1  -9    8.69    0.64
   1  -1   9    8.09    0.62
   1  -1   9    7.88    0.60
  -1   1  -9    7.99    0.63
  -1   1  -9    7.13    0.63
   1  -1   9    8.41    0.68
   1  -1   9    8.45    0.67
  -1   1  -9    9.08    0.66
  -1   1  -9    8.32    0.64
  -1   1  -9    7.83    0.61
   1  -1   9    8.53    0.67
   1  -1   9    8.36    0.67
  -1   1  -9    7.47    1.10
   1  -1   9    8.05    0.70
   1  -1  10   14.66    0.99
   1  -1  10   16.84    1.05
   1  -1  10   15.53    1.74
   1  -1  10   16.67    1.01
  -1   1 -10   15.81    1.04
   1  -1  10   15.58    0.95
   1  -1  10   14.61    0.96
   1  -1  10   16.58    0.98
  -1   1 -10   16.23    1.01
   1  -1  10   15.52    0.99
  -1   1 -10   15.60    1.01
  -1   1 -10   14.78    1.01
   1  -1  10   17.39    1.09
  -1   1 -10   16.21    1.03
   1  -1  10   16.78    1.06
  -1   1 -10   15.48    1.02
   1  -1  10   15.96    1.09
  -1   1 -10   17.73    1.72
   1  -1  10   16.63    1.07
   1  -1  11   25.84    1.55
   1  -1  11   23.00    2.42
   1  -1  11   26.63    1.61
   1  -1  11   31.02    1.61
   1  -1  11   28.81    1.53
  -1   1 -11   27.80    1.63
  -1   1 -11   28.35    1.59
  -1   1 -11   28.37    1.61
   1  -1  11   28.27    1.58
   1  -1  11   30.52    1.57
   1  -1  11   27.67    1.54
  -1   1 -11   28.02    1.60
   1  -1  11   29.79    1.69
  -1   1 -11   28.13    1.61
   1  -1  11   30.57    1.65
  -1   1 -11   25.65    1.58
   1  -1  11   27.35    1.66
   1  -1  11   28.61    1.66
  -1   1 -11   27.24    2.39
   1  -1  12    2.37    0.45
   1  -1  12    1.75    0.45
   1  -1  12    1.68    0.97
   1  -1  12    2.95    0.49
  -1   1 -12    2.64    0.52
   1  -1  12    2.99    0.43
   1  -1  12    2.33    0.42
  -1   1 -12    3.67    0.54
   1  -1  12    2.76    0.45
  -1   1 -12    2.67    0.45
  -1   1 -12    3.15    0.50
   1  -1  12    3.43    0.57
   1  -1  12    2.93    0.52
  -1   1 -12    3.07    0.52
  -1   1 -12    2.54    0.49
  -1   1 -12    2.75    0.52
   1  -1  12    2.37    0.50
   1  -1  12    3.30    0.56
  -1   1 -12    3.83    0.99
   1  -1  13  103.81    6.46
   1  -1  13   94.28    5.07
   1  -1  13  103.72    4.98
  -1   1 -13  106.13    5.13
   1  -1  13  107.26    5.07
  -1   1 -13  104.66    5.10
  -1   1 -13  106.17    5.09
   1  -1  13  107.10    5.04
  -1   1 -13  108.16    5.10
   1  -1  13  109.79    5.18
  -1   1 -13  105.56    5.11
   1  -1  13  109.46    5.12
  -1   1 -13  104.90    5.11
  -1   1 -13  101.15    5.06
   1  -1  13  109.05    5.15
   1  -1  13  102.15    5.16
  -1   1 -14  164.22    7.69
   1  -1  14  156.26    7.52
   1  -1  14  163.22    7.62
  -1   1 -14  158.07    7.65
   1  -1  14  165.61    7.60
  -1   1 -14  170.37    7.67
  -1   1 -14  170.40    7.66
  -1   1 -14  163.83    7.67
  -1   1 -14  162.95    7.67
   1  -1  14  164.90    7.66
   1  -1  14  162.22    7.72
   1  -1  14  159.81    7.67
  -1   1 -14  152.32    7.60
   1  -1  15    8.08    0.83
  -1   1 -15    7.05    0.74
  -1   1 -15    7.71    0.80
  -1   1 -15    8.28    0.79
  -1   1 -15    7.43    0.77
   1  -1  15    7.75    0.80
   1  -1  15    8.87    0.79
  -1   1 -15    7.80    0.77
  -1   1 -15    8.99    0.82
  -1   1 -15    8.63    0.81
  -1   1 -15    7.44    0.77
   1  -1  15    7.91    0.79
   1  -1  15    7.18    0.80
  -1   1 -16   40.93    2.32
   1  -1  16   48.27    2.45
  -1   1 -16   43.62    2.38
   1  -1  16   42.65    2.33
  -1   1 -16   42.87    2.37
  -1   1 -16   43.52    2.38
   1  -1  16   45.27    2.33
  -1   1 -16   44.42    2.36
  -1   1 -16   44.75    2.37
   1  -1  16   45.48    2.43
   1  -1  16   41.18    2.32
  -1   1 -16   48.57    2.43
  -1   1 -16   44.13    2.39
  -1   1 -16   47.39    2.43
   1  -1  16   42.56    2.35
   1  -1  16   43.65    2.41
  -1   1 -17    1.55    0.41
  -1   1 -17    1.58    0.42
   1  -1  17    1.20    0.38
  -1   1 -17    1.80    0.45
   1  -1  17    1.03    0.35
  -1   1 -17    1.24    0.41
  -1   1 -17    1.50    0.38
  -1   1 -17    1.24    0.40
   1  -1  17    1.26    0.38
  -1   1 -17    1.09    0.38
  -1   1 -17    1.47    0.42
  -1   1 -17    1.27    0.42
  -1   1 -17    1.02    0.41
   1  -1  17    1.79    0.38
   1  -1  17    1.25    0.40
  -1   1 -17    1.34    0.40
  -1   1 -18    1.73    0.37
  -1   1 -18    1.69    0.37
   1  -1  18    1.45    0.32
  -1   1 -18    1.92    0.40
   1  -1  18    1.73    0.34
  -1   1 -18    2.43    0.40
  -1   1 -18    1.42    0.36
  -1   1 -18    0.94    0.34
  -1   1 -18    1.93    0.36
  -1   1 -18    2.17    0.38
   1  -1  18    1.43    0.30
   1  -1  18    1.82    0.36
  -1   1 -19   19.59    1.06
  -1   1 -19   18.54    1.04
  -1   0  20    3.42    0.34
   1   0 -19    0.81    0.32
   1   0 -19    0.55    0.25
  -1   0  19    0.42    0.26
   1   0 -19    0.68    0.30
   1   0 -19    0.72    0.30
   1   0 -19    0.57    0.27
  -1   0  19    0.53    0.24
   1   0 -18    0.79    0.32
   1   0 -18    1.39    0.42
   1   0 -18    0.47    0.31
   1   0 -18    1.13    0.34
  -1   0  18    1.34    0.37
  -1   0  18    0.76    0.32
   1   0 -18    1.11    0.39
   1   0 -18    1.04    0.36
   1   0 -18    0.92    0.33
  -1   0  18    0.99    0.36
  -1   0  18    1.10    0.39
   1   0 -18    0.63    0.35
   1   0 -17    5.26    0.59
  -1   0  17    4.45    0.55
   1   0 -17    5.92    0.63
  -1   0  17    5.88    0.63
   1   0 -17    4.88    0.63
   1   0 -17    5.64    0.62
   1   0 -17    5.50    0.62
  -1   0  17    5.30    0.60
  -1   0  17    6.70    0.73
   1   0 -16   14.11    1.03
   1   0 -16   14.86    1.07
  -1   0  16   12.66    1.04
  -1   0  16   16.07    1.18
  -1   0  16   14.62    1.10
  -1   0  15   47.59    2.66
   1   0 -15   50.68    2.68
  -1   0  15   49.56    2.66
  -1   0  15   52.08    2.77
   1   0 -15   54.44    2.72
  -1   0  15   49.34    2.74
  -1   0  15   56.46    2.86
  -1   0  15   51.91    2.71
  -1   0  15   50.54    2.76
  -1   0  14    0.41    0.41
   1   0 -14    0.56    0.38
   1   0 -14    0.25    0.40
  -1   0  14    0.46    0.38
  -1   0  14    0.75    0.47
  -1   0  14    0.79    0.43
  -1   0  14    2.25    1.03
  -1   0  14    0.85    0.44
   1   0 -14    0.18    0.81
  -1   0  13   16.56    1.09
   1   0 -13   14.33    1.05
   1   0 -13   16.36    1.08
  -1   0  13   15.21    1.06
  -1   0  13   17.40    1.19
   1   0 -13   16.36    1.09
  -1   0  13   15.08    1.12
  -1   0  13   14.20    1.11
  -1   0  13   16.99    1.21
  -1   0  13   14.08    1.91
  -1   0  12    9.83    0.85
  -1   0  12   10.72    1.60
   1   0 -12    8.35    0.73
  -1   0  12    9.74    0.76
   1   0 -12    9.73    0.76
  -1   0  12   10.21    0.75
   1   0 -12    9.26    0.69
  -1   0  12    9.88    0.82
   1   0 -12    9.06    0.74
  -1   0  12    8.39    0.79
  -1   0  12    8.71    0.72
   1   0 -12    9.57    1.47
  -1   0  12    7.69    0.70
  -1   0  11    1.25    0.34
  -1   0  11    1.49    0.45
  -1   0  11    1.14    0.85
   1   0 -11    2.11    0.38
  -1   0  11    1.55    0.37
   1   0 -11    1.67    0.73
  -1   0  11    1.31    0.37
   1   0 -11    1.45    0.31
  -1   0  11    1.59    0.34
  -1   0  11    1.80    0.40
   1   0 -11    1.42    0.33
   1   0 -11    1.77    0.39
  -1   0  11    1.07    0.38
   1   0 -11    2.22    0.85
  -1   0  11    1.23    0.34
  -1   0  11    1.72    0.42
   1   0 -10   50.20    2.52
  -1   0  10   51.82    2.54
  -1   0  10   54.37    2.53
  -1   0  10   50.45    2.52
  -1   0  10   47.47    2.56
  -1   0  10   51.85    2.59
  -1   0  10   50.75    2.53
   1   0 -10   56.98    3.46
  -1   0  10   51.36    2.59
  -1   0  10   49.83    2.59
   1   0 -10   49.57    2.48
  -1   0  10   52.18    3.52
  -1   0  10   52.85    2.63
  -1   0   9  365.67   15.99
   1   0  -9  363.02   15.90
  -1   0   9  357.09   15.95
  -1   0   9  343.43   15.95
  -1   0   9  335.40   15.94
   1   0  -9  348.64   15.86
  -1   0   9  344.57   15.96
  -1   0   9  354.16   15.90
  -1   0   9  357.16   15.96
   1   0  -9  392.08   16.82
  -1   0   8   26.17    1.45
   1   0  -8   26.64    1.36
  -1   0   8   27.57    1.43
  -1   0   8   24.08    1.39
  -1   0   8   29.36    2.11
  -1   0   8   26.83    1.42
  -1   0   7  272.43   12.72
   1   0  -7  294.18   13.20
  -1   0   7  298.65   13.36
   1   0  -7  287.63   13.03
  -1   0   7  276.33   13.28
   1   0  -6    1.26    0.49
  -1   0   6    2.95    0.65
   1   0  -6    2.36    0.51
  -1   0   6    1.92    0.57
  -1   0   6    1.91    0.59
   1   0  -5   10.23    0.84
  -1   0   5    9.55    0.83
   1   0  -5   11.88    0.88
  -1   0   5    9.91    0.89
  -1   0   5    9.49    0.89
   1   0  -4   26.05    1.46
   1   0  -4   28.98    1.59
   1   0  -4   29.56    1.63
   1   0  -4   25.78    1.45
  -1   0   4   25.47    1.39
  -1   0   4   29.19    1.60
  -1   0   4   29.37    1.65
  -1   0   4   31.74    1.68
   1   0  -3   21.83    1.34
   1   0  -3   25.20    1.25
  -1   0   3   25.38    1.41
   1   0  -3   20.49    1.31
  -1   0   3   26.07    1.44
  -1   0   3   22.27    1.33
  -1   0   3   24.69    1.46
  -1   0   3   24.40    1.44
  -1   0   2  265.26   12.53
  -1   0   2  279.18   12.56
  -1   0   2  304.19   12.62
  -1   0   2  273.48   12.55
  -1   0   1   73.49    3.24
  -1   0   1   63.77    3.36
  -1   0   0    5.32    0.47
   1   0   0    4.13    0.32
   1   0   0    3.86    0.25
   1   0   0    3.56    0.29
   1   0   0    4.25    0.31
  -1   0   0    4.99    0.45
  -1   0   0    5.03    0.40
   1   0   1  311.60   14.95
  -1   0  -1  320.72   15.07
   1   0   1  324.38   14.96
  -1   0  -1  321.03   15.02
  -1   0  -2  194.90    8.55
   1   0   2  206.31    8.63
   1   0   2  181.36    8.56
  -1   0  -2  173.60    8.51
  -1   0  -2  190.55    8.57
  -1   0  -3  106.13    4.60
   1   0   3  108.92    4.69
   1   0   3  102.77    4.62
  -1   0  -3   96.37    4.48
   1   0   4    5.18    0.48
  -1   0  -4    4.57    0.59
   1   0   4    4.85    0.48
   1   0   4    5.08    0.68
  -1   0  -4    3.24    0.35
   1   0   4    4.18    0.61
  -1   0  -5  106.13    4.89
   1   0   5  102.44    4.64
   1   0   5  102.03    4.97
  -1   0  -5   92.17    4.42
   1   0   5  100.29    4.89
   1   0   6    3.67    0.53
  -1   0  -6    3.71    0.68
   1   0   6    3.91    0.80
   1   0   7   62.48    3.06
   1   0   7   73.13    3.84
  -1   0  -7   62.80    3.05
   1   0   7   63.29    3.07
  -1   0  -7   66.39    3.04
  -1   0  -7   62.01    3.04
   1   0   7   62.33    3.07
   1   0   7   62.62    3.08
   1   0   7   62.85    3.25
   1   0   7   67.96    3.08
   1   0   7   64.39    3.08
  -1   0  -7   72.72    3.71
   1   0   8    1.27    0.33
  -1   0  -8    1.16    0.33
  -1   0  -8    0.94    0.30
  -1   0  -8    0.91    0.29
   1   0   8    1.19    0.33
   1   0   8    0.70    0.32
   1   0   8    0.91    0.31
  -1   0  -8    0.68    0.29
  -1   0  -8    0.99    0.31
  -1   0  -8    1.01    0.29
   1   0   8    0.80    0.31
   1   0   8    0.79    0.33
   1   0   8    1.18    0.34
   1   0   9   30.78    1.71
   1   0   9   32.05    1.67
   1   0   9   29.66    2.47
  -1   0  -9   32.11    1.71
   1   0   9   33.27    1.68
   1   0   9   33.59    1.65
  -1   0  -9   34.07    1.70
   1   0   9   31.59    1.65
  -1   0  -9   30.19    1.67
   1   0   9   33.76    1.69
  -1   0  -9   29.37    1.68
   1   0   9   29.61    1.67
  -1   0  -9   32.78    1.69
   1   0   9   32.57    1.71
   1   0   9   31.61    1.73
  -1   0  -9   31.21    1.67
   1   0   9   31.46    1.72
  -1   0  -9   32.77    1.69
   1   0   9   31.23    1.72
   1   0   9   33.40    1.76
   1   0   9   30.95    1.71
  -1   0  -9   36.63    2.50
   1   0  10    0.32    0.30
   1   0  10    0.37    0.32
   1   0  10    0.54    0.67
   1   0  10    0.40    0.29
   1   0  10   -0.11    0.25
  -1   0 -10    0.03    0.32
  -1   0 -10   -0.08    0.29
  -1   0 -10   -0.05    0.30
   1   0  10   -0.05    0.25
   1   0  10    0.12    0.27
  -1   0 -10   -0.42    0.34
   1   0  10   -0.13    0.32
   1   0  10   -0.18    0.31
   1   0  10   -0.03    0.29
  -1   0 -10   -0.08    0.35
  -1   0 -10   -0.05    0.27
  -1   0 -10    0.28    0.32
   1   0  10   -0.10    0.34
  -1   0 -10    0.24    0.61
   1   0  10   -0.03    0.32
   1   0  11   -0.11    0.31
   1   0  11   -0.15    0.76
   1   0  11    0.28    0.35
  -1   0 -11    0.07    0.37
   1   0  11    0.18    0.32
   1   0  11    0.13    0.27
  -1   0 -11    0.43    0.33
   1   0  11    0.30    0.31
   1   0  11   -0.07    0.28
  -1   0 -11   -0.13    0.37
  -1   0 -11    0.06    0.33
   1   0  11    0.64    0.39
   1   0  11    0.13    0.34
   1   0  11    0.47    0.34
  -1   0 -11    0.29    0.36
  -1   0 -11    0.29    0.34
   1   0  11    0.21    0.35
   1   0  11    0.23    0.37
   1   0  12   57.65    3.01
   1   0  12   56.58    4.20
  -1   0 -12   56.82    3.01
   1   0  12   56.57    2.90
   1   0  12   58.13    2.96
  -1   0 -12   58.22    2.98
   1   0  12   59.74    2.94
  -1   0 -12   54.90    2.95
  -1   0 -12   60.02    2.99
   1   0  12   58.67    3.00
  -1   0 -12   57.78    2.99
   1   0  12   60.31    3.06
  -1   0 -12   58.88    2.98
   1   0  12   57.97    3.06
   1   0  12   62.08    3.03
   1   0  13   37.67    2.35
   1   0  13   34.57    3.36
  -1   0 -13   44.94    2.41
   1   0  13   44.48    2.28
   1   0  13   43.64    2.34
  -1   0 -13   46.60    2.40
   1   0  13   41.56    2.31
  -1   0 -13   43.01    2.34
  -1   0 -13   43.76    2.36
   1   0  13   46.73    2.46
  -1   0 -13   46.85    2.39
   1   0  13   43.90    2.38
  -1   0 -13   44.01    2.38
  -1   0 -13   45.29    2.38
   1   0  13   41.57    2.42
   1   0  13   44.60    2.40
   1   0  14   -0.04    0.41
  -1   0 -14   -0.44    0.49
   1   0  14    0.09    0.32
   1   0  14   -0.21    0.43
  -1   0 -14   -0.42    0.45
   1   0  14   -0.56    0.87
   1   0  14   -0.04    0.39
   1   0  14    0.16    0.36
  -1   0 -14   -0.21    0.45
  -1   0 -14    0.44    0.41
  -1   0 -14    0.17    0.43
   1   0  14   -0.47    0.42
   1   0  14   -0.21    0.41
  -1   0 -15    0.23    0.44
   1   0  15    0.52    0.39
  -1   0 -15    0.43    0.44
  -1   0 -15    0.71    0.44
  -1   0 -15    0.12    0.42
   1   0  15    0.23    0.43
  -1   0 -15    0.33    0.42
   1   0  15    0.75    0.40
  -1   0 -15    0.57    0.42
  -1   0 -15    0.46    0.45
   1   0  15    0.64    0.40
   1   0  15    0.97    0.46
   1   0  16   32.45    1.78
  -1   0 -16   26.17    1.66
   1   0  16   27.57    1.61
  -1   0 -16   33.51    1.78
   1   0  16   27.52    1.64
  -1   0 -16   27.52    1.70
  -1   0 -16   30.41    1.72
   1   0  16   28.17    1.63
  -1   0 -16   29.76    1.70
  -1   0 -16   29.15    1.68
  -1   0 -16   28.89    1.70
  -1   0 -16   27.97    1.66
  -1   0 -16   30.42    1.73
   1   0  16   24.64    1.60
   1   0  16   30.27    1.75
  -1   0 -16   30.19    1.71
  -1   0 -16   28.68    1.72
   1   0  16   27.73    1.66
   1   0  16   29.43    1.74
   1   0  17    1.01    0.34
  -1   0 -17    1.02    0.40
   1   0  17    1.06    0.41
  -1   0 -17    1.60    0.42
  -1   0 -17    0.81    0.41
  -1   0 -17    1.32    0.43
   1   0  17    1.15    0.37
  -1   0 -17    1.19    0.43
  -1   0 -17    1.24    0.38
  -1   0 -17    1.27    0.40
   1   0  17    1.74    0.42
  -1   0 -17    1.40    0.42
  -1   0 -17    1.77    0.40
  -1   0 -17    0.81    0.38
  -1   0 -17    0.98    0.41
   1   0  17    1.61    0.41
  -1   0 -18    1.59    0.37
  -1   0 -18    1.52    0.36
   1   0  18    0.76    0.30
  -1   0 -18    1.14    0.35
  -1   0 -18    1.39    0.36
   1   0  18    1.47    0.32
  -1   0 -18    1.56    0.35
  -1   0 -18    0.89    0.33
  -1   0 -18    1.47    0.36
  -1   0 -18    0.87    0.31
   1   0  18    1.07    0.33
  -1   0 -19    2.16    0.31
   1   0  19    2.06    0.27
  -1   0 -19    2.68    0.32
  -1  -1  20    0.85    0.24
   1   1 -19    5.42    0.53
  -1  -1  19    5.32    0.49
   1   1 -19    5.11    0.47
   1   1 -19    5.36    0.52
   1   1 -19    5.46    0.49
  -1  -1  19    5.83    0.53
  -1  -1  19    5.01    0.48
   1   1 -18   -0.09    0.31
   1   1 -18    0.03    0.35
  -1  -1  18   -0.50    0.37
   1   1 -18    0.03    0.30
   1   1 -18   -0.03    0.35
   1   1 -18   -0.03    0.35
   1   1 -18   -0.25    0.28
  -1  -1  18   -0.28    0.33
  -1  -1  18   -0.17    0.35
  -1  -1  17    1.81    0.43
   1   1 -17    0.87    0.42
  -1  -1  17    0.87    0.40
  -1  -1  17    0.84    0.42
   1   1 -17    0.94    0.40
   1   1 -17    0.62    0.35
   1   1 -17    1.36    0.46
  -1  -1  17    0.32    0.33
  -1  -1  16    9.16    0.84
   1   1 -16    8.35    0.84
   1   1 -16    9.21    0.80
   1   1 -16    9.07    0.80
  -1  -1  16   10.00    0.91
  -1  -1  15   52.71    2.89
  -1  -1  15   53.19    2.87
  -1  -1  15   52.46    2.97
   1   1 -15   57.10    2.92
  -1  -1  15   64.29    3.10
  -1  -1  15   61.86    2.99
   1   1 -15   59.49    4.31
  -1  -1  15   55.65    2.99
   1   1 -14   94.27    4.61
  -1  -1  14   95.38    4.62
  -1  -1  14   93.15    4.68
   1   1 -14   93.99    4.63
  -1  -1  14   98.31    4.74
  -1  -1  14   96.44    4.65
   1   1 -14  105.59    6.22
  -1  -1  13    0.39    0.35
  -1  -1  13    1.84    0.53
  -1  -1  13    1.16    0.41
   1   1 -13    1.26    0.38
  -1  -1  13    1.56    0.41
   1   1 -13    1.09    0.37
  -1  -1  13    1.15    0.46
  -1  -1  13    1.02    0.44
  -1  -1  13    0.99    0.37
   1   1 -13    1.20    0.40
  -1  -1  13    0.81    0.40
   1   1 -13    1.17    0.87
  -1  -1  13    1.47    0.39
  -1  -1  12    1.85    0.40
  -1  -1  12    2.24    1.02
  -1  -1  12    1.61    0.48
  -1  -1  12    1.51    0.39
   1   1 -12    1.20    0.36
   1   1 -12    1.51    0.36
  -1  -1  12    1.24    0.36
   1   1 -12    1.12    0.31
  -1  -1  12    1.73    0.45
  -1  -1  12    1.36    0.44
  -1  -1  12    1.68    0.39
   1   1 -12    1.46    0.39
   1   1 -12    1.20    0.85
  -1  -1  12    1.60    0.44
  -1  -1  12    1.69    0.38
  -1  -1  11   40.50    2.17
  -1  -1  11   33.25    2.99
   1   1 -11   39.84    2.06
  -1  -1  11   42.69    2.08
   1   1 -11   40.54    2.05
  -1  -1  11   40.99    2.05
   1   1 -11   36.42    2.01
  -1  -1  11   39.20    2.06
  -1  -1  11   41.86    2.16
   1   1 -11   38.77    2.05
  -1  -1  11   38.69    2.07
  -1  -1  11   40.84    2.08
   1   1 -11   43.53    3.10
  -1  -1  11   41.13    2.16
  -1  -1  11   38.73    2.09
  -1  -1  10   46.09    2.33
   1   1 -10   46.34    2.33
  -1  -1  10   44.44    2.35
  -1  -1  10   48.83    2.44
  -1  -1  10   44.91    3.24
  -1  -1  10   48.29    2.42
  -1  -1  10   46.96    2.36
   1   1 -10   48.77    2.34
  -1  -1  10   45.79    2.34
   1   1 -10   49.62    3.24
  -1  -1  10   46.60    2.36
  -1  -1  10   46.28    2.41
  -1  -1   9   20.12    1.16
  -1  -1   9   20.08    1.21
   1   1  -9   20.67    1.14
   1   1  -9   21.01    1.15
   1   1  -9   22.49    1.57
  -1  -1   9   21.31    1.24
  -1  -1   9   22.27    1.20
  -1  -1   9   19.58    1.21
   1   1  -9   20.42    1.80
  -1  -1   8   12.27    0.82
  -1  -1   8   10.45    1.26
   1   1  -8   12.21    1.09
  -1  -1   8   11.59    0.79
  -1  -1   8   11.37    0.75
  -1  -1   8   10.98    0.77
   1   1  -8   12.16    0.72
   1   1  -7   48.94    2.79
  -1  -1   7   47.94    2.89
   1   1  -7   50.40    2.71
  -1  -1   7   44.58    2.30
  -1  -1   6    9.98    0.67
   1   1  -6   10.20    0.97
  -1  -1   6    9.95    1.02
  -1  -1   6    8.94    0.65
   1   1  -6    9.02    0.84
   1   1  -6   11.39    0.99
  -1  -1   6    7.72    0.92
   1   1  -5   68.66    3.52
  -1  -1   5   66.75    3.39
   1   1  -5   65.96    3.51
  -1  -1   5   61.75    3.60
  -1  -1   5   72.71    3.71
   1   1  -4  801.06   34.05
  -1  -1   4  775.84   34.09
  -1  -1   4  683.69   34.18
   1   1  -4  743.57   34.14
  -1  -1   4  775.45   34.26
   1   1  -3  456.49   19.04
   1   1  -3  385.30   19.06
   1   1  -3  521.45   19.01
  -1  -1   3  329.20   19.14
  -1  -1   3  373.80   19.11
   1   1  -3  387.77   19.01
  -1  -1   3  452.82   19.09
   1   1  -2    8.33    0.55
   1   1  -2    9.47    0.53
  -1  -1   2    8.09    0.58
  -1  -1   2    7.04    0.62
  -1  -1   1    0.44    0.31
   1   1  -1    0.12    0.19
   1   1   0   52.98    2.40
   1   1   0   55.32    2.41
  -1  -1   0   42.31    2.40
  -1  -1   0   47.66    2.52
   1   1   0   53.93    2.39
  -1  -1   0   46.43    2.41
  -1  -1  -1  202.92    9.26
  -1  -1  -2 2282.83  106.07
  -1  -1  -2 2187.64  106.14
   1   1   2 2330.43  106.17
  -1  -1  -3  125.36    6.18
  -1  -1  -3  124.88    6.28
   1   1   3  137.48    6.42
   1   1   4   10.75    0.75
  -1  -1  -4    8.35    0.66
   1   1   4    9.99    0.90
  -1  -1  -5    3.70    0.48
  -1  -1  -5    3.69    0.66
   1   1   5    3.63    0.50
   1   1   5    4.91    0.71
  -1  -1  -5    3.88    0.42
   1   1   5    4.52    0.73
   1   1   6   12.77    1.27
   1   1   6   12.05    1.18
  -1  -1  -6   11.78    0.72
  -1  -1  -6   11.56    0.94
  -1  -1  -6   12.58    0.72
  -1  -1  -6   11.69    0.71
  -1  -1  -6   13.17    1.22
   1   1   6   11.85    0.75
   1   1   6   10.87    0.83
   1   1   7   60.94    2.90
  -1  -1  -7   60.60    2.89
  -1  -1  -7   63.31    3.24
   1   1   7   75.87    3.77
   1   1   7   63.47    3.58
   1   1   7   60.39    2.91
  -1  -1  -7   59.56    2.87
  -1  -1  -7   60.34    2.88
   1   1   7   59.46    2.92
   1   1   7   60.80    2.92
  -1  -1  -7   60.29    2.88
   1   1   7   60.14    2.92
   1   1   7   51.36    2.96
   1   1   7   62.39    2.91
  -1  -1  -7   67.48    3.60
   1   1   8    6.05    0.50
   1   1   8    6.18    0.57
  -1  -1  -8    6.34    0.54
  -1  -1  -8    6.27    0.53
  -1  -1  -8    7.03    0.54
   1   1   8    7.02    0.59
   1   1   8    6.01    0.53
   1   1   8    6.49    0.55
  -1  -1  -8    7.01    0.54
  -1  -1  -8    6.41    0.55
   1   1   8    6.78    0.58
   1   1   8    6.04    0.57
  -1  -1  -8    6.80    0.55
   1   1   8    7.38    0.60
   1   1   8    6.75    0.56
   1   1   9   29.02    1.64
   1   1   9   32.70    1.73
   1   1   9   36.10    2.63
  -1  -1  -9   31.63    1.70
   1   1   9   32.96    1.69
   1   1   9   32.62    1.66
   1   1   9   31.31    1.66
  -1  -1  -9   31.87    1.68
  -1  -1  -9   32.28    1.68
  -1  -1  -9   31.94    1.69
   1   1   9   32.37    1.70
   1   1   9   30.72    1.69
   1   1   9   31.96    1.73
  -1  -1  -9   32.00    1.69
  -1  -1  -9   32.62    1.70
  -1  -1  -9   31.81    1.68
   1   1   9   33.15    1.75
   1   1   9   28.83    1.71
   1   1   9   34.00    1.73
   1   1   9   31.79    1.74
   1   1  10    8.32    0.64
   1   1  10    8.24    0.71
   1   1  10    8.93    1.35
  -1  -1 -10    8.33    0.68
   1   1  10    8.02    0.62
   1   1  10    8.88    0.67
  -1  -1 -10    7.87    0.66
  -1  -1 -10    8.85    0.68
   1   1  10    8.18    0.64
  -1  -1 -10    7.98    0.66
   1   1  10    7.08    0.66
   1   1  10    7.86    0.70
   1   1  10    7.25    0.65
  -1  -1 -10    8.26    0.68
  -1  -1 -10    6.66    0.63
   1   1  10    7.47    0.70
   1   1  10    7.28    0.69
  -1  -1 -10    7.32    0.66
   1   1  10    7.08    0.70
   1   1  10    8.75    0.71
   1   1  11    6.58    0.59
   1   1  11    6.53    0.68
   1   1  11    7.10    1.30
   1   1  11    6.79    0.59
  -1  -1 -11    6.44    0.66
   1   1  11    6.86    0.64
  -1  -1 -11    6.10    0.63
  -1  -1 -11    6.03    0.62
   1   1  11    5.94    0.59
  -1  -1 -11    5.28    0.60
  -1  -1 -11    6.41    0.64
   1   1  11    5.40    0.66
   1   1  11    6.28    0.62
   1   1  11    6.12    0.64
  -1  -1 -11    6.34    0.61
   1   1  11    6.63    0.67
   1   1  11    6.68    0.67
  -1  -1 -11    6.26    0.64
   1   1  11    6.89    0.67
   1   1  11    6.56    0.69
   1   1  12    2.96    1.08
   1   1  12    4.55    0.61
   1   1  12    4.54    0.56
  -1  -1 -12    3.69    0.57
   1   1  12    4.52    0.52
   1   1  12    3.65    0.53
  -1  -1 -12    3.96    0.57
  -1  -1 -12    4.04    0.56
  -1  -1 -12    3.81    0.55
   1   1  12    4.15    0.59
   1   1  12    3.87    0.54
   1   1  12    3.44    0.56
  -1  -1 -12    4.20    0.58
  -1  -1 -12    3.69    0.57
   1   1  12    3.95    0.61
   1   1  12    4.23    0.58
   1   1  13    0.19    0.80
   1   1  13    0.65    0.43
   1   1  13   -0.07    0.39
   1   1  13    0.10    0.34
  -1  -1 -13   -0.08    0.41
   1   1  13   -0.17    0.40
  -1  -1 -13    0.20    0.42
  -1  -1 -13    0.27    0.39
   1   1  13    0.05    0.40
   1   1  13    0.08    0.35
  -1  -1 -13   -0.04    0.45
   1   1  13    0.24    0.39
   1   1  14  100.24    5.27
   1   1  14   94.11    6.52
   1   1  14  102.97    5.17
   1   1  14  101.28    5.22
  -1  -1 -14  114.39    5.33
   1   1  14  110.85    5.23
  -1  -1 -14  113.68    5.27
  -1  -1 -14  114.41    5.31
  -1  -1 -14  113.22    5.28
  -1  -1 -14  111.53    5.29
  -1  -1 -14  107.33    5.27
   1   1  14  113.61    5.36
   1   1  14  108.16    5.27
   1   1  15   14.95    1.17
  -1  -1 -15   17.56    1.24
  -1  -1 -15   17.62    1.19
  -1  -1 -15   16.74    1.22
  -1  -1 -15   18.22    1.20
  -1  -1 -15   18.45    1.24
   1   1  15   18.33    1.27
   1   1  15   16.92    1.15
  -1  -1 -15   16.70    1.18
  -1  -1 -15   18.40    1.25
  -1  -1 -15   17.03    1.20
   1   1  15   16.81    1.19
   1   1  15   19.06    1.29
  -1  -1 -16   19.80    1.27
  -1  -1 -16   20.20    1.30
   1   1  16   18.28    1.16
  -1  -1 -16   19.79    1.29
   1   1  16   18.79    1.23
  -1  -1 -16   19.15    1.28
  -1  -1 -16   17.92    1.23
  -1  -1 -16   21.08    1.26
   1   1  16   19.30    1.29
  -1  -1 -16   20.14    1.27
  -1  -1 -16   19.64    1.28
  -1  -1 -16   19.01    1.24
   1   1  16   19.59    1.30
   1   1  16   17.05    1.19
   1   1  17   20.67    1.31
  -1  -1 -17   21.89    1.28
  -1  -1 -17   22.55    1.33
  -1  -1 -17   20.99    1.30
  -1  -1 -17   20.38    1.29
   1   1  17   19.14    1.22
  -1  -1 -17   21.16    1.28
  -1  -1 -17   21.45    1.29
   1   1  17   19.64    1.27
  -1  -1 -17   22.84    1.29
  -1  -1 -17   20.90    1.30
  -1  -1 -17   19.74    1.23
  -1  -1 -17   22.17    1.31
   1   1  17   19.51    1.29
   1   1  18   10.36    0.73
  -1  -1 -18   11.38    0.76
   1   1  18    8.34    0.66
  -1  -1 -18    9.74    0.69
  -1  -1 -18    9.05    0.71
   1   1  18    9.75    0.70
  -1  -1 -18    9.62    0.72
  -1  -1 -18   10.40    0.73
  -1  -1 -18    9.44    0.71
   1   1  18    8.55    0.69
  -1  -1 -19    0.03    0.20
   1   1  19   -0.10    0.16
  -1  -1 -19    0.39    0.21
  -1  -2  20    1.44    0.22
  -1  -2  20    1.69    0.26
   1   2 -19    0.07    0.27
  -1  -2  19   -0.09    0.30
   1   2 -19    0.02    0.24
   1   2 -19    0.02    0.27
   1   2 -19   -0.02    0.24
  -1  -2  19   -0.19    0.27
   1   2 -18   -0.13    0.32
   1   2 -18    0.16    0.34
  -1  -2  18    0.15    0.37
  -1  -2  18    0.03    0.35
  -1  -2  18    0.03    0.34
   1   2 -18   -0.03    0.35
   1   2 -17    6.14    0.67
  -1  -2  17    5.56    0.61
   1   2 -17    6.60    0.68
   1   2 -17    5.78    0.66
   1   2 -17    6.26    0.62
  -1  -2  17    6.05    0.67
  -1  -2  17    7.27    0.74
  -1  -2  16    2.55    0.52
   1   2 -16    2.84    0.54
  -1  -2  16    2.75    0.58
   1   2 -16    2.37    0.48
   1   2 -16    2.70    0.53
  -1  -2  16    2.58    0.44
  -1  -2  15   44.88    2.39
  -1  -2  15   46.39    2.43
   1   2 -15   47.04    2.49
  -1  -2  15   45.53    2.52
   1   2 -15   43.72    2.43
  -1  -2  15   43.86    2.39
  -1  -2  15   49.26    2.60
  -1  -2  14  119.78    5.77
  -1  -2  14  122.07    5.75
  -1  -2  14  124.00    5.89
  -1  -2  14  123.51    5.80
  -1  -2  14  115.49    5.75
   1   2 -14  132.56    7.36
  -1  -2  13   49.63    2.53
  -1  -2  13   49.76    2.50
   1   2 -13   43.54    2.45
  -1  -2  13   48.07    2.62
   1   2 -13   48.59    2.52
  -1  -2  13   49.41    2.55
  -1  -2  13   52.72    2.69
  -1  -2  13   47.73    2.52
  -1  -2  13   50.04    2.58
   1   2 -13   52.07    3.78
  -1  -2  13   45.72    2.61
  -1  -2  12   25.96    1.47
   1   2 -12   24.24    1.44
  -1  -2  12   26.88    1.46
  -1  -2  12   24.27    1.48
   1   2 -12   22.87    1.42
  -1  -2  12   26.85    1.59
   1   2 -12   25.41    1.46
  -1  -2  12   26.61    1.52
   1   2 -12   31.71    2.64
  -1  -2  12   25.90    1.59
  -1  -2  12   25.86    1.51
  -1  -2  12   27.30    1.64
  -1  -2  12   25.85    1.50
  -1  -2  11   -0.29    0.36
  -1  -2  11   -0.12    0.41
  -1  -2  11    0.41    0.30
   1   2 -11   -0.08    0.35
  -1  -2  11    0.27    0.27
  -1  -2  11   -0.09    0.30
   1   2 -11   -0.17    0.27
   1   2 -11    0.10    0.26
  -1  -2  11   -0.03    0.29
  -1  -2  11    0.63    0.32
  -1  -2  11    0.04    0.34
  -1  -2  11    0.25    0.31
   1   2 -11    0.29    0.30
  -1  -2  11    0.25    0.32
  -1  -2  11    0.66    0.39
   1   2 -11   -0.39    0.64
   1   2 -10    5.81    0.52
  -1  -2  10    6.35    0.53
   1   2 -10    6.20    0.51
  -1  -2  10    5.99    0.54
  -1  -2  10    5.49    0.60
  -1  -2  10    5.61    0.55
   1   2 -10    6.07    0.53
  -1  -2  10    6.22    0.67
  -1  -2  10    6.23    0.59
   1   2 -10    4.79    0.99
  -1  -2  10    6.27    0.62
   1   2  -9    7.00    0.55
  -1  -2   9    7.59    0.57
   1   2  -9    7.20    0.55
  -1  -2   9    7.62    0.65
  -1  -2   9    7.24    0.61
   1   2  -9    7.91    1.12
  -1  -2   9    6.59    0.59
  -1  -2   9    7.38    0.65
  -1  -2   9    7.73    0.68
   1   2  -9    6.08    0.89
  -1  -2   8    7.38    0.63
   1   2  -8    7.82    0.55
  -1  -2   8    8.13    0.68
  -1  -2   8    7.85    1.13
  -1  -2   8    7.93    0.64
   1   2  -8    9.58    1.03
  -1  -2   8    7.56    0.61
  -1  -2   8    8.48    0.65
  -1  -2   7   20.66    1.12
   1   2  -7   19.23    1.57
  -1  -2   7   19.42    1.08
  -1  -2   7   16.22    1.10
   1   2  -7   18.85    1.44
   1   2  -6   27.09    1.67
   1   2  -6   26.59    1.70
  -1  -2   6   25.38    1.48
  -1  -2   5   43.63    2.29
   1   2  -5   45.46    2.45
  -1  -2   4  164.95    7.26
   1   2  -4  151.34    7.27
  -1  -2   4  153.09    7.29
  -1  -2   3   37.22    1.87
   1   2  -3   33.74    1.87
   1   2  -3   34.70    1.84
  -1  -2   3   39.10    1.94
   1   2  -2 1211.12   52.16
  -1  -2   2 1234.79   52.30
   1   2  -2 1078.31   52.19
   1   2  -1   59.59    3.01
   1   2  -1   58.06    2.90
  -1  -2   0  650.43   31.16
   1   2   0  865.69   31.13
   1   2   0  647.05   31.01
  -1  -2   0  624.01   31.01
  -1  -2  -1  278.05   12.83
   1   2   1  270.69   12.83
   1   2   2    1.50    0.26
  -1  -2  -2    1.71    0.38
  -1  -2  -2    1.04    0.37
  -1  -2  -3   62.64    2.95
   1   2   3   56.29    2.84
  -1  -2  -3   57.58    2.82
   1   2   3   56.63    3.00
  -1  -2  -3   56.39    2.89
  -1  -2  -4  478.46   21.08
   1   2   4  453.17   20.93
  -1  -2  -4  447.48   20.97
  -1  -2  -4  465.95   20.97
   1   2   4  495.10   21.21
  -1  -2  -5  220.19    9.43
   1   2   5  194.74    9.17
   1   2   5  184.69    9.05
  -1  -2  -5  203.22    9.21
   1   2   5  238.73    9.67
  -1  -2  -6   69.49    3.50
  -1  -2  -6   65.00    3.00
   1   2   6   73.40    3.70
  -1  -2  -6   63.16    3.00
  -1  -2  -6   64.49    2.99
   1   2   6   59.96    3.02
   1   2   6   63.30    3.03
   1   2   6   58.01    3.13
   1   2   6   62.90    3.02
   1   2   7  211.55    9.73
  -1  -2  -7  211.16    9.74
  -1  -2  -7  218.31    9.74
   1   2   7  233.31   10.57
   1   2   7  222.85    9.78
  -1  -2  -7  216.55    9.74
   1   2   7  210.14    9.75
   1   2   7  215.37    9.78
   1   2   7  208.16    9.77
  -1  -2  -7  212.27    9.73
   1   2   7  219.64    9.76
   1   2   7  213.04    9.77
  -1  -2  -7  212.15    9.73
   1   2   8    7.29    0.56
   1   2   8    7.96    0.63
   1   2   8    8.39    1.23
  -1  -2  -8    7.62    0.59
  -1  -2  -8    7.99    1.01
  -1  -2  -8    8.28    0.60
   1   2   8    6.10    0.58
   1   2   8    6.21    0.56
   1   2   8    8.03    0.60
  -1  -2  -8    8.33    0.59
  -1  -2  -8    5.92    0.57
  -1  -2  -8    7.61    0.61
   1   2   8    7.31    0.62
   1   2   8    7.03    0.62
   1   2   8    7.28    0.61
   1   2   8    6.99    0.62
   1   2   9   32.06    1.70
   1   2   9   32.56    1.77
   1   2   9   37.73    2.77
   1   2   9   34.52    2.58
   1   2   9   32.31    1.69
  -1  -2  -9   33.75    1.75
   1   2   9   31.99    1.72
  -1  -2  -9   33.99    2.39
   1   2   9   32.22    1.70
  -1  -2  -9   33.76    1.72
  -1  -2  -9   31.86    1.72
  -1  -2  -9   30.89    1.72
   1   2   9   30.84    1.72
   1   2   9   33.96    1.78
  -1  -2  -9   31.86    1.71
   1   2   9   33.09    1.74
  -1  -2  -9   31.48    1.73
  -1  -2  -9   30.70    1.72
   1   2   9   33.77    1.78
   1   2   9   32.56    1.78
   1   2   9   33.27    1.75
   1   2   9   31.96    1.76
   1   2  10  119.99    5.91
   1   2  10  134.62    7.17
  -1  -2 -10  125.13    5.90
  -1  -2 -10  125.27    6.69
   1   2  10  129.24    5.88
   1   2  10  127.18    5.84
  -1  -2 -10  127.49    5.86
   1   2  10  127.10    5.86
  -1  -2 -10  121.65    5.86
  -1  -2 -10  123.28    5.88
   1   2  10  121.84    5.88
   1   2  10  124.27    5.87
  -1  -2 -10  124.28    5.86
   1   2  10  123.67    5.92
   1   2  10  128.91    5.94
  -1  -2 -10  126.13    5.87
  -1  -2 -10  126.87    5.88
   1   2  10  125.37    5.94
   1   2  10  125.27    5.93
   1   2  10  118.43    5.87
   1   2  11    0.12    0.39
   1   2  11   -0.16    0.83
   1   2  11   -0.03    0.36
  -1  -2 -11    0.11    0.39
   1   2  11    0.17    0.32
  -1  -2 -11    0.17    0.35
   1   2  11    0.12    0.34
  -1  -2 -11    0.29    0.37
  -1  -2 -11   -0.10    0.33
   1   2  11    0.24    0.33
   1   2  11   -0.50    0.45
   1   2  11   -0.20    0.35
   1   2  11    0.04    0.34
  -1  -2 -11    0.30    0.39
  -1  -2 -11   -0.10    0.38
  -1  -2 -11    0.45    0.34
   1   2  11   -0.19    0.39
   1   2  11    0.52    0.39
   1   2  11    0.07    0.35
   1   2  12   40.57    2.25
   1   2  12   38.47    3.34
   1   2  12   40.60    2.18
  -1  -2 -12   41.88    2.23
   1   2  12   41.56    2.14
  -1  -2 -12   40.57    2.19
  -1  -2 -12   42.31    2.19
   1   2  12   42.45    2.17
  -1  -2 -12   39.53    2.17
  -1  -2 -12   41.94    2.23
  -1  -2 -12   40.21    2.18
   1   2  12   40.94    2.25
   1   2  12   36.37    2.16
   1   2  12   39.45    2.16
  -1  -2 -12   38.10    2.15
  -1  -2 -12   39.06    2.18
   1   2  12   39.64    2.24
   1   2  12   36.05    2.20
   1   2  12   40.95    2.21
   1   2  12   39.45    2.24
   1   2  13    0.22    0.40
  -1  -2 -13    0.36    0.41
  -1  -2 -13    0.36    0.44
  -1  -2 -13    0.39    0.42
  -1  -2 -13    0.50    0.41
   1   2  13    0.09    0.40
   1   2  13    0.29    0.35
   1   2  13    0.60    0.38
  -1  -2 -13    0.04    0.42
   1   2  13    0.45    0.42
   1   2  13    0.19    0.73
   1   2  14   47.70    2.75
   1   2  14   47.91    3.93
   1   2  14   46.52    2.67
   1   2  14   50.36    2.66
  -1  -2 -14   55.54    2.80
  -1  -2 -14   55.21    2.82
   1   2  14   50.75    2.70
  -1  -2 -14   54.37    2.73
  -1  -2 -14   53.59    2.76
   1   2  14   54.15    2.81
  -1  -2 -14   53.22    2.76
  -1  -2 -14   50.13    2.74
   1   2  14   48.85    2.71
   1   2  14   54.39    2.82
   1   2  15   14.03    1.10
  -1  -2 -15   15.18    1.13
   1   2  15   14.09    1.01
  -1  -2 -15   14.45    1.08
  -1  -2 -15   15.24    1.11
  -1  -2 -15   15.62    1.11
   1   2  15   14.93    1.01
  -1  -2 -15   16.73    1.14
  -1  -2 -15   15.18    1.08
   1   2  15   15.87    1.15
  -1  -2 -15   16.91    1.13
   1   2  15   13.98    1.11
   1   2  15   13.68    1.03
  -1  -2 -16    1.75    0.47
   1   2  16    2.43    0.48
  -1  -2 -16    1.66    0.47
   1   2  16    1.57    0.40
  -1  -2 -16    1.75    0.46
  -1  -2 -16    1.49    0.43
  -1  -2 -16    2.37    0.48
   1   2  16    1.61    0.43
  -1  -2 -16    1.21    0.42
   1   2  16    2.27    0.47
  -1  -2 -16    1.87    0.43
  -1  -2 -16    1.65    0.46
  -1  -2 -16    2.14    0.50
   1   2  16    2.36    0.48
   1   2  17    6.63    0.64
  -1  -2 -17    5.74    0.61
  -1  -2 -17    7.88    0.66
  -1  -2 -17    6.69    0.64
   1   2  17    5.39    0.57
  -1  -2 -17    6.59    0.59
  -1  -2 -17    5.87    0.62
  -1  -2 -17    6.36    0.61
   1   2  17    6.16    0.61
  -1  -2 -17    5.65    0.57
  -1  -2 -17    5.79    0.58
  -1  -2 -17    5.03    0.59
   1   2  17    5.20    0.58
   1   2  18    6.37    0.53
  -1  -2 -18    6.95    0.55
  -1  -2 -18    8.18    0.59
   1   2  18    6.29    0.52
  -1  -2 -18    7.78    0.59
  -1  -2 -19    0.30    0.17
  -1  -3  20    0.06    0.16
  -1  -3  20    0.31    0.17
   1   3 -19    0.33    0.27
   1   3 -19    0.04    0.24
  -1  -3  19    0.80    0.32
   1   3 -19    0.32    0.27
   1   3 -19    0.14    0.23
  -1  -3  19    0.02    0.26
   1   3 -18   12.38    0.87
   1   3 -18   11.15    0.86
  -1  -3  18   12.06    0.87
  -1  -3  18   12.14    0.89
   1   3 -18   12.82    0.88
   1   3 -17    9.07    0.78
  -1  -3  17    7.33    0.69
   1   3 -17    8.28    0.77
   1   3 -17    9.05    0.77
   1   3 -17    8.68    0.70
  -1  -3  17    9.89    0.82
  -1  -3  17    8.02    0.78
   1   3 -16   10.94    0.95
   1   3 -16   12.31    0.95
   1   3 -16   11.91    0.97
  -1  -3  16   11.23    0.92
   1   3 -16   12.16    0.91
  -1  -3  16   13.07    1.05
  -1  -3  16   15.32    1.06
  -1  -3  16   12.16    0.89
  -1  -3  15   86.92    4.10
  -1  -3  15   74.31    3.90
  -1  -3  15   81.57    3.94
  -1  -3  15   80.50    4.04
   1   3 -15   82.58    4.00
   1   3 -15   73.59    3.92
  -1  -3  15   81.87    3.97
  -1  -3  14    3.65    0.53
   1   3 -14    2.26    0.50
  -1  -3  14    2.41    0.47
   1   3 -14    3.85    1.19
  -1  -3  14    2.97    0.52
  -1  -3  13   18.60    1.25
  -1  -3  13   20.36    1.41
  -1  -3  13   19.70    1.24
  -1  -3  13   19.90    1.27
   1   3 -13   18.64    1.21
  -1  -3  13   20.98    1.31
  -1  -3  13   20.91    1.38
   1   3 -13   20.83    1.31
   1   3 -13   16.77    1.23
   1   3 -13   23.89    2.38
  -1  -3  13   19.87    1.30
  -1  -3  12   46.13    2.40
  -1  -3  12   46.43    2.52
  -1  -3  12   46.60    2.37
  -1  -3  12   43.56    2.38
   1   3 -12   42.83    2.33
   1   3 -12   46.16    2.43
  -1  -3  12   47.81    2.44
  -1  -3  12   45.66    2.48
   1   3 -12   41.74    2.37
  -1  -3  12   52.16    2.50
  -1  -3  12   44.89    2.43
   1   3 -12   50.00    3.52
  -1  -3  11   37.90    2.04
  -1  -3  11   35.95    1.87
  -1  -3  11   34.21    1.89
  -1  -3  11   35.84    1.88
   1   3 -11   33.08    1.85
   1   3 -11   35.55    1.91
  -1  -3  11   35.46    1.93
  -1  -3  11   37.01    2.00
   1   3 -11   32.60    1.88
  -1  -3  11   33.88    1.92
  -1  -3  11   38.39    1.97
  -1  -3  11   33.18    1.96
   1   3 -11   38.38    2.91
  -1  -3  10   20.55    1.26
  -1  -3  10   18.77    1.11
  -1  -3  10   21.13    1.13
  -1  -3  10   17.89    1.12
   1   3 -10   18.39    1.10
  -1  -3  10   18.43    1.13
  -1  -3  10   18.28    1.21
   1   3 -10   17.67    1.09
  -1  -3  10   19.28    1.19
   1   3 -10   17.80    1.13
  -1  -3  10   20.21    1.21
  -1  -3  10   19.66    1.23
   1   3 -10   20.24    1.94
  -1  -3   9    0.53    0.33
   1   3  -9    0.22    0.62
  -1  -3   9    0.12    0.31
  -1  -3   9    0.11    0.27
  -1  -3   9    0.35    0.26
  -1  -3   9    0.52    0.31
  -1  -3   9    0.03    0.32
   1   3  -9   -0.16    0.25
   1   3  -9   -0.02    0.25
  -1  -3   9    0.04    0.28
  -1  -3   9    0.41    0.38
  -1  -3   8   36.30    1.91
  -1  -3   8   36.16    1.88
   1   3  -8   38.26    2.57
  -1  -3   8   36.44    1.84
  -1  -3   8   36.82    1.91
  -1  -3   8   36.78    1.88
  -1  -3   8   37.11    1.93
  -1  -3   8   35.79    1.83
   1   3  -8   34.37    1.84
   1   3  -8   38.15    2.42
  -1  -3   7   63.35    3.05
  -1  -3   7   59.66    3.19
   1   3  -7   61.07    3.44
  -1  -3   7   61.30    3.03
   1   3  -7   62.91    2.99
  -1  -3   7   62.24    3.03
  -1  -3   7   65.19    3.02
  -1  -3   6  168.51    7.66
  -1  -3   6  173.08    7.89
   1   3  -6  164.68    8.07
   1   3  -6  158.36    8.02
  -1  -3   5   49.31    2.50
   1   3  -5   46.17    2.57
   1   3  -5   41.80    2.54
  -1  -3   4    3.98    0.58
   1   3  -4    5.44    0.68
   1   3  -4    4.49    0.60
   1   3  -3   27.74    1.65
  -1  -3   3   32.44    1.78
  -1  -3   2  473.18   17.65
   1   3  -2  343.87   17.37
   1   3  -1  190.14    7.50
  -1  -3   1  236.53    7.84
   1   3   0    7.54    0.58
  -1  -3   0    6.73    0.62
   1   3   1   80.08    4.13
  -1  -3  -1   87.69    4.12
  -1  -3  -2    0.12    0.37
  -1  -3  -2    0.08    0.31
   1   3   2    0.40    0.29
   1   3   2    0.08    0.28
  -1  -3  -3    3.97    0.56
   1   3   3    3.59    0.49
  -1  -3  -3    4.56    0.64
   1   3   3    2.80    0.43
  -1  -3  -4   59.43    3.11
   1   3   4   67.24    3.39
  -1  -3  -4   65.05    3.28
  -1  -3  -4   68.35    3.29
   1   3   5  410.24   16.41
  -1  -3  -5  330.38   15.95
  -1  -3  -5  387.15   16.22
   1   3   5  311.39   15.82
  -1  -3  -5  356.98   15.67
   1   3   5  339.25   15.70
   1   3   5  348.54   15.71
  -1  -3  -5  362.06   15.68
   1   3   5  352.75   15.70
  -1  -3  -5  387.45   16.25
  -1  -3  -5  333.19   15.67
   1   3   6   28.00    1.48
   1   3   6   22.91    1.59
  -1  -3  -6   31.16    2.04
  -1  -3  -6   30.97    1.91
   1   3   6   32.44    2.20
   1   3   6   29.36    1.52
  -1  -3  -6   29.12    1.50
   1   3   6   30.45    1.53
  -1  -3  -6   27.95    1.48
   1   3   6   29.49    1.54
   1   3   6   29.35    1.51
  -1  -3  -6   28.92    1.51
   1   3   6   30.19    1.53
   1   3   7   51.40    2.60
  -1  -3  -7   57.02    3.12
  -1  -3  -7   55.78    2.63
  -1  -3  -7   53.88    2.61
   1   3   7   52.46    2.64
   1   3   7   50.82    2.63
  -1  -3  -7   54.58    2.62
   1   3   7   56.79    2.68
   1   3   7   51.62    2.66
  -1  -3  -7   53.49    2.61
   1   3   7   54.75    2.64
  -1  -3  -7   53.26    2.62
   1   3   7   54.50    2.65
  -1  -3  -8    1.13    0.34
   1   3   8    1.77    0.32
   1   3   8    2.56    0.84
   1   3   8    0.92    0.68
   1   3   8    1.59    0.33
  -1  -3  -8    1.41    0.62
  -1  -3  -8    1.97    0.38
  -1  -3  -8    0.65    0.36
   1   3   8    1.40    0.34
  -1  -3  -8    1.06    0.32
  -1  -3  -8    1.16    0.32
   1   3   8    1.22    0.35
   1   3   8    1.87    0.35
  -1  -3  -8    1.67    0.36
  -1  -3  -8    1.01    0.35
   1   3   8    1.20    0.37
   1   3   8    1.55    0.37
   1   3   8    1.41    0.33
  -1  -3  -8    1.13    0.34
   1   3   8    1.20    0.35
   1   3   8    1.37    0.35
   1   3   9  199.82    9.61
   1   3   9  209.25    9.68
   1   3   9  241.77   10.99
   1   3   9  229.84   10.83
  -1  -3  -9  212.42    9.71
   1   3   9  210.54    9.64
   1   3   9  212.04    9.61
  -1  -3  -9  220.00   10.52
  -1  -3  -9  209.85    9.65
  -1  -3  -9  202.54    9.62
   1   3   9  207.58    9.62
  -1  -3  -9  206.81    9.64
  -1  -3  -9  212.93    9.62
   1   3   9  211.28    9.63
   1   3   9  207.72    9.66
   1   3   9  217.69    9.68
  -1  -3  -9  208.82    9.63
  -1  -3  -9  206.56    9.64
   1   3   9  212.90    9.70
   1   3   9  212.87    9.70
   1   3   9  209.29    9.68
   1   3   9  211.90    9.65
   1   3  10    3.39    0.45
   1   3  10    5.65    1.24
   1   3  10    4.81    1.09
   1   3  10    3.35    0.53
  -1  -3 -10    3.33    0.52
   1   3  10    2.84    0.47
  -1  -3 -10    3.18    0.50
   1   3  10    3.89    0.49
  -1  -3 -10    4.50    0.52
  -1  -3 -10    3.28    0.52
   1   3  10    3.99    0.50
  -1  -3 -10    4.37    0.55
  -1  -3 -10    3.56    0.50
   1   3  10    4.11    0.54
   1   3  10    3.20    0.46
   1   3  10    3.35    0.50
   1   3  10    3.92    0.55
  -1  -3 -10    3.97    0.55
  -1  -3 -10    2.50    0.50
  -1  -3 -10    3.68    0.50
   1   3  10    3.84    0.54
   1   3  10    3.14    0.52
   1   3  10    3.77    0.52
   1   3  11   70.81    3.55
   1   3  11   74.97    4.86
   1   3  11   69.71    3.45
  -1  -3 -11   72.74    3.56
   1   3  11   66.19    3.46
  -1  -3 -11   73.22    3.53
  -1  -3 -11   72.81    3.48
   1   3  11   70.43    3.47
  -1  -3 -11   70.08    3.48
  -1  -3 -11   66.69    3.52
  -1  -3 -11   68.97    3.48
   1   3  11   72.66    3.55
   1   3  11   66.96    3.49
   1   3  11   69.14    3.45
  -1  -3 -11   71.13    3.47
  -1  -3 -11   70.68    3.49
  -1  -3 -11   68.08    3.48
   1   3  11   70.07    3.55
   1   3  11   67.82    3.54
  -1  -3 -11   70.01    4.48
   1   3  11   70.33    3.54
   1   3  11   66.42    3.47
   1   3  12   21.86    1.42
   1   3  12   24.50    2.52
  -1  -3 -12   21.20    1.37
  -1  -3 -12   20.78    1.39
   1   3  12   20.19    1.33
   1   3  12   20.16    1.29
  -1  -3 -12   21.05    1.33
  -1  -3 -12   20.60    1.35
   1   3  12   22.28    1.35
  -1  -3 -12   18.97    1.35
  -1  -3 -12   20.60    1.33
   1   3  12   19.06    1.31
   1   3  12   23.36    1.42
   1   3  12   20.94    1.31
  -1  -3 -12   21.64    1.34
  -1  -3 -12   20.99    1.35
   1   3  12   20.89    1.40
  -1  -3 -12   21.40    1.34
   1   3  12   20.42    1.39
   1   3  12   20.66    1.39
   1   3  12   19.67    1.32
   1   3  13   14.83    1.16
   1   3  13   16.35    2.16
  -1  -3 -13   16.61    1.17
  -1  -3 -13   15.40    1.18
   1   3  13   14.70    1.06
  -1  -3 -13   18.11    1.15
   1   3  13   15.07    1.10
  -1  -3 -13   14.85    1.11
  -1  -3 -13   15.97    1.15
  -1  -3 -13   15.40    1.11
   1   3  13   15.02    1.10
   1   3  13   14.70    1.06
  -1  -3 -13   15.76    1.14
   1   3  13   15.58    1.16
   1   3  13   14.86    1.16
   1   3  13   14.52    1.15
   1   3  14   27.17    1.66
  -1  -3 -14   27.25    1.66
   1   3  14   24.05    1.53
  -1  -3 -14   28.16    1.66
  -1  -3 -14   26.31    1.62
   1   3  14   26.44    1.59
  -1  -3 -14   28.41    1.65
   1   3  14   26.55    1.64
  -1  -3 -14   28.56    1.63
  -1  -3 -14   25.52    1.61
   1   3  14   23.27    1.61
   1   3  14   27.93    1.68
   1   3  14   24.27    1.54
   1   3  15    7.64    0.75
  -1  -3 -15    6.70    0.72
   1   3  15    7.09    0.67
  -1  -3 -15    7.62    0.78
  -1  -3 -15    5.97    0.68
  -1  -3 -15    6.77    0.73
   1   3  15    6.62    0.69
  -1  -3 -15    6.66    0.71
   1   3  15    6.53    0.72
  -1  -3 -15    7.21    0.68
  -1  -3 -15    6.69    0.72
  -1  -3 -15    8.17    0.76
   1   3  15    7.45    0.75
  -1  -3 -16   30.91    1.74
   1   3  16   28.20    1.73
  -1  -3 -16   36.84    1.83
  -1  -3 -16   31.77    1.78
   1   3  16   30.82    1.69
   1   3  16   28.33    1.70
  -1  -3 -16   32.92    1.77
  -1  -3 -16   30.04    1.73
  -1  -3 -16   27.57    1.66
  -1  -3 -16   32.07    1.75
   1   3  16   29.86    1.75
  -1  -3 -16   32.50    1.76
  -1  -3 -16   31.98    1.72
  -1  -3 -16   31.87    1.76
   1   3  16   29.66    1.76
  -1  -3 -17    2.80    0.44
   1   3  17    2.51    0.38
  -1  -3 -17    2.81    0.44
  -1  -3 -17    2.74    0.44
  -1  -3 -17    2.05    0.39
  -1  -3 -17    2.25    0.43
   1   3  17    2.28    0.41
   1   3  17    3.07    0.44
  -1  -3 -17    1.58    0.33
  -1  -3 -17    2.70    0.41
   1   3  17    2.60    0.40
  -1  -3 -17    2.50    0.38
  -1  -3 -17    2.21    0.41
  -1  -3 -17    2.45    0.41
   1   3  17    2.60    0.41
   1   3  18    1.71    0.31
  -1  -3 -18    2.41    0.36
  -1  -3 -18    1.93    0.31
  -1  -4  19    1.16    0.32
   1   4 -19    0.98    0.26
  -1  -4  19    0.50    0.28
   1   4 -19    0.68    0.24
   1   4 -18   -0.03    0.28
   1   4 -18   -0.27    0.30
   1   4 -18    0.03    0.28
   1   4 -18    0.10    0.29
  -1  -4  18    0.33    0.34
  -1  -4  18    0.03    0.30
   1   4 -17    5.82    0.61
   1   4 -17    5.58    0.60
  -1  -4  17    5.49    0.58
  -1  -4  17    5.41    0.64
  -1  -4  17    5.43    0.52
  -1  -4  17    5.99    0.65
   1   4 -17    5.44    0.60
  -1  -4  16    1.85    0.42
  -1  -4  16    2.25    0.52
  -1  -4  16    2.54    0.56
   1   4 -16    2.62    0.50
  -1  -4  16    2.21    0.44
   1   4 -16    2.38    0.48
  -1  -4  16    2.92    0.44
   1   4 -16    2.07    0.48
   1   4 -16    2.47    0.43
  -1  -4  16    1.66    0.37
   1   4 -15    7.21    0.75
  -1  -4  15    7.88    0.75
   1   4 -15    8.09    0.78
   1   4 -15    7.39    0.77
  -1  -4  15    8.65    0.77
   1   4 -15    8.06    0.72
  -1  -4  15    7.80    0.85
  -1  -4  14   -0.39    0.46
  -1  -4  14   -0.19    0.41
  -1  -4  14    0.50    0.39
   1   4 -14    0.04    0.40
  -1  -4  14    0.50    0.37
  -1  -4  14   -0.08    0.37
   1   4 -14    0.16    0.40
   1   4 -14    0.04    0.40
   1   4 -14    0.07    0.33
  -1  -4  14    0.21    0.38
   1   4 -14   -0.55    0.82
  -1  -4  13   98.60    4.77
  -1  -4  13   96.02    4.65
  -1  -4  13   96.79    4.60
  -1  -4  13   89.56    4.61
   1   4 -13   94.22    4.63
   1   4 -13   89.81    4.56
  -1  -4  13   98.25    4.74
  -1  -4  13   98.99    4.69
   1   4 -13  100.06    4.68
   1   4 -13   87.34    4.60
  -1  -4  13   98.24    4.68
   1   4 -13  105.44    6.16
  -1  -4  13   96.86    4.69
  -1  -4  12   13.19    1.02
  -1  -4  12   11.00    0.84
  -1  -4  12   11.55    0.88
   1   4 -12   11.69    0.90
   1   4 -12   11.26    0.85
  -1  -4  12   10.05    0.83
  -1  -4  12   12.07    0.98
   1   4 -12   10.85    0.90
  -1  -4  12   12.30    0.95
   1   4 -12   10.14    0.85
  -1  -4  12   11.87    0.93
   1   4 -12   14.70    1.83
  -1  -4  12   11.52    0.94
  -1  -4  11   31.88    1.85
  -1  -4  11   31.89    1.70
  -1  -4  11   32.40    1.72
   1   4 -11   31.38    1.75
  -1  -4  11   30.92    1.73
   1   4 -11   32.70    1.72
  -1  -4  11   29.63    1.71
  -1  -4  11   30.34    1.82
   1   4 -11   31.47    1.76
  -1  -4  11   33.14    1.80
   1   4 -11   26.56    1.70
   1   4 -11   37.80    2.88
  -1  -4  11   32.08    1.79
  -1  -4  11   30.70    1.79
  -1  -4  10   69.58    3.36
  -1  -4  10   72.97    3.50
  -1  -4  10   67.61    3.33
  -1  -4  10   70.08    3.37
  -1  -4  10   70.04    3.38
  -1  -4  10   64.34    3.35
   1   4 -10   66.69    3.36
  -1  -4  10   69.28    3.46
  -1  -4  10   72.24    3.44
   1   4 -10   69.53    3.39
   1   4 -10   64.06    3.36
  -1  -4  10   72.60    3.45
   1   4 -10   70.46    4.43
  -1  -4   9   27.97    1.60
  -1  -4   9   28.49    1.52
   1   4  -9   27.95    2.15
  -1  -4   9   27.94    1.47
  -1  -4   9   28.65    1.52
  -1  -4   9   26.77    1.50
  -1  -4   9   27.64    1.52
   1   4  -9   27.81    1.51
  -1  -4   9   26.67    1.58
  -1  -4   9   27.28    1.56
   1   4  -9   25.75    1.50
   1   4  -9   27.04    1.52
  -1  -4   9   28.14    1.58
   1   4  -9   32.98    2.48
  -1  -4   8   30.65    1.70
  -1  -4   8   31.44    1.65
  -1  -4   8   32.09    1.65
  -1  -4   8   32.05    1.72
  -1  -4   8   33.51    1.71
   1   4  -8   30.78    1.65
  -1  -4   8   31.53    1.66
  -1  -4   8   31.85    1.72
   1   4  -8   29.11    1.64
   1   4  -8   31.03    2.23
  -1  -4   7    7.40    0.63
  -1  -4   7    7.02    0.58
   1   4  -7    5.93    0.92
  -1  -4   7    7.29    0.80
   1   4  -7    6.52    0.91
  -1  -4   7    7.08    0.60
  -1  -4   7    6.73    0.58
   1   4  -7    6.79    0.54
   1   4  -7    6.22    0.53
  -1  -4   7    7.58    0.61
  -1  -4   6    0.11    0.30
  -1  -4   6    0.41    0.32
  -1  -4   6    0.22    0.47
   1   4  -6    0.54    0.53
   1   4  -6    0.24    0.25
  -1  -4   6    0.28    0.30
   1   4  -5   73.04    4.03
  -1  -4   5   85.27    4.06
   1   4  -5   81.92    4.11
  -1  -4   5   75.77    3.64
  -1  -4   5   75.37    3.63
   1   4  -4    7.86    0.91
   1   4  -4    8.89    0.97
  -1  -4   4   10.97    0.99
   1   4  -3   23.91    1.42
   1   4  -3   24.83    1.60
   1   4  -3   22.42    1.60
  -1  -4   3   27.38    1.70
   1   4  -2  289.27   13.58
   1   4  -2  304.22   13.58
   1   4  -2  269.26   13.48
   1   4  -1   38.81    2.21
  -1  -4   1   42.66    2.42
   1   4  -1   43.83    2.32
   1   4   0   69.27    3.21
  -1  -4   0   61.87    3.13
  -1  -4   0   59.48    3.03
   1   4   0   64.84    3.21
  -1  -4   0   71.00    3.47
   1   4   1   46.37    2.48
  -1  -4  -1   47.19    2.54
   1   4   1   51.19    2.64
   1   4   1   47.69    2.54
  -1  -4  -1   52.84    2.76
   1   4   2  172.39    8.15
  -1  -4  -2  166.60    8.21
  -1  -4  -2  189.09    8.43
   1   4   2  181.87    8.31
   1   4   3   59.80    2.97
   1   4   3   53.74    3.01
  -1  -4  -3   58.99    3.10
  -1  -4  -3   61.40    3.18
   1   4   3   59.99    3.13
   1   4   4    0.23    0.36
  -1  -4  -4    0.75    0.27
   1   4   4    0.99    0.30
   1   4   4    0.32    0.27
  -1  -4  -4    0.43    0.30
  -1  -4  -4    0.96    0.33
  -1  -4  -4    0.13    0.56
   1   4   4    0.65    0.57
  -1  -4  -4    0.90    0.49
   1   4   5    2.57    0.47
  -1  -4  -5    3.02    0.61
   1   4   5    3.00    0.77
  -1  -4  -5    3.57    0.39
   1   4   5    3.28    0.40
  -1  -4  -5    2.80    0.38
   1   4   5    2.85    0.38
   1   4   5    2.87    0.37
  -1  -4  -5    2.58    0.75
  -1  -4  -5    3.50    0.41
   1   4   5    2.71    0.38
  -1  -4  -6    5.32    0.49
   1   4   6    4.42    0.46
   1   4   6    4.69    0.55
  -1  -4  -6    5.49    0.49
   1   4   6    5.12    0.48
   1   4   6    5.37    0.50
  -1  -4  -6    5.01    0.49
   1   4   6    5.47    0.51
  -1  -4  -6    4.91    0.46
   1   4   6    4.73    0.51
   1   4   6    5.59    0.50
  -1  -4  -6    4.72    0.49
  -1  -4  -6    5.28    0.95
   1   4   6    4.90    0.49
  -1  -4  -7    5.15    0.51
   1   4   7    5.39    0.49
  -1  -4  -7    5.31    0.54
   1   4   7    4.25    0.47
  -1  -4  -7    5.03    0.50
   1   4   7    4.45    0.98
   1   4   7    4.73    0.50
   1   4   7    4.89    0.50
  -1  -4  -7    5.58    0.53
  -1  -4  -7    5.18    0.49
   1   4   7    4.70    0.52
   1   4   7    5.29    0.52
   1   4   7    4.66    0.53
   1   4   7    4.80    0.51
  -1  -4  -7    4.69    0.52
  -1  -4  -8    0.76    0.35
   1   4   8    0.70    0.31
   1   4   8    1.02    0.73
   1   4   8    0.96    0.31
  -1  -4  -8    0.39    0.37
  -1  -4  -8    0.57    0.33
   1   4   8    0.89    0.33
  -1  -4  -8    1.49    0.35
   1   4   8    0.47    0.31
   1   4   8    0.73    0.32
   1   4   8    0.09    0.34
  -1  -4  -8    0.65    0.35
  -1  -4  -8    0.87    0.35
   1   4   8    0.48    0.38
   1   4   8    0.94    0.36
   1   4   8    0.36    0.33
  -1  -4  -8    1.03    0.36
  -1  -4  -8   -0.11    0.96
   1   4   9   59.78    3.13
   1   4   9   63.83    3.19
  -1  -4  -9   58.23    3.11
   1   4   9   68.30    4.36
   1   4   9   70.93    4.33
  -1  -4  -9   65.35    3.23
  -1  -4  -9   64.67    3.16
   1   4   9   63.90    3.13
  -1  -4  -9   64.16    3.14
   1   4   9   66.32    3.16
  -1  -4  -9   58.85    3.18
   1   4   9   65.27    3.18
   1   4   9   62.54    3.17
   1   4   9   61.36    3.17
  -1  -4  -9   67.92    3.17
   1   4   9   65.51    3.21
  -1  -4  -9   63.89    3.15
   1   4   9   64.60    3.22
   1   4   9   64.73    3.15
   1   4   9   62.63    3.18
  -1  -4  -9   59.81    3.12
  -1  -4  -9   72.89    4.20
   1   4  10    6.65    0.64
   1   4  10    7.63    0.74
   1   4  10    7.54    1.33
   1   4  10    7.21    1.43
  -1  -4 -10    7.91    0.75
   1   4  10    7.76    0.68
  -1  -4 -10    8.19    0.72
  -1  -4 -10    7.39    0.66
   1   4  10    7.34    0.69
  -1  -4 -10    7.33    0.69
  -1  -4 -10    5.66    0.69
   1   4  10    7.00    0.68
   1   4  10    6.78    0.69
  -1  -4 -10    6.84    0.65
   1   4  10    7.37    0.66
  -1  -4 -10    7.77    0.71
   1   4  10    6.20    0.69
  -1  -4 -10    7.61    0.70
   1   4  10    7.02    0.73
   1   4  10    6.29    0.69
  -1  -4 -10    6.03    1.15
   1   4  10    7.82    0.68
   1   4  11   14.43    1.07
   1   4  11   12.00    1.78
   1   4  11   11.64    1.74
  -1  -4 -11   13.06    1.03
  -1  -4 -11   14.96    1.02
   1   4  11   12.86    0.96
  -1  -4 -11   13.65    0.96
   1   4  11   13.61    0.98
  -1  -4 -11   12.20    0.96
  -1  -4 -11   12.11    1.01
   1   4  11   12.34    0.99
  -1  -4 -11   12.13    0.94
   1   4  11   12.30    0.97
   1   4  11   11.78    0.91
  -1  -4 -11   12.65    0.98
  -1  -4 -11   12.76    0.98
   1   4  11   13.00    1.03
   1   4  11   13.34    1.05
   1   4  11   13.45    1.02
   1   4  11   12.46    0.95
  -1  -4 -12   15.35    1.12
  -1  -4 -12   15.47    1.08
   1   4  12   14.98    1.11
  -1  -4 -12   14.61    1.14
   1   4  12   17.56    1.17
   1   4  12   14.92    1.05
   1   4  12   15.30    1.12
  -1  -4 -12   16.66    1.20
   1   4  12   14.24    1.07
   1   4  12   16.65    2.12
   1   4  13    6.39    1.36
   1   4  13    3.24    0.59
   1   4  13    3.19    0.57
  -1  -4 -13    3.94    0.64
  -1  -4 -13    3.85    0.60
   1   4  13    3.30    0.59
  -1  -4 -13    3.77    0.60
   1   4  13    4.48    0.60
   1   4  13    3.42    0.57
  -1  -4 -13    4.37    0.64
  -1  -4 -13    3.42    0.59
  -1  -4 -13    3.20    0.60
   1   4  13    3.78    0.60
   1   4  13    2.83    0.49
   1   4  13    4.55    0.64
   1   4  14    0.22    0.43
  -1  -4 -14    0.25    0.42
  -1  -4 -14    0.16    0.41
  -1  -4 -14   -0.15    0.39
  -1  -4 -14    0.20    0.40
   1   4  14    0.38    0.37
   1   4  14   -0.15    0.33
  -1  -4 -14    0.04    0.42
   1   4  14   -0.17    0.40
  -1  -4 -14    0.11    0.38
   1   4  14   -0.17    0.38
   1   4  15    0.36    0.37
  -1  -4 -15    0.12    0.40
  -1  -4 -15   -0.08    0.37
   1   4  15   -0.40    0.38
  -1  -4 -15    0.43    0.40
   1   4  15   -0.24    0.41
  -1  -4 -15    0.33    0.39
  -1  -4 -15    0.22    0.32
   1   4  15   -0.15    0.36
   1   4  15   -0.19    0.35
  -1  -4 -15   -0.25    0.42
  -1  -4 -15   -0.11    0.42
   1   4  15   -0.20    0.37
  -1  -4 -16    3.03    0.48
   1   4  16    2.33    0.45
   1   4  16    2.75    0.43
  -1  -4 -16    3.73    0.50
  -1  -4 -16    3.40    0.50
  -1  -4 -16    3.00    0.50
  -1  -4 -16    3.11    0.49
   1   4  16    2.68    0.45
  -1  -4 -16    2.67    0.44
  -1  -4 -16    2.20    0.37
   1   4  16    3.60    0.47
  -1  -4 -16    2.44    0.46
  -1  -4 -16    2.91    0.49
   1   4  16    2.55    0.45
  -1  -4 -17    0.17    0.30
   1   4  17   -0.12    0.26
  -1  -4 -17   -0.29    0.29
   1   4  17   -0.04    0.26
  -1  -4 -17    0.11    0.28
  -1  -4 -17    0.02    0.30
   1   4  17   -0.38    0.28
  -1  -4 -17    0.08    0.30
   1   4  17    0.05    0.30
  -1  -4 -17    0.02    0.26
   1   4  17    0.30    0.25
  -1  -4 -17   -0.45    0.32
   1   4  17    0.30    0.27
   1   4  18    0.24    0.20
  -1  -4 -18    0.16    0.20
  -1  -4 -18   -0.04    0.19
  -1  -5  19    3.95    0.38
  -1  -5  19    4.41    0.41
  -1  -5  18    9.45    0.69
   1   5 -18    8.33    0.63
  -1  -5  18    7.90    0.63
  -1  -5  18    9.03    0.66
   1   5 -18    8.35    0.63
   1   5 -17    0.50    0.32
   1   5 -17    0.21    0.32
   1   5 -17    0.20    0.31
  -1  -5  17    0.40    0.30
  -1  -5  17    0.03    0.33
  -1  -5  17    0.29    0.38
   1   5 -17    0.55    0.32
   1   5 -16    0.35    0.36
  -1  -5  16   -0.18    0.30
  -1  -5  16    0.50    0.36
   1   5 -16    0.47    0.36
   1   5 -16    0.18    0.36
   1   5 -16    0.65    0.41
  -1  -5  16    0.45    0.35
  -1  -5  16    0.04    0.38
  -1  -5  16   -0.04    0.43
  -1  -5  15    0.91    0.47
  -1  -5  15    0.15    0.36
   1   5 -15    0.65    0.40
  -1  -5  15    0.89    0.40
   1   5 -15    0.80    0.43
   1   5 -15    1.03    0.43
  -1  -5  15    0.60    0.36
   1   5 -15    0.74    0.35
  -1  -5  15    0.75    0.40
  -1  -5  14  187.47    8.45
  -1  -5  14  187.14    8.54
  -1  -5  14  187.67    8.39
   1   5 -14  177.58    8.43
   1   5 -14  161.42    8.35
  -1  -5  14  185.95    8.48
  -1  -5  13   87.61    4.27
  -1  -5  13   87.00    4.31
   1   5 -13   85.33    4.30
   1   5 -13   83.41    4.26
   1   5 -13   88.21    4.35
  -1  -5  13   89.48    4.38
  -1  -5  13   87.38    4.34
   1   5 -13   98.38    5.79
  -1  -5  13   93.19    4.37
  -1  -5  12   16.31    1.24
  -1  -5  12   17.24    1.10
  -1  -5  12   19.51    1.14
  -1  -5  12   17.31    1.14
   1   5 -12   14.79    1.12
  -1  -5  12   16.57    1.12
   1   5 -12   16.23    1.11
   1   5 -12   15.98    1.16
   1   5 -12   16.11    1.16
  -1  -5  12   17.22    1.20
   1   5 -12   13.48    1.10
  -1  -5  12   17.87    1.20
   1   5 -12   20.05    2.20
  -1  -5  12   16.38    1.20
  -1  -5  11    0.13    0.43
  -1  -5  11    0.36    0.35
  -1  -5  11    0.54    0.33
   1   5 -11    0.13    0.35
  -1  -5  11    0.38    0.36
  -1  -5  11    0.17    0.35
   1   5 -11    0.49    0.33
  -1  -5  11    0.43    0.35
  -1  -5  11    0.53    0.41
   1   5 -11    0.25    0.37
   1   5 -11    0.44    0.39
   1   5 -11    0.68    0.35
  -1  -5  11    0.29    0.40
   1   5 -11    1.28    0.89
  -1  -5  11    1.00    0.42
  -1  -5  10   10.68    0.82
  -1  -5  10   10.41    0.89
  -1  -5  10   11.10    0.76
  -1  -5  10   11.24    0.82
   1   5 -10   11.09    0.81
  -1  -5  10    9.97    0.78
  -1  -5  10   10.43    0.80
   1   5 -10    9.83    0.79
   1   5 -10    8.99    0.78
   1   5 -10   10.63    0.82
  -1  -5  10   11.18    0.88
   1   5 -10    7.09    0.74
  -1  -5  10    8.99    0.80
  -1  -5  10   10.34    0.86
   1   5 -10   11.58    1.63
  -1  -5   9  119.03    5.62
  -1  -5   9  115.05    5.53
  -1  -5   9  124.30    5.54
   1   5  -9  118.42    6.40
  -1  -5   9  115.23    5.47
  -1  -5   9  122.12    5.55
   1   5  -9  112.39    5.50
  -1  -5   9  114.79    5.52
   1   5  -9  113.97    5.52
  -1  -5   9  115.97    5.54
   1   5  -9  117.80    5.54
  -1  -5   9  119.27    5.60
   1   5  -9  117.72    5.54
   1   5  -9  113.97    5.53
   1   5  -9  135.66    6.79
  -1  -5   9  121.12    5.61
  -1  -5   8   25.71    1.53
  -1  -5   8   27.46    1.49
   1   5  -8   25.92    2.03
  -1  -5   8   27.42    1.46
  -1  -5   8   28.40    1.50
   1   5  -8   24.83    1.43
   1   5  -8   23.56    2.05
  -1  -5   8   27.33    1.53
   1   5  -8   26.17    1.46
   1   5  -8   25.92    1.46
   1   5  -8   26.52    1.47
  -1  -5   8   27.88    1.54
  -1  -5   7    8.16    0.68
  -1  -5   7    8.98    0.72
   1   5  -7    6.85    1.02
  -1  -5   7    8.55    0.68
  -1  -5   7    8.49    0.63
  -1  -5   7    7.71    0.59
   1   5  -7    8.63    1.15
  -1  -5   7    8.80    0.98
  -1  -5   7    9.27    0.63
  -1  -5   7    9.37    0.62
   1   5  -7    8.85    0.65
  -1  -5   7    9.03    0.71
   1   5  -7    8.66    0.64
   1   5  -7    8.53    0.65
  -1  -5   7    8.49    0.70
  -1  -5   6   53.29    2.65
  -1  -5   6   51.47    2.67
   1   5  -6   51.28    3.18
  -1  -5   6   55.73    2.66
  -1  -5   6   53.17    2.59
  -1  -5   6   51.96    2.66
   1   5  -6   53.12    2.61
  -1  -5   6   52.60    2.67
   1   5  -6   56.76    2.65
   1   5  -6   53.78    3.28
  -1  -5   6   56.66    2.63
  -1  -5   6   58.14    3.20
  -1  -5   5    0.40    0.33
  -1  -5   5    0.54    0.32
   1   5  -5    0.76    0.55
  -1  -5   5    0.70    0.32
  -1  -5   5    0.07    0.53
   1   5  -5    0.22    0.56
  -1  -5   5    0.25    0.30
  -1  -5   5    0.72    0.32
   1   5  -5    0.14    0.26
   1   5  -5    0.45    0.27
  -1  -5   5    0.80    0.33
  -1  -5   4    1.47    0.65
   1   5  -4    1.38    0.60
  -1  -5   4    1.59    0.36
   1   5  -4    1.41    0.31
  -1  -5   4    1.73    0.35
   1   5  -4    1.77    0.31
  -1  -5   4    1.54    0.37
  -1  -5   4    1.62    0.36
  -1  -5   3   20.71    1.07
  -1  -5   3   19.94    1.59
   1   5  -3   14.88    1.39
  -1  -5   3   17.02    1.01
  -1  -5   3   17.31    0.99
  -1  -5   2   88.80    4.35
   1   5  -2   74.49    4.00
  -1  -5   2   82.05    3.71
  -1  -5   2   75.69    3.66
  -1  -5   2   77.08    3.63
  -1  -5   1    1.29    0.32
   1   5  -1    1.11    0.56
  -1  -5   1    0.63    0.30
  -1  -5   1    1.02    0.34
  -1  -5   1    0.81    0.67
   1   5  -1    0.80    0.58
   1   5  -1    1.35    0.50
  -1  -5   0   55.32    2.55
  -1  -5   0   50.66    2.60
   1   5   0   54.08    2.84
   1   5   0   54.37    2.92
  -1  -5   0   51.77    3.08
   1   5   0   53.29    2.77
  -1  -5   0   49.75    2.48
   1   5   0   51.87    2.52
   1   5   0   51.98    2.90
  -1  -5  -1   83.29    3.63
   1   5   1   79.53    3.94
  -1  -5  -1   70.39    3.75
  -1  -5  -1   78.75    4.18
   1   5   1   83.03    4.03
  -1  -5  -1   70.98    3.77
   1   5   1   79.77    3.84
  -1  -5  -1   72.79    3.57
   1   5   1   72.15    3.60
  -1  -5  -1   81.43    3.58
  -1  -5  -2  516.20   22.39
  -1  -5  -2  540.01   22.99
   1   5   2  520.29   22.81
   1   5   2  494.37   22.61
   1   5   2  470.22   22.76
  -1  -5  -2  467.54   22.67
  -1  -5  -2  483.74   22.35
   1   5   2  499.98   22.40
  -1  -5  -2  512.02   22.36
   1   5   2  488.86   22.38
   1   5   2  502.76   22.40
   1   5   2  510.69   22.39
  -1  -5  -2  492.17   22.36
  -1  -5  -3   85.34    4.19
  -1  -5  -3   95.76    4.76
   1   5   3   85.44    4.41
  -1  -5  -3   91.21    4.20
  -1  -5  -3   82.10    4.19
  -1  -5  -3   93.57    4.19
   1   5   3   88.71    4.20
   1   5   3   90.82    4.23
   1   5   3   89.20    4.22
  -1  -5  -3   96.98    4.18
  -1  -5  -3   91.33    4.20
  -1  -5  -3   93.65    4.62
  -1  -5  -4   23.59    1.30
   1   5   4   22.38    1.49
  -1  -5  -4   23.15    1.29
  -1  -5  -4   22.31    1.72
  -1  -5  -4   23.38    1.31
   1   5   4   24.13    1.33
  -1  -5  -4   25.35    1.33
  -1  -5  -4   26.62    1.30
   1   5   4   24.03    1.34
   1   5   4   26.35    1.36
   1   5   4   24.35    1.32
  -1  -5  -4   25.12    1.32
  -1  -5  -4   24.59    1.73
  -1  -5  -4   26.12    1.33
   1   5   4   24.45    1.29
  -1  -5  -5   47.26    2.40
   1   5   5   45.61    2.58
  -1  -5  -5   51.58    2.41
  -1  -5  -5   48.42    2.88
  -1  -5  -5   46.92    2.37
   1   5   5   48.25    2.42
  -1  -5  -5   50.46    2.42
  -1  -5  -5   49.05    2.41
  -1  -5  -5   51.03    2.40
   1   5   5   50.01    2.45
   1   5   5   49.21    2.45
   1   5   5   49.50    2.43
  -1  -5  -5   48.17    2.92
   1   5   5   49.72    2.44
  -1  -5  -5   45.97    2.41
   1   5   6   84.06    4.00
  -1  -5  -6   84.79    4.00
  -1  -5  -6   79.01    4.04
   1   5   6   83.11    3.99
  -1  -5  -6   82.14    3.98
   1   5   6   83.95    3.99
   1   5   6   79.78    4.39
   1   5   6   87.42    4.91
   1   5   6   86.83    4.02
   1   5   6   84.91    4.02
  -1  -5  -6   85.03    4.00
  -1  -5  -6   83.12    3.97
   1   5   6   80.95    4.02
   1   5   6   87.50    4.06
   1   5   6   85.24    4.02
  -1  -5  -6   86.28    4.01
   1   5   6   85.22    4.03
   1   5   7  226.07   10.72
  -1  -5  -7  223.04   10.71
   1   5   7  228.52   11.15
   1   5   7  267.51   11.94
  -1  -5  -7  235.15   10.80
   1   5   7  233.29   10.73
   1   5   7  233.59   10.72
   1   5   7  236.61   10.74
  -1  -5  -7  232.31   10.71
   1   5   7  247.37   10.76
   1   5   7  231.40   10.75
  -1  -5  -7  228.37   10.73
   1   5   7  241.16   10.79
   1   5   7  240.53   10.78
  -1  -5  -7  235.19   10.71
   1   5   7  245.04   10.77
  -1  -5  -7  228.09   10.73
  -1  -5  -7  265.13   11.78
   1   5   7  237.88   10.76
   1   5   8    6.59    0.60
  -1  -5  -8    5.43    0.58
   1   5   8    3.40    1.19
  -1  -5  -8    5.66    0.64
   1   5   8    5.08    0.56
  -1  -5  -8    5.74    0.57
   1   5   8    6.23    0.61
  -1  -5  -8    5.77    0.58
  -1  -5  -8    5.17    0.60
   1   5   8    6.01    0.59
   1   5   8    5.21    0.58
  -1  -5  -8    5.18    0.57
   1   5   8    5.66    0.61
  -1  -5  -8    5.60    0.58
   1   5   8    5.02    0.60
   1   5   8    4.84    0.58
  -1  -5  -8    4.81    1.07
  -1  -5  -8    5.26    0.60
   1   5   8    5.20    0.58
   1   5   9   47.25    2.57
   1   5   9   49.00    2.63
  -1  -5  -9   49.77    2.58
   1   5   9   56.67    3.89
   1   5   9   54.57    3.79
  -1  -5  -9   52.52    2.69
  -1  -5  -9   52.01    2.60
   1   5   9   52.72    2.61
  -1  -5  -9   48.97    2.57
   1   5   9   49.81    2.60
  -1  -5  -9   47.75    2.62
   1   5   9   53.32    2.64
   1   5   9   50.67    2.63
   1   5   9   49.96    2.66
  -1  -5  -9   53.96    2.63
   1   5   9   54.37    2.69
  -1  -5  -9   47.80    2.57
   1   5   9   50.42    2.63
  -1  -5  -9   46.51    2.57
   1   5   9   48.88    2.58
   1   5   9   51.80    2.64
   1   5  10    1.14    0.38
   1   5  10    2.23    0.51
   1   5  10    3.21    1.11
  -1  -5 -10    2.23    0.46
  -1  -5 -10    1.62    0.51
   1   5  10    1.84    0.45
  -1  -5 -10    2.02    0.48
  -1  -5 -10    1.91    0.42
   1   5  10    1.96    0.45
  -1  -5 -10    2.20    0.48
   1   5  10    1.98    0.46
   1   5  10    2.44    0.47
   1   5  10    1.71    0.39
  -1  -5 -10    1.95    0.46
  -1  -5 -10    1.47    0.47
  -1  -5 -10    2.14    0.44
   1   5  10    0.89    0.42
   1   5  10    1.85    0.48
   1   5  10    0.85    0.41
   1   5  10    1.91    0.48
   1   5  11   14.67    1.11
   1   5  11   18.02    1.24
   1   5  11   18.31    2.23
   1   5  11   12.69    2.10
  -1  -5 -11   18.70    1.27
  -1  -5 -11   16.79    1.17
   1   5  11   16.04    1.15
  -1  -5 -11   19.51    1.21
  -1  -5 -11   17.48    1.13
   1   5  11   16.46    1.16
  -1  -5 -11   16.80    1.21
   1   5  11   18.00    1.21
   1   5  11   16.76    1.18
   1   5  11   15.66    1.09
  -1  -5 -11   17.70    1.14
  -1  -5 -11   17.14    1.20
   1   5  11   19.04    1.25
   1   5  11   17.19    1.23
  -1  -5 -11   16.87    1.17
   1   5  11   16.00    1.13
   1   5  11   17.34    1.21
   1   5  12   24.48    1.54
   1   5  12   24.14    2.58
   1   5  12   22.47    2.44
  -1  -5 -12   23.69    1.53
  -1  -5 -12   24.02    1.48
   1   5  12   23.46    1.46
   1   5  12   23.80    1.47
  -1  -5 -12   23.56    1.43
  -1  -5 -12   23.34    1.47
  -1  -5 -12   22.85    1.49
   1   5  12   22.64    1.47
  -1  -5 -12   23.10    1.43
  -1  -5 -12   23.86    1.48
  -1  -5 -12   22.90    1.48
   1   5  12   24.85    1.55
   1   5  12   23.40    1.52
   1   5  12   21.70    1.48
   1   5  12   21.58    1.41
   1   5  13    7.22    0.78
  -1  -5 -13    7.91    0.79
   1   5  13    6.46    0.71
  -1  -5 -13    6.95    0.73
  -1  -5 -13    8.68    0.74
   1   5  13    6.61    0.72
  -1  -5 -13    7.83    0.77
  -1  -5 -13    6.74    0.71
   1   5  13    6.94    0.71
  -1  -5 -13    6.43    0.69
   1   5  13    7.14    0.75
  -1  -5 -13    7.63    0.75
   1   5  13    7.70    0.78
[truncated: 1,176,289 more chars]
