# Supplementary material for: Crystal structure of 4-(3,5-dimethyl-1,7-diphenyl-1,7-di­hydro­dipyrazolo­[3,4-b:4′,3′-e]pyridin-4-yl)phenol dimethyl sulfoxide disolvate
Source: Acta Crystallogr E Crystallogr Commun. 2025 Jul 23;81(Pt 8):711–3. doi: 10.1107/S2056989025006152 (PMC12326489; doi:10.1107/S2056989025006152)
Supplement: Supplementary file 2 [file e-81-00711-Isup3.hkl]

data_I                                                                          
_shelx_title ' nn7_autored_a.res in P-1'                                        
_shelx_refln_list_code          4                                               
_shelx_F_calc_maximum      208.30                                               
_exptl_crystal_F_000       620.00                                               
_reflns_d_resolution_high  0.7885                                               
                                                                                
loop_                                                                           
 _space_group_symop_operation_xyz                                               
 'x, y, z'                                                                      
 '-x, -y, -z'                                                                   
                                                                                
_cell_length_a     7.5736                                                       
_cell_length_b    12.0242                                                       
_cell_length_c    16.1594                                                       
_cell_angle_alpha  91.824                                                       
_cell_angle_beta  100.953                                                       
_cell_angle_gamma  92.657                                                       
                                                                                
_shelx_F_squared_multiplier     1.000                                           
                                                                                
loop_                                                                           
 _refln_index_h                                                                 
 _refln_index_k                                                                 
 _refln_index_l                                                                 
 _refln_F_squared_calc                                                          
 _refln_F_squared_meas                                                          
 _refln_F_squared_sigma                                                         
 _refln_observed_status                                                         
   1   0   0         20.30         34.93         1.82 o                         
   2   0   0      43389.30      73732.63      1896.91 o                         
   3   0   0         50.39        109.48         3.89 o                         
   4   0   0        438.40        671.84        14.79 o                         
   5   0   0       1642.03       2069.05        28.49 o                         
   6   0   0          9.13          9.84         1.21 o                         
   7   0   0        782.16        920.88        17.63 o                         
   8   0   0        132.30        177.76         6.32 o                         
   9   0   0          5.49          8.90         1.61 o                         
  -9   1   0         36.50         56.25         2.94 o                         
  -8   1   0        141.06        172.30         6.68 o                         
  -7   1   0          5.20          4.18         1.38 o                         
  -6   1   0        446.87        612.16        13.52 o                         
  -5   1   0       1201.32       1657.14        24.44 o                         
  -4   1   0       2949.80       4988.94        78.63 o                         
  -3   1   0        664.82       1085.11        21.61 o                         
  -2   1   0      27998.49      51571.62      1403.12 o                         
  -1   1   0         21.25         32.66         2.82 o                         
   1   1   0        278.87        409.19        15.68 o                         
   2   1   0          3.53          7.57         0.80 o                         
   3   1   0       2411.86       3532.00        60.71 o                         
   4   1   0        450.68        526.46        15.25 o                         
   5   1   0        178.47        189.92         4.34 o                         
   6   1   0        113.56        128.20         4.44 o                         
   7   1   0          5.88          2.19         1.31 o                         
   8   1   0        131.69        158.56         4.54 o                         
   9   1   0         17.63         21.99         1.51 o                         
  -9   2   0        124.76        193.94         5.50 o                         
  -8   2   0       1510.63       1978.90        40.54 o                         
  -7   2   0         21.59         30.99         2.14 o                         
  -6   2   0       3788.69       5201.16        79.77 o                         
  -5   2   0         79.55         91.16         2.20 o                         
  -4   2   0       1870.60       2903.74        37.68 o                         
  -3   2   0         37.35         45.86         2.68 o                         
  -2   2   0       1566.03       2910.29        94.21 o                         
  -1   2   0       6042.89       7713.14       568.38 o                         
   0   2   0       3257.49       3081.56       107.60 o                         
   1   2   0       5229.92       5784.82       428.92 o                         
   2   2   0        950.42       1032.52        55.30 o                         
   3   2   0        731.74        842.27        18.57 o                         
   4   2   0        519.71        509.76        15.17 o                         
   5   2   0          1.78          2.99         0.84 o                         
   6   2   0        352.95        351.86        14.42 o                         
   7   2   0        100.19         97.58         2.92 o                         
   8   2   0          5.99          6.08         1.81 o                         
   9   2   0         43.82         43.73         3.26 o                         
  -9   3   0        130.45        144.87         5.30 o                         
  -8   3   0        341.36        428.33        12.58 o                         
  -7   3   0        391.82        517.72        10.06 o                         
  -6   3   0        271.93        371.82         7.01 o                         
  -5   3   0         59.39         91.50         2.40 o                         
  -4   3   0         69.44         83.46         1.89 o                         
  -3   3   0        415.23        618.64        16.64 o                         
  -2   3   0         66.36         74.20         5.41 o                         
  -1   3   0      10368.77      11867.58      1260.10 o                         
   0   3   0      10040.46      10495.72       403.07 o                         
   1   3   0         63.44         58.51         3.45 o                         
   2   3   0       5002.87       5505.34       118.50 o                         
   3   3   0        371.65        326.85         7.29 o                         
   4   3   0       3377.86       3093.05        51.45 o                         
   5   3   0          3.96          3.79         0.89 o                         
   6   3   0       2358.74       2385.32        59.78 o                         
   7   3   0        212.12        233.41         9.25 o                         
   8   3   0        484.88        628.27        16.13 o                         
   9   3   0          1.22          0.90         1.79 o                         
  -9   4   0        101.68        113.99         4.87 o                         
  -8   4   0         35.04         47.03         2.24 o                         
  -7   4   0          0.76          1.57         1.38 o                         
  -6   4   0        473.62        594.12        13.21 o                         
  -5   4   0        964.71       1282.19        15.01 o                         
  -4   4   0        300.47        402.42         5.60 o                         
  -3   4   0        131.90        122.97         3.72 o                         
  -2   4   0        296.03        396.02        13.40 o                         
  -1   4   0        491.17        675.32        19.59 o                         
   0   4   0       1369.65       1350.75        38.04 o                         
   1   4   0        537.68        531.27        15.73 o                         
   2   4   0       2429.39       2257.24        51.77 o                         
   3   4   0        118.46        112.43         2.64 o                         
   4   4   0         60.00         38.14         1.80 o                         
   5   4   0        603.14        600.66        11.96 o                         
   6   4   0         17.00         19.74         1.81 o                         
   7   4   0          5.19          9.69         1.72 o                         
   8   4   0         81.83        101.08         5.62 o                         
  -9   5   0         96.16         73.94         4.15 o                         
  -8   5   0         43.02         56.02         2.82 o                         
  -7   5   0        357.10        456.51         8.20 o                         
  -6   5   0          1.98          3.24         1.31 o                         
  -5   5   0       1204.29       1578.21        26.21 o                         
  -4   5   0         21.00         39.07         1.32 o                         
  -3   5   0       1039.11       1375.91        35.63 o                         
  -2   5   0        249.10        189.78         4.49 o                         
  -1   5   0        339.39        311.43         9.09 o                         
   0   5   0        457.10        517.46        15.90 o                         
   1   5   0        386.82        428.00         7.38 o                         
   2   5   0        110.77        137.84         3.30 o                         
   3   5   0         32.87         32.14         1.16 o                         
   4   5   0        151.41        135.17         3.63 o                         
   5   5   0        124.88        106.57         4.38 o                         
   6   5   0          1.52          1.46         1.34 o                         
   7   5   0        109.31        106.19         8.06 o                         
   8   5   0          1.73         -0.47         1.82 o                         
  -8   6   0         36.31         35.98         1.60 o                         
  -7   6   0         34.17         36.54         2.53 o                         
  -6   6   0        735.28        881.92        17.14 o                         
  -5   6   0         33.68         31.06         1.34 o                         
  -4   6   0        585.16        619.74        13.33 o                         
  -3   6   0       1032.99       1280.13        18.94 o                         
  -2   6   0        638.84        847.23        11.19 o                         
  -1   6   0       1813.47       1986.45        27.23 o                         
   0   6   0        164.73        201.79         3.93 o                         
   1   6   0          7.89          6.77         0.78 o                         
   2   6   0        139.45        140.37         2.54 o                         
   3   6   0        107.70         92.99         1.94 o                         
   4   6   0          7.61          5.59         0.99 o                         
   5   6   0        381.70        386.69         8.69 o                         
   6   6   0        294.53        319.67        11.25 o                         
   7   6   0         67.30         84.99         4.80 o                         
   8   6   0         65.74         65.43         7.17 o                         
  -8   7   0          4.97          5.50         0.73 o                         
  -7   7   0         20.42         25.86         1.42 o                         
  -6   7   0        165.87        182.09         7.04 o                         
  -5   7   0          2.14          0.36         1.00 o                         
  -4   7   0         54.49         42.04         1.28 o                         
  -3   7   0          1.38         -0.38         0.67 o                         
  -2   7   0        349.13        288.37         3.65 o                         
  -1   7   0         76.40         53.82         1.51 o                         
   0   7   0         37.66         30.02         0.93 o                         
   1   7   0        135.90         94.52         1.69 o                         
   2   7   0        250.42        278.68         4.18 o                         
   3   7   0         51.20         35.03         1.17 o                         
   4   7   0         20.13         23.92         1.35 o                         
   5   7   0         87.16         78.38         3.64 o                         
   6   7   0        388.86        446.48        32.73 o                         
   7   7   0          3.80          2.42         1.81 o                         
   8   7   0        380.92        426.07        19.71 o                         
  -8   8   0        222.09        184.94         9.12 o                         
  -7   8   0          0.58          1.37         0.80 o                         
  -6   8   0        552.85        612.62        14.38 o                         
  -5   8   0          0.91         -0.02         0.95 o                         
  -4   8   0        466.61        490.48         9.59 o                         
  -3   8   0        480.21        500.67         6.43 o                         
  -2   8   0        193.98        191.16         2.50 o                         
  -1   8   0        308.30        323.19         4.02 o                         
   0   8   0        683.40        717.97         8.38 o                         
   1   8   0        127.13        109.07         2.02 o                         
   2   8   0         30.08         36.15         1.30 o                         
   3   8   0        175.97        153.68         2.96 o                         
   4   8   0         11.25          8.81         1.50 o                         
   5   8   0          9.93          4.76         1.76 o                         
   6   8   0          1.88          2.70         1.68 o                         
   7   8   0         17.21         17.25         2.04 o                         
  -7   9   0         25.34         26.57         1.25 o                         
  -6   9   0         20.67         19.78         1.27 o                         
  -5   9   0         73.05         73.02         2.12 o                         
  -4   9   0        167.47        182.64         4.02 o                         
  -3   9   0        149.35        138.56         2.46 o                         
  -2   9   0        288.16        284.94         3.65 o                         
  -1   9   0        326.19        330.23         3.89 o                         
   0   9   0        798.31        824.93         9.14 o                         
   1   9   0          7.08          5.15         0.76 o                         
   2   9   0       1074.37       1066.80        12.91 o                         
   3   9   0         21.33         18.22         1.40 o                         
   4   9   0        398.65        365.82         7.34 o                         
   5   9   0         11.60          7.89         1.56 o                         
   6   9   0          7.66          4.70         1.23 o                         
   7   9   0        180.70        178.25        28.42 o                         
  -7  10   0          0.07          0.34         0.77 o                         
  -6  10   0        135.13        127.33         4.60 o                         
  -5  10   0         28.24         22.08         1.15 o                         
  -4  10   0         49.79         47.64         1.47 o                         
  -3  10   0         40.89         38.22         1.34 o                         
  -2  10   0         63.50         59.33         1.46 o                         
  -1  10   0        368.11        386.46         4.75 o                         
   0  10   0        459.45        477.14         5.69 o                         
   1  10   0        476.31        519.22         6.75 o                         
   2  10   0        152.71        139.56         3.33 o                         
   3  10   0         99.25        100.93         2.52 o                         
   4  10   0          1.53          0.14         1.21 o                         
   5  10   0        322.61        289.55        10.04 o                         
   6  10   0          9.33         11.53         2.28 o                         
  -6  11   0         33.25         24.96         1.31 o                         
  -5  11   0          0.32         -0.77         0.77 o                         
  -4  11   0        128.88        128.13         2.39 o                         
  -3  11   0         11.43         15.12         1.05 o                         
  -2  11   0        218.24        216.80         3.87 o                         
  -1  11   0        393.21        418.94         5.41 o                         
   0  11   0        890.51       1004.49        12.16 o                         
   1  11   0        170.02        173.08         3.55 o                         
   2  11   0       1041.52       1178.55        16.89 o                         
   3  11   0          0.90         -0.23         0.92 o                         
   4  11   0        188.25        191.45         5.02 o                         
   5  11   0        144.23        140.45         6.38 o                         
  -6  12   0         20.29         14.29         1.24 o                         
  -5  12   0          1.54          1.69         1.02 o                         
  -4  12   0         17.60         18.84         0.93 o                         
  -3  12   0         93.27         93.10         1.93 o                         
  -2  12   0          9.08         12.76         0.82 o                         
  -1  12   0        138.58        150.93         2.47 o                         
   0  12   0        225.25        262.19         4.15 o                         
   1  12   0        138.14        152.66         2.83 o                         
   2  12   0        151.15        178.09         3.38 o                         
   3  12   0         70.64         71.67         1.89 o                         
   4  12   0         92.50         93.44         5.49 o                         
  -5  13   0         37.55         24.76         2.44 o                         
  -4  13   0        138.59        157.00         3.31 o                         
  -3  13   0         39.04         37.51         1.10 o                         
  -2  13   0        126.60        145.92         2.63 o                         
  -1  13   0         88.32        102.32         1.82 o                         
   0  13   0         32.77         34.44         1.12 o                         
   1  13   0        111.89        133.02         2.55 o                         
   2  13   0         57.89         64.62         1.63 o                         
   3  13   0         41.14         39.30         1.81 o                         
   4  13   0         21.67         18.65         2.52 o                         
  -4  14   0          3.35          3.50         1.38 o                         
  -3  14   0         15.06         14.43         1.16 o                         
  -2  14   0          0.03          0.14         0.82 o                         
  -1  14   0          0.01          0.27         0.66 o                         
   0  14   0         73.40         83.49         1.56 o                         
   1  14   0          3.78          3.36         1.08 o                         
   2  14   0        134.46        132.39         7.45 o                         
   3  14   0         12.70          9.53         1.79 o                         
  -2  15   0         21.44         16.94         1.87 o                         
  -1  15   0         10.14         15.90         1.44 o                         
   0  15   0         85.89         93.00         5.37 o                         
   0 -15   1         13.20         19.63         2.36 o                         
   1 -15   1         11.25         14.65         1.51 o                         
   2 -15   1          6.57          5.78         1.38 o                         
  -3 -14   1         49.36         37.95         3.09 o                         
  -2 -14   1         74.54         83.93         3.18 o                         
  -1 -14   1         71.19         78.96         1.77 o                         
   0 -14   1         49.76         56.43         1.36 o                         
   1 -14   1        101.57        126.84         2.60 o                         
   2 -14   1        103.66        119.88         2.56 o                         
   3 -14   1         41.10         36.70         2.03 o                         
  -4 -13   1          0.64          1.71         2.04 o                         
  -3 -13   1          0.48          1.35         0.88 o                         
  -2 -13   1          0.31          1.13         0.88 o                         
  -1 -13   1         24.34         34.30         1.27 o                         
   0 -13   1         16.30         24.87         1.04 o                         
   1 -13   1          2.29          1.72         0.70 o                         
   2 -13   1         57.76         71.49         1.68 o                         
   3 -13   1          5.49          5.87         0.71 o                         
   4 -13   1          1.13          1.32         0.84 o                         
   5 -13   1         22.87         18.24         1.95 o                         
  -5 -12   1         15.72         15.96         2.52 o                         
  -4 -12   1         12.54         12.58         1.76 o                         
  -3 -12   1         11.59          9.39         1.06 o                         
  -2 -12   1        123.18        152.00         3.04 o                         
  -1 -12   1          2.53          3.80         0.96 o                         
   0 -12   1        507.62        595.22         8.24 o                         
   1 -12   1         19.52         14.63         0.96 o                         
   2 -12   1        224.80        237.76         3.28 o                         
   3 -12   1        178.81        174.35         2.92 o                         
   4 -12   1         24.13         22.17         0.94 o                         
   5 -12   1        224.02        210.88         5.74 o                         
  -5 -11   1          4.55          5.04         1.08 o                         
  -4 -11   1        265.25        227.38         6.56 o                         
  -3 -11   1         68.78         61.96         1.78 o                         
  -2 -11   1        683.88        697.43        10.01 o                         
  -1 -11   1        132.58        128.88         2.94 o                         
   0 -11   1        900.29        944.12        11.49 o                         
   1 -11   1         46.01         39.54         1.34 o                         
   2 -11   1        662.39        677.55        10.25 o                         
   3 -11   1          4.81          7.07         0.92 o                         
   4 -11   1        115.89        111.96         2.16 o                         
   5 -11   1        131.33        143.87         3.16 o                         
   6 -11   1          1.15          1.63         0.83 o                         
  -6 -10   1         11.46         19.52         6.43 o                         
  -5 -10   1          4.02          1.50         1.70 o                         
  -4 -10   1          0.78          0.62         1.63 o                         
  -3 -10   1        271.49        248.10         4.68 o                         
  -2 -10   1         28.41         26.05         1.71 o                         
  -1 -10   1         29.59         25.11         1.26 o                         
   0 -10   1        153.55        152.54         2.44 o                         
   1 -10   1          0.54          0.25         0.76 o                         
   2 -10   1        318.63        312.10         4.68 o                         
   3 -10   1         65.87         58.48         1.60 o                         
   4 -10   1        153.47        151.65         3.02 o                         
   5 -10   1         19.45         19.60         1.10 o                         
   6 -10   1        124.85        113.22         2.89 o                         
   7 -10   1        100.30         63.64         2.76 o                         
  -7  -9   1        309.64        284.66        51.71 o                         
  -6  -9   1        263.35        230.87        11.34 o                         
  -5  -9   1         74.47         67.49         3.16 o                         
  -4  -9   1        342.91        332.49         7.35 o                         
  -3  -9   1        232.38        225.00         3.79 o                         
  -2  -9   1        105.57         95.91         2.01 o                         
  -1  -9   1         14.00         14.19         0.94 o                         
   0  -9   1         77.40         79.00         1.53 o                         
   1  -9   1         42.21         35.68         1.07 o                         
   2  -9   1         72.32         69.62         1.40 o                         
   3  -9   1         43.39         41.12         1.26 o                         
   4  -9   1         43.59         41.78         1.34 o                         
   5  -9   1         17.57         17.45         1.19 o                         
   6  -9   1         72.00         71.03         1.81 o                         
   7  -9   1          0.03         -0.38         0.68 o                         
  -7  -8   1          3.67          1.97         1.67 o                         
  -6  -8   1        210.68        186.20         8.15 o                         
  -5  -8   1        252.04        231.15        12.97 o                         
  -4  -8   1        177.66        164.79         4.52 o                         
  -3  -8   1         14.03          8.05         1.02 o                         
  -2  -8   1         49.73         40.73         1.29 o                         
  -1  -8   1         19.15         23.07         0.91 o                         
   0  -8   1        825.38        752.61         8.58 o                         
   1  -8   1          3.94          7.63         0.69 o                         
   2  -8   1       1226.26       1220.18        12.79 o                         
   3  -8   1          0.32         -0.23         0.72 o                         
   4  -8   1        539.41        543.86         6.87 o                         
   5  -8   1          0.13          0.63         0.98 o                         
   6  -8   1         59.54         66.77         1.91 o                         
   7  -8   1         55.95         52.14         2.09 o                         
   8  -8   1         67.54         48.92         2.16 o                         
  -8  -7   1        186.83        230.71        11.16 o                         
  -7  -7   1         62.15         64.07         3.95 o                         
  -6  -7   1        187.69        198.02         7.73 o                         
  -5  -7   1        394.30        394.16        13.86 o                         
  -4  -7   1          6.10          5.39         1.13 o                         
  -3  -7   1        499.29        486.61         8.98 o                         
  -2  -7   1        132.04        134.10         2.56 o                         
  -1  -7   1       1040.07       1102.11        13.34 o                         
   0  -7   1       1173.09       1121.87        14.34 o                         
   1  -7   1        157.87        166.03         2.43 o                         
   2  -7   1        475.33        468.60         5.78 o                         
   3  -7   1         68.01         63.09         1.38 o                         
   4  -7   1        587.47        653.85        10.30 o                         
   5  -7   1         33.83         39.53         1.95 o                         
   6  -7   1          5.04          4.84         1.20 o                         
   7  -7   1          5.23          2.73         0.93 o                         
   8  -7   1        174.54        138.47         6.24 o                         
  -8  -6   1         43.90         53.19         3.95 o                         
  -7  -6   1        101.95        112.30         6.28 o                         
  -6  -6   1         29.12         25.28         2.18 o                         
  -5  -6   1        359.80        341.11        10.34 o                         
  -4  -6   1         38.51         25.93         1.20 o                         
  -3  -6   1          0.66          1.20         0.82 o                         
  -2  -6   1        791.27        861.75        12.92 o                         
  -1  -6   1        186.78        187.18         3.21 o                         
   0  -6   1         70.60         89.88         2.83 o                         
   1  -6   1         92.85         80.82         1.75 o                         
   2  -6   1        231.96        217.04         3.28 o                         
   3  -6   1        977.61       1089.85        13.28 o                         
   4  -6   1        141.56        160.69         3.92 o                         
   5  -6   1          7.11         11.11         1.10 o                         
   6  -6   1        112.17        123.96         3.29 o                         
   7  -6   1          1.46          2.62         1.23 o                         
   8  -6   1         27.34         30.42         1.52 o                         
  -8  -5   1        444.19        588.34        19.43 o                         
  -7  -5   1        194.48        216.64         6.98 o                         
  -6  -5   1        526.77        552.95        13.16 o                         
  -5  -5   1        202.37        198.86         4.92 o                         
  -4  -5   1        887.46        893.93        14.94 o                         
  -3  -5   1         55.89         49.77         1.67 o                         
  -2  -5   1       1043.77       1134.37        20.25 o                         
  -1  -5   1          2.00          8.29         1.26 o                         
   0  -5   1        104.65        121.06         5.28 o                         
   1  -5   1        473.06        541.77        10.64 o                         
   2  -5   1        132.48         86.68         2.50 o                         
   3  -5   1        219.58        278.09         6.35 o                         
   4  -5   1         81.20         98.32         2.36 o                         
   5  -5   1          9.33         23.70         1.19 o                         
   6  -5   1        324.84        400.63         9.75 o                         
   7  -5   1        261.88        313.55         5.89 o                         
   8  -5   1        747.33        871.91        25.51 o                         
  -8  -4   1        528.65        672.11        24.11 o                         
  -7  -4   1         47.74         43.93         2.12 o                         
  -6  -4   1        560.12        602.99        11.21 o                         
  -5  -4   1        538.94        541.97         9.77 o                         
  -4  -4   1       1475.17       1553.26        32.78 o                         
  -3  -4   1        251.75        242.45         6.56 o                         
  -2  -4   1       2144.61       2192.68        59.66 o                         
  -1  -4   1        385.24        340.07        11.37 o                         
   0  -4   1          7.31          5.93         1.38 o                         
   1  -4   1         44.72         20.65         1.90 o                         
   2  -4   1          7.84         13.42         2.01 o                         
   3  -4   1        191.03        179.06         3.96 o                         
   4  -4   1        230.21        268.81         3.61 o                         
   5  -4   1         62.63         61.24         1.80 o                         
   6  -4   1        262.34        307.59         6.46 o                         
   7  -4   1         13.85         15.64         1.66 o                         
   8  -4   1          1.32          2.05         1.08 o                         
   9  -4   1         84.85         60.84         3.54 o                         
  -9  -3   1        130.36        158.96         7.90 o                         
  -8  -3   1          1.81          3.16         1.42 o                         
  -7  -3   1         37.35         37.19         2.37 o                         
  -6  -3   1         29.80         25.34         1.43 o                         
  -5  -3   1        149.48        113.28         2.91 o                         
  -4  -3   1         99.33         85.66         2.55 o                         
  -3  -3   1        185.80        240.45         5.73 o                         
  -2  -3   1       2326.26       2407.98        55.05 o                         
  -1  -3   1       1568.48       1749.54       188.89 o                         
   0  -3   1        419.03        387.55        11.52 o                         
   1  -3   1      12076.50      11406.95       378.15 o                         
   2  -3   1       3508.42       4621.24       107.49 o                         
   3  -3   1        786.07        952.64        18.31 o                         
   4  -3   1        508.41        685.25         8.50 o                         
   5  -3   1          4.10          7.16         0.78 o                         
   6  -3   1        389.82        488.13         8.43 o                         
   7  -3   1        649.57        853.12        30.24 o                         
   8  -3   1         62.94         66.73         2.97 o                         
   9  -3   1        574.73        670.48        62.14 o                         
  -9  -2   1         29.83         36.56         3.18 o                         
  -8  -2   1        200.85        255.56        11.34 o                         
  -7  -2   1          0.62         -0.86         1.36 o                         
  -6  -2   1          2.84          2.67         0.94 o                         
  -5  -2   1        552.57        588.04        16.69 o                         
  -4  -2   1        843.79        877.86        37.24 o                         
  -3  -2   1       1453.80       1733.65        45.03 o                         
  -2  -2   1       2843.19       3455.23        69.19 o                         
  -1  -2   1        417.83        478.90        17.01 o                         
   0  -2   1       1183.44        974.14        27.11 o                         
   1  -2   1       2160.75       2428.64       139.14 o                         
   2  -2   1       1762.55       2704.50       248.58 o                         
   3  -2   1        911.91       1215.73        20.11 o                         
   4  -2   1       1106.20       1855.01        24.87 o                         
   5  -2   1          1.53          0.14         0.80 o                         
   6  -2   1       1811.51       2529.74        32.70 o                         
   7  -2   1       1016.89       1343.90        33.71 o                         
   8  -2   1        894.77       1140.95        24.15 o                         
   9  -2   1        300.94        398.90        26.87 o                         
  -9  -1   1         10.47         17.74         1.83 o                         
  -8  -1   1         40.59         51.84         5.01 o                         
  -7  -1   1         98.96        110.96         5.79 o                         
  -6  -1   1         10.38          7.70         1.01 o                         
  -5  -1   1        931.20       1125.42        21.94 o                         
  -4  -1   1        263.16        408.69         7.75 o                         
  -3  -1   1       1775.40       2431.10        78.03 o                         
  -2  -1   1       5235.02       5782.90       154.07 o                         
  -1  -1   1          3.49          1.97         1.32 o                         
   1  -1   1         13.75         11.46         1.73 o                         
   2  -1   1      17047.09      27115.75       668.57 o                         
   3  -1   1          5.09         10.46         2.02 o                         
   4  -1   1      12294.48      17582.22       225.38 o                         
   5  -1   1        436.86        604.99         9.20 o                         
   6  -1   1        631.13        814.28        13.97 o                         
   7  -1   1         69.56         79.96         2.89 o                         
   8  -1   1         21.30         19.05         2.08 o                         
   9  -1   1         56.70         68.65         5.99 o                         
  -9   0   1         47.81         68.36         3.22 o                         
  -8   0   1         55.64         70.77         5.86 o                         
  -7   0   1         21.54         25.44         1.47 o                         
  -6   0   1          8.19          5.32         0.97 o                         
  -5   0   1         75.11         90.12         2.38 o                         
  -4   0   1        738.62       1159.03        35.17 o                         
  -3   0   1       1561.74       2290.59        68.39 o                         
  -2   0   1         43.35         41.12         2.93 o                         
  -1   0   1        361.24        563.13        39.58 o                         
   1   0   1       2501.39       2601.82        61.08 o                         
   2   0   1       6636.87       9796.71       332.51 o                         
   3   0   1       2694.34       3512.45        69.73 o                         
   4   0   1        325.57        406.02         7.29 o                         
   5   0   1        823.39        938.36        14.36 o                         
   6   0   1        300.31        355.37         9.10 o                         
   7   0   1          1.40         -0.17         1.28 o                         
   8   0   1        521.32        669.11        14.84 o                         
   9   0   1         28.21         34.80         3.34 o                         
  -9   1   1         45.60         64.67         2.33 o                         
  -8   1   1         78.67         92.92         6.76 o                         
  -7   1   1        268.34        317.16        13.52 o                         
  -6   1   1       1062.46       1451.35        28.78 o                         
  -5   1   1         10.39          4.32         1.00 o                         
  -4   1   1       3999.25       6236.44       130.86 o                         
  -3   1   1       2225.85       3646.76        67.91 o                         
  -2   1   1      10917.97      19586.53       327.36 o                         
  -1   1   1        513.85        727.41        17.20 o                         
   1   1   1       1447.36       1652.50        75.41 o                         
   2   1   1      22521.32      27455.44       925.30 o                         
   3   1   1       1306.28       1577.34        30.63 o                         
   4   1   1       2799.76       3276.05        68.93 o                         
   5   1   1        661.34        755.71        25.27 o                         
   6   1   1          8.47          7.16         1.25 o                         
   7   1   1         32.76         34.48         1.73 o                         
   8   1   1        102.02        118.96         6.75 o                         
   9   1   1         19.14         15.79         2.85 o                         
  -9   2   1        153.68        231.35        10.05 o                         
  -8   2   1         22.19         25.67         2.67 o                         
  -7   2   1         41.93         49.50         2.89 o                         
  -6   2   1         23.64         16.65         1.32 o                         
  -5   2   1        348.26        536.77         8.84 o                         
  -4   2   1         80.48         58.51         2.19 o                         
  -3   2   1        233.97        298.80         8.95 o                         
  -2   2   1         91.85        116.33         4.02 o                         
  -1   2   1       8898.57      10510.03       332.00 o                         
   0   2   1         21.98         48.93         2.49 o                         
   1   2   1       2265.59       2234.76        73.88 o                         
   2   2   1        488.24        663.78        46.41 o                         
   3   2   1          1.37         -0.62         1.52 o                         
   4   2   1        104.95        109.37         2.65 o                         
   5   2   1          0.18          4.87         0.84 o                         
   6   2   1         78.36         79.18         2.36 o                         
   7   2   1         43.50         45.09         3.29 o                         
   8   2   1         55.41         58.02         2.36 o                         
   9   2   1          7.52          7.41         1.95 o                         
  -9   3   1          0.00          1.05         1.54 o                         
  -8   3   1        228.99        300.63         9.14 o                         
  -7   3   1         59.87         69.63         2.36 o                         
  -6   3   1          4.28          6.34         1.15 o                         
  -5   3   1        318.43        456.60         6.80 o                         
  -4   3   1        334.03        521.16         8.67 o                         
  -3   3   1          1.06          1.77         1.53 o                         
  -2   3   1        308.59        508.83        13.62 o                         
  -1   3   1        468.60        466.57        18.61 o                         
   0   3   1       4054.00       4858.76       120.08 o                         
   1   3   1        720.02        684.61        30.99 o                         
   2   3   1       3466.46       3655.78       110.53 o                         
   3   3   1        365.27        369.43         7.90 o                         
   4   3   1       2073.18       1911.83        26.60 o                         
   5   3   1         75.41         62.90         2.12 o                         
   6   3   1          1.23          0.95         1.35 o                         
   7   3   1         17.25         24.38         1.93 o                         
   8   3   1         20.49         22.75         2.33 o                         
   9   3   1          2.28          0.65         1.38 o                         
  -9   4   1         13.23         20.54         1.33 o                         
  -8   4   1         89.65        113.54         4.16 o                         
  -7   4   1          5.12          7.87         1.67 o                         
  -6   4   1        123.09        137.45         3.31 o                         
  -5   4   1        126.88        151.99         2.57 o                         
  -4   4   1         15.27         24.26         1.12 o                         
  -3   4   1       1389.01       1919.79        57.80 o                         
  -2   4   1         80.61         89.45         5.45 o                         
  -1   4   1      10386.28      11099.22       320.77 o                         
   0   4   1          6.86          4.79         1.92 o                         
   1   4   1        387.93        399.03         9.59 o                         
   2   4   1          2.31          2.14         1.09 o                         
   3   4   1       1692.68       1600.54        24.49 o                         
   4   4   1        652.23        578.18        14.23 o                         
   5   4   1        618.33        591.73        14.45 o                         
   6   4   1        113.71        108.91         3.40 o                         
   7   4   1        269.38        280.75        10.75 o                         
   8   4   1        226.32        265.39         9.32 o                         
  -9   5   1         31.37         33.05         6.11 o                         
  -8   5   1        458.82        543.05        12.47 o                         
  -7   5   1        168.88        207.70         5.16 o                         
  -6   5   1        370.52        474.32        11.81 o                         
  -5   5   1        539.40        663.67        14.90 o                         
  -4   5   1       1385.74       1699.11        29.62 o                         
  -3   5   1        643.53        810.84        23.03 o                         
  -2   5   1       1969.48       2035.89        35.03 o                         
  -1   5   1        717.22        728.83        18.68 o                         
   0   5   1         21.82         17.01         3.46 o                         
   1   5   1        543.29        630.12        12.14 o                         
   2   5   1        570.20        583.55         8.26 o                         
   3   5   1         35.50         32.31         1.17 o                         
   4   5   1        146.77        138.05         4.62 o                         
   5   5   1        150.61        132.38         5.10 o                         
   6   5   1         18.65         17.77         1.60 o                         
   7   5   1         72.92         68.65         6.19 o                         
   8   5   1          1.38         -1.11         1.75 o                         
  -8   6   1          3.92          6.06         1.13 o                         
  -7   6   1        485.59        601.11        13.40 o                         
  -6   6   1        372.09        430.78         9.71 o                         
  -5   6   1        242.25        291.98         5.26 o                         
  -4   6   1        442.10        444.42         5.91 o                         
  -3   6   1         76.26         61.47         2.21 o                         
  -2   6   1       1829.26       1840.08        22.87 o                         
  -1   6   1       1341.56       1401.86        17.76 o                         
   0   6   1        806.75        892.53        12.53 o                         
   1   6   1        359.91        369.42         5.24 o                         
   2   6   1          6.42          8.90         0.88 o                         
   3   6   1        199.22        177.66         3.27 o                         
   4   6   1        218.53        211.57         3.96 o                         
   5   6   1        334.45        303.68         6.57 o                         
   6   6   1         94.58        100.35         4.19 o                         
   7   6   1         62.79         68.22         4.10 o                         
   8   6   1         17.28         10.67         2.20 o                         
  -8   7   1         22.97         18.36         1.16 o                         
  -7   7   1         46.80         54.68         3.35 o                         
  -6   7   1         43.68         48.10         2.04 o                         
  -5   7   1        214.56        244.10         6.43 o                         
  -4   7   1        491.05        575.08        10.39 o                         
  -3   7   1        169.41        222.03         4.32 o                         
  -2   7   1       2686.52       2793.24        28.26 o                         
  -1   7   1        191.02        161.65         2.27 o                         
   0   7   1         23.59         23.66         0.92 o                         
   1   7   1         19.04         12.17         0.77 o                         
   2   7   1        181.49        183.78         2.94 o                         
   3   7   1         53.07         44.21         1.24 o                         
   4   7   1        171.67        166.40         4.68 o                         
   5   7   1          3.99          2.53         1.21 o                         
   6   7   1        153.86        150.73         6.70 o                         
   7   7   1        113.35        137.04        10.06 o                         
   8   7   1         44.42         33.14         2.28 o                         
  -8   8   1         32.06         22.71         1.69 o                         
  -7   8   1        111.39        103.31         3.51 o                         
  -6   8   1          0.29          2.06         1.12 o                         
  -5   8   1         37.55         31.78         1.37 o                         
  -4   8   1        545.05        574.04         9.91 o                         
  -3   8   1         64.43         60.31         1.54 o                         
  -2   8   1        388.20        409.89         4.67 o                         
  -1   8   1         76.78         62.63         1.18 o                         
   0   8   1        178.90        174.87         2.55 o                         
   1   8   1        443.66        439.29         5.50 o                         
   2   8   1        290.15        294.70         4.30 o                         
   3   8   1        108.07         97.05         2.12 o                         
   4   8   1         93.90         82.11         3.34 o                         
   5   8   1         15.18         15.92         1.77 o                         
   6   8   1        400.14        423.19        17.71 o                         
   7   8   1          7.89          9.71         2.73 o                         
  -7   9   1         37.76         37.41         1.79 o                         
  -6   9   1          0.19         -0.24         0.97 o                         
  -5   9   1        292.80        315.34         7.93 o                         
  -4   9   1        281.22        262.93         5.11 o                         
  -3   9   1       1374.51       1396.91        16.37 o                         
  -2   9   1        344.20        311.86         4.03 o                         
  -1   9   1        295.39        276.47         3.54 o                         
   0   9   1        154.15        147.35         2.22 o                         
   1   9   1         12.48         11.34         0.89 o                         
   2   9   1        236.13        226.97         3.50 o                         
   3   9   1          9.00          9.52         1.57 o                         
   4   9   1         98.89         83.88         2.77 o                         
   5   9   1        149.83        135.34         4.55 o                         
   6   9   1          1.40          0.70         1.05 o                         
  -7  10   1         48.72         37.84         1.62 o                         
  -6  10   1         20.54         16.21         1.07 o                         
  -5  10   1          8.03          7.42         1.05 o                         
  -4  10   1         15.08         13.46         1.04 o                         
  -3  10   1          0.66         -0.42         0.91 o                         
  -2  10   1         41.15         49.60         1.40 o                         
  -1  10   1        293.92        280.39         3.77 o                         
   0  10   1         19.38         21.97         1.02 o                         
   1  10   1          0.21          0.74         0.84 o                         
   2  10   1         23.64         21.54         1.48 o                         
   3  10   1         70.74         63.42         1.93 o                         
   4  10   1        103.16         97.39         3.02 o                         
   5  10   1         76.32         67.89         2.86 o                         
   6  10   1         18.42         15.72         2.61 o                         
  -6  11   1         94.82         82.02         2.45 o                         
  -5  11   1         26.33         26.26         1.20 o                         
  -4  11   1        115.33        113.13         2.30 o                         
  -3  11   1         94.30         93.56         2.09 o                         
  -2  11   1        312.97        312.62         5.27 o                         
  -1  11   1         14.57         11.73         0.91 o                         
   0  11   1          5.18          5.63         0.86 o                         
   1  11   1        132.80        130.12         2.80 o                         
   2  11   1         78.43         90.35         2.38 o                         
   3  11   1          1.27          0.24         0.90 o                         
   4  11   1        109.16        106.19         2.80 o                         
   5  11   1         46.03         34.84         2.39 o                         
  -6  12   1        144.90        107.53         4.11 o                         
  -5  12   1         50.70         46.06         1.43 o                         
  -4  12   1        374.92        383.19         5.59 o                         
  -3  12   1          1.86          2.69         0.88 o                         
  -2  12   1          2.94          4.31         0.75 o                         
  -1  12   1         59.18         62.49         1.46 o                         
   0  12   1         16.27         11.88         1.00 o                         
   1  12   1        582.34        661.54         9.89 o                         
   2  12   1         48.98         52.31         1.65 o                         
   3  12   1        319.23        335.88         6.52 o                         
   4  12   1        271.12        246.31        18.51 o                         
  -5  13   1         26.05         28.34         2.61 o                         
  -4  13   1          6.67          7.15         1.21 o                         
  -3  13   1          4.86          7.12         0.69 o                         
  -2  13   1          0.42          0.24         0.74 o                         
  -1  13   1         92.52        100.23         1.79 o                         
   0  13   1          6.03          7.35         0.82 o                         
   1  13   1        230.52        257.07         3.80 o                         
   2  13   1         32.33         26.60         0.95 o                         
   3  13   1         39.68         40.68         1.71 o                         
   4  13   1         70.28         50.08         3.66 o                         
  -4  14   1          0.12          0.16         1.22 o                         
  -3  14   1         54.20         56.70         1.85 o                         
  -2  14   1         15.58         19.14         1.09 o                         
  -1  14   1         15.65         14.52         0.80 o                         
   0  14   1         24.05         29.55         0.94 o                         
   1  14   1          4.61          6.56         1.02 o                         
   2  14   1         50.54         53.76         2.97 o                         
   3  14   1          7.13          7.25         1.55 o                         
  -2  15   1          6.62          8.55         1.55 o                         
  -1  15   1          0.33          1.94         1.01 o                         
   0  15   1          2.34          1.55         1.38 o                         
   0 -15   2          6.64         12.30         1.79 o                         
   1 -15   2         57.04         65.27         2.85 o                         
  -3 -14   2         10.80          7.74         1.87 o                         
  -2 -14   2         55.98         63.65         2.24 o                         
  -1 -14   2         37.40         49.61         2.15 o                         
   0 -14   2         11.08         17.68         0.88 o                         
   1 -14   2         44.20         61.34         1.73 o                         
   2 -14   2          4.01          7.51         0.79 o                         
   3 -14   2          4.55          5.19         1.02 o                         
  -4 -13   2          0.26         -0.16         2.04 o                         
  -3 -13   2        307.25        294.99         6.86 o                         
  -2 -13   2         97.52         95.98         2.30 o                         
  -1 -13   2         82.68         82.33         2.04 o                         
   0 -13   2         74.62         77.12         1.67 o                         
   1 -13   2         21.02         17.74         0.91 o                         
   2 -13   2          4.02          5.54         0.75 o                         
   3 -13   2          6.42          9.28         0.77 o                         
   4 -13   2         13.78         15.48         0.99 o                         
  -5 -12   2         10.45         11.40         2.44 o                         
  -4 -12   2          0.53          1.58         1.05 o                         
  -3 -12   2         46.36         53.53         3.48 o                         
  -2 -12   2         28.53         29.34         1.41 o                         
  -1 -12   2          4.47          7.26         0.96 o                         
   0 -12   2        147.77        149.41         2.50 o                         
   1 -12   2          1.54          1.00         0.80 o                         
   2 -12   2        109.63        117.23         2.13 o                         
   3 -12   2          4.30          5.05         0.77 o                         
   4 -12   2         84.58         86.17         1.65 o                         
   5 -12   2         10.09         11.78         0.86 o                         
  -5 -11   2        135.43        124.51         3.99 o                         
  -4 -11   2         21.83         19.85         1.60 o                         
  -3 -11   2         13.81         18.84         1.40 o                         
  -2 -11   2         46.90         48.16         1.71 o                         
  -1 -11   2        158.93        154.49         3.13 o                         
   0 -11   2          9.57          8.06         0.92 o                         
   1 -11   2        357.83        360.70         5.64 o                         
   2 -11   2        292.59        303.01         4.57 o                         
   3 -11   2        100.99        101.02         1.95 o                         
   4 -11   2        285.87        291.93         4.67 o                         
   5 -11   2          1.57          1.42         0.79 o                         
   6 -11   2         80.17         60.99         3.44 o                         
  -6 -10   2       1030.95        888.50        34.58 o                         
  -5 -10   2         47.28         42.41         2.43 o                         
  -4 -10   2       1215.53       1136.92        24.29 o                         
  -3 -10   2         27.76         25.37         1.98 o                         
  -2 -10   2        322.59        302.13         6.73 o                         
  -1 -10   2        597.28        647.36         9.10 o                         
   0 -10   2        198.91        187.08         2.93 o                         
   1 -10   2       1366.57       1459.73        15.67 o                         
   2 -10   2          4.30          3.70         0.98 o                         
   3 -10   2        431.35        436.51         5.73 o                         
   4 -10   2        159.88        172.76         3.00 o                         
   5 -10   2         73.62         75.90         2.05 o                         
   6 -10   2        170.64        159.60         6.14 o                         
  -7  -9   2         97.33         93.31        12.95 o                         
  -6  -9   2         58.74         40.83         2.69 o                         
  -5  -9   2        406.45        401.74        16.18 o                         
  -4  -9   2         29.92         18.75         1.72 o                         
  -3  -9   2          4.41          0.78         1.09 o                         
  -2  -9   2        214.85        180.85         3.06 o                         
  -1  -9   2         22.10         29.11         1.05 o                         
   0  -9   2         51.79         61.06         1.43 o                         
   1  -9   2        178.84        160.99         2.44 o                         
   2  -9   2        383.96        413.84         4.97 o                         
   3  -9   2         36.49         38.31         1.11 o                         
   4  -9   2        273.33        254.15         4.11 o                         
   5  -9   2        199.99        193.03         4.34 o                         
   6  -9   2         75.33         66.25         2.28 o                         
   7  -9   2        162.93        111.77         2.92 o                         
  -7  -8   2         59.50         67.05         6.88 o                         
  -6  -8   2         10.69         11.06         2.29 o                         
  -5  -8   2        654.66        689.50        25.49 o                         
  -4  -8   2          0.29          2.24         1.72 o                         
  -3  -8   2        138.34        134.47         2.49 o                         
  -2  -8   2        375.60        382.76         5.13 o                         
  -1  -8   2         48.76         39.57         1.09 o                         
   0  -8   2        108.04        112.28         1.78 o                         
   1  -8   2          0.07          0.29         0.65 o                         
   2  -8   2         49.24         52.12         1.25 o                         
   3  -8   2        350.17        328.14         4.16 o                         
   4  -8   2         43.57         36.71         1.23 o                         
   5  -8   2        594.52        655.30        20.44 o                         
   6  -8   2         32.80         36.96         1.42 o                         
   7  -8   2         62.73         55.40         1.66 o                         
   8  -8   2          0.84          1.79         1.14 o                         
  -8  -7   2         26.59         22.80         2.44 o                         
  -7  -7   2        398.19        435.54        43.61 o                         
  -6  -7   2        216.77        211.38        14.47 o                         
  -5  -7   2        321.51        300.24        15.17 o                         
  -4  -7   2        845.63        795.90        15.11 o                         
  -3  -7   2        185.34        164.59         2.97 o                         
  -2  -7   2       1038.61       1036.96        12.70 o                         
  -1  -7   2         42.78         60.38         1.29 o                         
   0  -7   2         90.31         69.46         1.40 o                         
   1  -7   2       1690.88       1680.02        18.11 o                         
   2  -7   2          1.44          1.32         0.65 o                         
   3  -7   2       1335.24       1388.83        18.31 o                         
   4  -7   2         34.80         47.18         1.22 o                         
   5  -7   2       1017.16       1078.04        28.24 o                         
   6  -7   2        242.16        254.77        10.59 o                         
   7  -7   2        606.84        604.87        10.42 o                         
   8  -7   2         40.32         34.31         1.95 o                         
  -8  -6   2         46.10         67.75         4.64 o                         
  -7  -6   2        147.56        184.46        20.64 o                         
  -6  -6   2        183.54        185.50         6.59 o                         
  -5  -6   2         74.47         72.28         2.70 o                         
  -4  -6   2        986.09        914.04        17.00 o                         
  -3  -6   2        295.08        335.39         5.19 o                         
  -2  -6   2        793.43        800.36        11.64 o                         
  -1  -6   2        775.60        879.19        12.08 o                         
   0  -6   2        615.26        610.20         9.83 o                         
   1  -6   2        372.28        309.03         4.21 o                         
   2  -6   2        273.48        304.41         3.70 o                         
   3  -6   2        222.60        221.69         4.43 o                         
   4  -6   2        655.11        737.53        11.82 o                         
   5  -6   2         23.18         21.71         1.27 o                         
   6  -6   2         37.43         40.69         1.64 o                         
   7  -6   2        201.58        214.48         4.54 o                         
   8  -6   2         14.32         15.31         0.98 o                         
  -8  -5   2         13.25         25.37         6.15 o                         
  -7  -5   2         84.11         91.54         3.40 o                         
  -6  -5   2          1.88          2.98         1.44 o                         
  -5  -5   2         42.60         39.74         1.79 o                         
  -4  -5   2          2.34          2.12         1.02 o                         
  -3  -5   2       1001.23        945.56        13.59 o                         
  -2  -5   2         84.33        116.80         2.83 o                         
  -1  -5   2        658.92        647.37        18.80 o                         
   0  -5   2         10.99         13.65         2.40 o                         
   1  -5   2       2650.44       2660.06        50.59 o                         
   2  -5   2        102.35         86.12         1.73 o                         
   3  -5   2        852.93       1094.01        17.96 o                         
   4  -5   2         54.00         71.23         1.67 o                         
   5  -5   2        337.23        413.37         6.80 o                         
   6  -5   2          3.81          5.22         1.14 o                         
   7  -5   2         96.45        116.48         3.24 o                         
   8  -5   2         39.04         35.91         1.92 o                         
  -8  -4   2        156.48        185.57         7.05 o                         
  -7  -4   2          0.41         -0.87         1.39 o                         
  -6  -4   2          9.92         15.91         1.44 o                         
  -5  -4   2          2.01          3.84         1.07 o                         
  -4  -4   2        138.60        149.78         4.01 o                         
  -3  -4   2        292.13        305.52         6.96 o                         
  -2  -4   2       1489.99       1744.14        46.40 o                         
  -1  -4   2       2356.95       2347.05        69.14 o                         
   0  -4   2       1019.52       1009.55        90.11 o                         
   1  -4   2         72.88         58.03         3.07 o                         
   2  -4   2         24.17         27.10         1.34 o                         
   3  -4   2        320.57        395.17        10.20 o                         
   4  -4   2        950.93       1135.85        14.26 o                         
   5  -4   2         47.51         56.88         1.36 o                         
   6  -4   2        619.48        761.38        14.16 o                         
   7  -4   2          1.04          0.77         1.16 o                         
   8  -4   2          4.07          3.61         1.04 o                         
   9  -4   2        212.71        154.89         7.57 o                         
  -9  -3   2         17.94         27.53         2.77 o                         
  -8  -3   2          0.31         -1.03         1.83 o                         
  -7  -3   2         17.95         16.44         1.59 o                         
  -6  -3   2         17.66         14.65         1.33 o                         
  -5  -3   2         19.15         14.34         0.95 o                         
  -4  -3   2         15.85         22.71         2.58 o                         
  -3  -3   2         47.36         42.09         1.86 o                         
  -2  -3   2        478.28        488.39        12.70 o                         
  -1  -3   2       3127.03       3401.96       526.52 o                         
   0  -3   2        904.11        770.75        51.14 o                         
   1  -3   2        158.08         74.86         3.91 o                         
   2  -3   2         24.07         18.36         2.23 o                         
   3  -3   2        129.70        123.43         4.04 o                         
   4  -3   2        951.26       1130.51        13.41 o                         
   5  -3   2         43.40         32.50         1.09 o                         
   6  -3   2       1129.17       1417.42        25.57 o                         
   7  -3   2        205.12        267.70         6.63 o                         
   8  -3   2        259.29        267.46        13.73 o                         
   9  -3   2          5.61          3.26         1.04 o                         
  -9  -2   2         56.58        101.06         5.70 o                         
  -8  -2   2          0.27          0.35         1.35 o                         
  -7  -2   2        218.79        263.73         6.21 o                         
  -6  -2   2         72.78         66.23         2.43 o                         
  -5  -2   2        589.50        614.65        15.33 o                         
  -4  -2   2       1545.86       1676.04        38.61 o                         
  -3  -2   2        716.68        776.47        12.50 o                         
  -2  -2   2       1153.63       1208.73        42.90 o                         
  -1  -2   2       7202.93       9598.91       362.57 o                         
   0  -2   2       1930.61       1455.62        32.73 o                         
   1  -2   2        117.73        152.43         7.06 o                         
   2  -2   2         80.63        111.57         4.94 o                         
   3  -2   2       3008.61       4007.31        57.39 o                         
   4  -2   2       1571.47       2215.39        26.92 o                         
   5  -2   2        875.59       1099.52        14.89 o                         
   6  -2   2        775.20       1040.01        18.05 o                         
   7  -2   2        711.75        888.71        35.51 o                         
   8  -2   2        490.10        610.40        11.90 o                         
   9  -2   2        109.00         95.98         9.85 o                         
  -9  -1   2        228.80        394.54        11.75 o                         
  -8  -1   2         11.45         10.83         3.58 o                         
  -7  -1   2        142.78        149.87         7.74 o                         
  -6  -1   2          1.13          1.74         0.95 o                         
  -5  -1   2        189.76        209.11         5.90 o                         
  -4  -1   2        208.50        235.19         5.51 o                         
  -3  -1   2        583.76        702.28        24.40 o                         
  -2  -1   2       1807.82       2435.01       112.06 o                         
  -1  -1   2         50.38         68.55         3.34 o                         
   0  -1   2        975.13        924.84        21.31 o                         
   1  -1   2       3219.69       2988.81       134.00 o                         
   2  -1   2       2941.39       3127.94       100.28 o                         
   3  -1   2       1508.56       2040.55        40.57 o                         
   4  -1   2       3337.25       5026.39        67.96 o                         
   5  -1   2        181.07        223.32         3.67 o                         
   6  -1   2        376.27        465.58         9.70 o                         
   7  -1   2        539.51        644.85        23.54 o                         
   8  -1   2         10.67          6.65         1.72 o                         
   9  -1   2          3.14          3.32         1.42 o                         
  -9   0   2         31.59         47.72         2.88 o                         
  -8   0   2          1.80          2.44         3.18 o                         
  -7   0   2         83.65         98.69         4.90 o                         
  -6   0   2         11.96         15.52         1.00 o                         
  -5   0   2         62.74         78.53         2.39 o                         
  -4   0   2        254.89        379.56         8.32 o                         
  -3   0   2        886.09       1346.76        40.72 o                         
  -2   0   2        204.54        305.42        14.21 o                         
  -1   0   2       2304.77       2289.98        57.21 o                         
   0   0   2        172.97        214.90         7.98 o                         
   1   0   2       1537.15       1546.63        38.18 o                         
   2   0   2       6929.57       7666.89       170.14 o                         
   3   0   2        105.40         74.57         2.33 o                         
   4   0   2        286.02        334.26         7.23 o                         
   5   0   2         38.71         57.88         1.92 o                         
   6   0   2       2668.89       3010.74        68.51 o                         
   7   0   2         92.31         90.56         5.64 o                         
   8   0   2        265.83        320.32        16.99 o                         
   9   0   2          3.00          5.95         1.18 o                         
  -9   1   2          0.67          0.64         1.40 o                         
  -8   1   2         39.11         50.65         5.05 o                         
  -7   1   2        359.86        420.18        17.49 o                         
  -6   1   2          1.84          1.03         0.89 o                         
  -5   1   2        347.99        394.06         7.02 o                         
  -4   1   2        819.01       1412.76        30.29 o                         
  -3   1   2        635.21        991.22        20.18 o                         
  -2   1   2       1186.51       1800.85        72.82 o                         
  -1   1   2       6767.62       8623.58       743.95 o                         
   0   1   2        139.69        128.43         5.38 o                         
   1   1   2      18150.77      18473.86       498.98 o                         
   2   1   2        668.53        754.78        22.31 o                         
   3   1   2       2840.88       3226.41        65.31 o                         
   4   1   2        106.91        142.21         3.42 o                         
   5   1   2        181.93        176.20         3.82 o                         
   6   1   2       1139.96       1208.45        29.37 o                         
   7   1   2          1.90          0.91         1.17 o                         
   8   1   2        277.15        298.38        23.82 o                         
   9   1   2         24.76         27.36         2.36 o                         
  -9   2   2        141.31        204.80         5.34 o                         
  -8   2   2        110.30        153.75         9.45 o                         
  -7   2   2        309.59        399.86        10.19 o                         
  -6   2   2        733.40        936.64        16.73 o                         
  -5   2   2       1240.25       1785.52        25.38 o                         
  -4   2   2        361.68        510.05        11.70 o                         
  -3   2   2       3052.16       4410.40       133.22 o                         
  -2   2   2       5472.40       7792.71       160.18 o                         
  -1   2   2         18.44         33.50         3.34 o                         
   0   2   2      11606.13      12277.63       356.00 o                         
   1   2   2         19.02         11.98         1.51 o                         
   2   2   2        475.95        457.60        18.24 o                         
   3   2   2        265.30        241.11         6.35 o                         
   4   2   2       1190.24       1189.08        16.16 o                         
   5   2   2        654.51        628.50        12.54 o                         
   6   2   2       1007.09       1069.49        43.63 o                         
   7   2   2        177.35        172.92         7.10 o                         
   8   2   2         23.54         30.16         2.12 o                         
   9   2   2          7.74          7.98         1.55 o                         
  -9   3   2         67.72         89.73         2.80 o                         
  -8   3   2        251.97        331.67        10.15 o                         
  -7   3   2        362.95        465.97        10.77 o                         
  -6   3   2        738.79       1028.76        19.40 o                         
  -5   3   2        404.11        493.24         7.27 o                         
  -4   3   2        512.70        842.47        14.16 o                         
  -3   3   2       1269.69       1858.19        39.39 o                         
  -2   3   2        899.80        986.80        28.75 o                         
  -1   3   2       4611.56       5328.86       190.80 o                         
   0   3   2       5652.74       7269.75       572.95 o                         
   1   3   2          0.16          1.41         1.25 o                         
   2   3   2        491.64        485.32        16.04 o                         
   3   3   2        151.22        146.60         2.99 o                         
   4   3   2        869.43        868.64        12.75 o                         
   5   3   2         26.87         26.40         1.20 o                         
   6   3   2        742.77        759.95        24.59 o                         
   7   3   2         43.64         36.69         3.59 o                         
   8   3   2          5.06         -1.06         1.82 o                         
  -9   4   2         11.31         14.16         1.17 o                         
  -8   4   2        148.72        216.85         5.34 o                         
  -7   4   2          6.70          8.88         1.42 o                         
  -6   4   2          1.41          0.73         1.20 o                         
  -5   4   2         24.39         27.23         1.45 o                         
  -4   4   2        220.71        368.30         6.26 o                         
  -3   4   2       2538.17       3398.05        68.11 o                         
  -2   4   2       2684.07       3335.73        88.09 o                         
  -1   4   2       2780.62       2960.85       100.65 o                         
   0   4   2       1885.93       1938.11        54.22 o                         
   1   4   2       1357.42       1447.17        37.58 o                         
   2   4   2        581.97        590.45        10.10 o                         
   3   4   2       1376.95       1254.55        17.57 o                         
   4   4   2        110.78         96.53         2.41 o                         
   5   4   2       1599.73       1478.44        27.32 o                         
   6   4   2        337.00        331.22        12.29 o                         
   7   4   2        494.59        444.00        90.39 o                         
   8   4   2        154.25        191.79         6.99 o                         
  -9   5   2         91.74         93.57         5.29 o                         
  -8   5   2         10.41         10.55         1.22 o                         
  -7   5   2          5.75          7.69         1.41 o                         
  -6   5   2         60.84         71.05         2.59 o                         
  -5   5   2         56.21         49.91         2.14 o                         
  -4   5   2        706.33        802.65        14.04 o                         
  -3   5   2          4.47          4.32         1.09 o                         
  -2   5   2        391.99        500.07        10.77 o                         
  -1   5   2         40.76         44.86         2.24 o                         
   0   5   2        660.79        775.02        13.11 o                         
   1   5   2       4049.01       4076.54        50.88 o                         
   2   5   2        102.35         87.52         1.76 o                         
   3   5   2       1287.23       1290.44        17.58 o                         
   4   5   2        110.00        125.43         3.81 o                         
   5   5   2        115.07        107.37         3.34 o                         
   6   5   2         15.70         17.93         1.95 o                         
   7   5   2         60.15         53.81         3.36 o                         
   8   5   2         10.50         16.99         1.79 o                         
  -8   6   2        212.17        245.58         5.78 o                         
  -7   6   2          4.49          8.12         1.40 o                         
  -6   6   2        194.54        216.77         4.90 o                         
  -5   6   2        199.49        219.64         5.40 o                         
  -4   6   2        845.41        957.85        16.01 o                         
  -3   6   2       1966.18       2081.10        28.84 o                         
  -2   6   2       1074.12       1248.22        18.46 o                         
  -1   6   2        368.43        303.78         4.30 o                         
   0   6   2        259.83        273.51         4.09 o                         
   1   6   2         67.68         46.75         1.13 o                         
   2   6   2        731.24        730.08         9.10 o                         
   3   6   2       1439.68       1348.26        17.83 o                         
   4   6   2        258.44        227.56         5.53 o                         
   5   6   2        305.29        277.16         9.41 o                         
   6   6   2        240.56        253.78        11.77 o                         
   7   6   2         51.92         59.27         3.25 o                         
   8   6   2         37.48         31.60         2.69 o                         
  -8   7   2         15.41         15.17         1.31 o                         
  -7   7   2        157.20        157.01         5.86 o                         
  -6   7   2        273.82        285.24         7.41 o                         
  -5   7   2        609.11        691.91        15.99 o                         
  -4   7   2          4.74          7.13         0.87 o                         
  -3   7   2         25.41         24.53         1.06 o                         
  -2   7   2         57.19         96.56         1.67 o                         
  -1   7   2        852.52        882.40        10.10 o                         
   0   7   2        149.07        174.45         2.61 o                         
   1   7   2        543.28        583.32         6.94 o                         
   2   7   2          6.53          5.89         0.79 o                         
   3   7   2          2.30          3.41         0.86 o                         
   4   7   2        218.08        217.74         5.74 o                         
   5   7   2         91.81         81.70         2.77 o                         
   6   7   2         58.01         48.88         2.93 o                         
   7   7   2          0.53          1.00         1.05 o                         
  -8   8   2          8.80          8.73         1.16 o                         
  -7   8   2          8.15          3.93         0.91 o                         
  -6   8   2          5.86          4.60         1.18 o                         
  -5   8   2         22.27         18.36         1.41 o                         
  -4   8   2         38.94         34.84         1.30 o                         
  -3   8   2        378.08        419.06         5.24 o                         
  -2   8   2          3.17          3.88         0.64 o                         
  -1   8   2          0.60          5.17         0.67 o                         
   0   8   2        651.45        618.69         7.56 o                         
   1   8   2         26.20         19.38         0.90 o                         
   2   8   2         13.52         10.89         0.90 o                         
   3   8   2         13.06         15.43         1.05 o                         
   4   8   2        109.08        102.20         2.66 o                         
   5   8   2         87.30         87.30         3.32 o                         
   6   8   2          0.43         -0.18         1.38 o                         
   7   8   2        194.02        191.16        40.88 o                         
  -8   9   2         11.42          6.11         1.14 o                         
  -7   9   2         38.48         36.71         2.03 o                         
  -6   9   2          0.98          1.35         1.34 o                         
  -5   9   2        241.55        262.33         6.51 o                         
  -4   9   2        567.79        574.71        11.68 o                         
  -3   9   2         87.12        104.01         2.27 o                         
  -2   9   2        456.32        456.10         5.45 o                         
  -1   9   2          0.23          1.09         0.67 o                         
   0   9   2         75.85         56.93         1.30 o                         
   1   9   2          0.94          0.72         0.80 o                         
   2   9   2         37.00         27.16         1.24 o                         
   3   9   2        274.10        275.07         6.52 o                         
   4   9   2         19.88         20.80         1.84 o                         
   5   9   2        400.08        389.28        10.16 o                         
   6   9   2         29.05         24.53         1.60 o                         
  -7  10   2         60.19         54.14         1.98 o                         
  -6  10   2         83.54         77.34         2.58 o                         
  -5  10   2          0.81          0.19         0.90 o                         
  -4  10   2         32.38         37.57         1.62 o                         
  -3  10   2         92.84         96.81         2.14 o                         
  -2  10   2         72.44         85.99         2.05 o                         
  -1  10   2        630.47        604.07         7.52 o                         
   0  10   2        612.23        642.55         7.59 o                         
   1  10   2        630.26        613.61         9.91 o                         
   2  10   2        350.52        363.69         5.19 o                         
   3  10   2          7.21          7.76         1.07 o                         
   4  10   2         59.29         50.99         1.91 o                         
   5  10   2          0.60          0.34         1.27 o                         
   6  10   2          3.48          3.18         1.95 o                         
  -6  11   2          0.23         -0.53         1.12 o                         
  -5  11   2         60.47         53.76         1.90 o                         
  -4  11   2        104.81         82.01         1.99 o                         
  -3  11   2          6.60          5.71         0.97 o                         
  -2  11   2         21.41         21.35         1.26 o                         
  -1  11   2        129.97        131.17         2.62 o                         
   0  11   2          4.38          5.50         0.97 o                         
   1  11   2         14.84         11.94         1.09 o                         
   2  11   2          6.12          5.08         1.00 o                         
   3  11   2          9.13          8.54         0.95 o                         
   4  11   2          1.33          1.64         0.83 o                         
   5  11   2         21.26         18.07         1.77 o                         
  -6  12   2          7.10          5.68         1.12 o                         
  -5  12   2         60.79         54.96         1.56 o                         
  -4  12   2        241.08        234.45         3.84 o                         
  -3  12   2          2.00          0.53         0.80 o                         
  -2  12   2         82.92         77.74         1.65 o                         
  -1  12   2         66.26         56.60         1.35 o                         
   0  12   2          4.64          3.67         0.72 o                         
   1  12   2         31.11         33.85         1.30 o                         
   2  12   2         25.14         25.77         1.23 o                         
   3  12   2          0.28          0.33         0.66 o                         
   4  12   2          3.29          3.03         0.92 o                         
  -5  13   2         57.84         68.16         4.23 o                         
  -4  13   2         27.60         23.76         1.45 o                         
  -3  13   2         24.62         32.56         1.02 o                         
  -2  13   2         78.75         80.49         1.69 o                         
  -1  13   2         80.80         85.63         1.67 o                         
   0  13   2        276.50        352.76         5.12 o                         
   1  13   2          0.22          0.44         0.69 o                         
   2  13   2        116.93        156.80         3.46 o                         
   3  13   2        163.02        166.39         4.57 o                         
   4  13   2         95.14         70.03         4.23 o                         
  -4  14   2          7.48          6.19         1.47 o                         
  -3  14   2         11.42         14.81         1.36 o                         
  -2  14   2         29.16         41.08         1.64 o                         
  -1  14   2         48.53         48.80         1.37 o                         
   0  14   2         27.66         30.51         1.29 o                         
   1  14   2         13.99         15.53         1.24 o                         
   2  14   2         89.58         80.69         3.63 o                         
  -1  15   2        109.55        102.08         3.89 o                         
   0  15   2         13.44         16.69         1.87 o                         
   0 -15   3         17.11         16.53         1.87 o                         
   1 -15   3         12.41         13.76         1.79 o                         
  -3 -14   3         82.18         66.83         7.29 o                         
  -2 -14   3         30.90         33.27         1.52 o                         
  -1 -14   3        139.08        164.15         4.61 o                         
   0 -14   3          0.43          1.02         0.61 o                         
   1 -14   3          3.36          2.72         0.88 o                         
   2 -14   3         28.90         33.00         1.21 o                         
   3 -14   3          1.70          2.52         1.55 o                         
  -4 -13   3        199.53        182.01         9.77 o                         
  -3 -13   3         19.73         30.82         2.69 o                         
  -2 -13   3        151.96        176.10         3.47 o                         
  -1 -13   3         47.43         57.65         1.63 o                         
   0 -13   3         74.36         83.71         1.88 o                         
   1 -13   3          8.51          9.43         0.80 o                         
   2 -13   3         48.46         58.09         1.35 o                         
   3 -13   3        306.81        347.79         4.66 o                         
   4 -13   3          9.83         10.42         0.93 o                         
  -5 -12   3         69.01         56.60         4.40 o                         
  -4 -12   3         56.72         51.96         2.90 o                         
  -3 -12   3         21.67         22.22         1.44 o                         
  -2 -12   3         48.55         48.63         1.93 o                         
  -1 -12   3        127.65        153.70         2.81 o                         
   0 -12   3        138.55        140.32         2.37 o                         
   1 -12   3          1.15         -0.07         0.75 o                         
   2 -12   3        148.04        149.34         2.40 o                         
   3 -12   3         71.92         68.97         1.44 o                         
   4 -12   3        152.21        146.89         2.45 o                         
   5 -12   3         65.75         55.08         2.71 o                         
  -5 -11   3          1.04          3.54         1.34 o                         
  -4 -11   3          3.08          3.74         1.19 o                         
  -3 -11   3          2.81          5.23         1.26 o                         
  -2 -11   3        509.08        511.52         8.37 o                         
  -1 -11   3         45.24         30.97         1.46 o                         
   0 -11   3        249.11        244.17         4.25 o                         
   1 -11   3         30.83         29.02         1.32 o                         
   2 -11   3         22.55         21.26         1.06 o                         
   3 -11   3          5.82          5.56         0.67 o                         
   4 -11   3         47.26         44.07         1.19 o                         
   5 -11   3         12.03         10.44         0.77 o                         
   6 -11   3          3.82          3.77         0.75 o                         
  -6 -10   3         35.91         32.90         3.27 o                         
  -5 -10   3          7.42          3.40         1.33 o                         
  -4 -10   3        848.57        787.73        14.60 o                         
  -3 -10   3       1109.60       1058.44        22.32 o                         
  -2 -10   3        168.85        150.11         4.96 o                         
  -1 -10   3       1649.43       1669.64        20.16 o                         
   0 -10   3         79.36         69.93         1.59 o                         
   1 -10   3        163.00        146.75         2.37 o                         
   2 -10   3        506.13        498.78         7.48 o                         
   3 -10   3          0.09          0.18         0.81 o                         
   4 -10   3         42.34         40.62         1.34 o                         
   5 -10   3          0.89          0.53         0.76 o                         
   6 -10   3          0.46          0.09         0.64 o                         
   7 -10   3         18.00         10.83         1.30 o                         
  -7  -9   3         61.31         61.01        12.05 o                         
  -6  -9   3        969.78        924.48        41.90 o                         
  -5  -9   3          1.21          3.77         1.58 o                         
  -4  -9   3         30.33         29.30         1.82 o                         
  -3  -9   3        293.61        287.63         7.63 o                         
  -2  -9   3        631.82        636.60         9.64 o                         
  -1  -9   3       1454.35       1524.95        17.36 o                         
   0  -9   3        404.99        401.04         5.20 o                         
   1  -9   3         28.07         33.60         1.09 o                         
   2  -9   3        476.02        472.28         5.93 o                         
   3  -9   3        407.94        412.16         5.43 o                         
   4  -9   3         79.80         78.00         1.83 o                         
   5  -9   3        163.92        166.43         4.18 o                         
   6  -9   3          5.78          4.71         0.79 o                         
   7  -9   3        252.42        186.07        13.44 o                         
  -7  -8   3        469.23        551.30        49.02 o                         
  -6  -8   3        272.54        258.78        22.03 o                         
  -5  -8   3          7.34         11.28         1.96 o                         
  -4  -8   3        151.15        154.63         4.29 o                         
  -3  -8   3        452.82        447.57         7.28 o                         
  -2  -8   3          1.03         -0.10         0.77 o                         
  -1  -8   3         18.29         18.92         0.92 o                         
   0  -8   3          1.27          2.98         0.67 o                         
   1  -8   3        265.20        274.87         3.40 o                         
   2  -8   3        148.68        162.89         2.49 o                         
   3  -8   3         10.15         10.10         0.82 o                         
   4  -8   3        173.18        191.54         3.18 o                         
   5  -8   3        151.56        130.16         5.66 o                         
   6  -8   3         66.31         57.58         1.90 o                         
   7  -8   3         22.32         19.88         1.20 o                         
  -8  -7   3        222.98        264.18        12.79 o                         
  -7  -7   3        116.50        121.08         9.32 o                         
  -6  -7   3        228.89        271.94        22.46 o                         
  -5  -7   3          5.47          3.38         1.48 o                         
  -4  -7   3          6.21          6.78         1.22 o                         
  -3  -7   3        543.57        548.37         8.12 o                         
  -2  -7   3         72.21         71.38         1.54 o                         
  -1  -7   3         27.16         36.10         1.03 o                         
   0  -7   3        469.58        460.13         5.88 o                         
   1  -7   3        491.71        385.15         4.64 o                         
   2  -7   3        281.94        262.58         3.42 o                         
   3  -7   3        142.49        115.92         1.85 o                         
   4  -7   3         39.52         32.51         1.00 o                         
   5  -7   3        268.49        246.16         6.83 o                         
   6  -7   3          1.55          1.42         0.89 o                         
   7  -7   3         84.81         87.86         3.30 o                         
   8  -7   3          8.86          7.90         1.71 o                         
  -8  -6   3        150.84        177.77         9.37 o                         
  -7  -6   3         57.03         56.44         5.70 o                         
  -6  -6   3         64.87         56.32         3.56 o                         
  -5  -6   3         42.69         45.09         2.01 o                         
  -4  -6   3          9.03         17.30         1.25 o                         
  -3  -6   3        137.49        136.05         2.66 o                         
  -2  -6   3        418.26        468.65         9.81 o                         
  -1  -6   3        685.12        726.10        10.56 o                         
   0  -6   3       1614.62       1659.87        22.02 o                         
   1  -6   3       1375.88       1291.12        15.86 o                         
   2  -6   3        650.93        688.01         7.54 o                         
   3  -6   3        331.90        355.27         4.76 o                         
   4  -6   3         19.44         31.22         0.97 o                         
   5  -6   3        462.57        500.59        12.02 o                         
   6  -6   3        104.25        105.71         4.66 o                         
   7  -6   3          0.20          1.89         0.96 o                         
   8  -6   3          7.71         10.02         2.13 o                         
  -8  -5   3        535.40        750.96        28.26 o                         
  -7  -5   3        114.31        121.40         5.26 o                         
  -6  -5   3       1918.03       2008.76        64.90 o                         
  -5  -5   3        473.05        428.69         7.95 o                         
  -4  -5   3       1486.79       1440.80        21.98 o                         
  -3  -5   3        550.83        472.86         7.39 o                         
  -2  -5   3        390.63        464.33        10.76 o                         
  -1  -5   3        162.87        147.99         7.83 o                         
   0  -5   3          9.03         17.72         0.99 o                         
   1  -5   3        338.72        276.41         4.43 o                         
   2  -5   3        269.53        197.38         2.71 o                         
   3  -5   3         20.25         22.40         0.72 o                         
   4  -5   3         16.12         20.59         0.87 o                         
   5  -5   3         11.07         16.54         0.91 o                         
   6  -5   3         94.32         99.46         2.70 o                         
   7  -5   3          0.05          1.30         1.45 o                         
   8  -5   3         51.76         50.18         1.89 o                         
  -8  -4   3          1.74         -0.03         2.10 o                         
  -7  -4   3        209.43        232.28         6.63 o                         
  -6  -4   3         32.74         28.64         1.62 o                         
  -5  -4   3        262.24        250.60         5.68 o                         
  -4  -4   3        234.05        233.23         5.66 o                         
  -3  -4   3        348.47        353.87        10.61 o                         
  -2  -4   3        164.33        200.26         5.29 o                         
  -1  -4   3        171.04        200.60         6.91 o                         
   0  -4   3        113.27         89.79         3.42 o                         
   1  -4   3        108.86        105.66         3.68 o                         
   2  -4   3       1442.31       1374.13        21.87 o                         
   3  -4   3         43.28         42.32         1.20 o                         
   4  -4   3        419.03        524.69         8.57 o                         
   5  -4   3        114.87        108.85         2.08 o                         
   6  -4   3          2.94          1.66         0.97 o                         
   7  -4   3        137.71        141.31         5.02 o                         
   8  -4   3        126.53        131.86         4.30 o                         
  -9  -3   3          0.67          6.76         2.36 o                         
  -8  -3   3        130.83        157.04         8.73 o                         
  -7  -3   3         25.65         26.09         2.00 o                         
  -6  -3   3         38.68         34.05         1.82 o                         
  -5  -3   3         22.03         24.56         1.44 o                         
  -4  -3   3        232.08        213.50         7.93 o                         
  -3  -3   3        839.46        908.33        15.57 o                         
  -2  -3   3        948.32        980.49        24.79 o                         
  -1  -3   3        268.83        245.09        19.14 o                         
   0  -3   3        245.99        195.92         7.21 o                         
   1  -3   3         43.07         16.72         1.54 o                         
   2  -3   3         88.77        135.96         6.04 o                         
   3  -3   3          3.93          2.70         0.67 o                         
   4  -3   3         14.05          5.86         0.57 o                         
   5  -3   3       1126.86       1338.69        14.75 o                         
   6  -3   3        256.99        293.80         6.58 o                         
   7  -3   3        516.37        580.63        11.67 o                         
   8  -3   3        527.84        625.10        25.18 o                         
  -9  -2   3         37.78         45.20         3.66 o                         
  -8  -2   3         19.64         21.46         2.08 o                         
  -7  -2   3         66.49         68.56         2.56 o                         
  -6  -2   3          8.10          7.72         1.14 o                         
  -5  -2   3          0.78          3.51         0.96 o                         
  -4  -2   3         59.37         48.55         2.29 o                         
  -3  -2   3        142.05        167.66         5.39 o                         
  -2  -2   3         68.21         33.75         1.46 o                         
  -1  -2   3        311.20        295.17         9.26 o                         
   0  -2   3       7392.64       5573.88       250.25 o                         
   1  -2   3        579.53        463.88        14.04 o                         
   2  -2   3       2319.52       2577.02       185.55 o                         
   3  -2   3        158.17        247.27         6.99 o                         
   4  -2   3        544.19        678.40         9.43 o                         
   5  -2   3        419.71        452.87         5.87 o                         
   6  -2   3        283.47        356.26         6.22 o                         
   7  -2   3        270.91        298.10         8.20 o                         
   8  -2   3         80.95         75.35         4.23 o                         
  -9  -1   3        318.43        569.81        18.86 o                         
  -8  -1   3        135.68        165.64        10.10 o                         
  -7  -1   3         60.46         65.20         2.47 o                         
  -6  -1   3        184.46        196.03         6.70 o                         
  -5  -1   3          5.61          6.98         1.05 o                         
  -4  -1   3       2797.13       3394.76        84.72 o                         
  -3  -1   3        110.67        155.83         4.80 o                         
  -2  -1   3       1515.86       1614.44       131.72 o                         
  -1  -1   3       3099.82       3453.74       179.91 o                         
   0  -1   3        113.98        125.37         8.53 o                         
   1  -1   3       9910.50       9867.42       254.93 o                         
   2  -1   3        297.99        252.60         9.81 o                         
   3  -1   3        738.41        899.22        17.43 o                         
   4  -1   3       2985.92       3533.80        42.86 o                         
   5  -1   3         21.36         21.35         0.94 o                         
   6  -1   3        890.70       1009.09        21.06 o                         
   7  -1   3         81.27         70.70         2.46 o                         
   8  -1   3         67.79         76.79         4.61 o                         
   9  -1   3          0.29         -0.24         1.38 o                         
  -9   0   3         13.83         24.32         2.25 o                         
  -8   0   3         45.59         65.56         5.86 o                         
  -7   0   3          0.36          0.32         1.29 o                         
  -6   0   3         34.09         40.74         1.60 o                         
  -5   0   3         56.34         58.79         1.77 o                         
  -4   0   3         58.17         66.30         4.00 o                         
  -3   0   3         36.54         34.23         2.86 o                         
  -2   0   3       1531.59       1902.70        58.91 o                         
  -1   0   3        233.07        194.29         5.17 o                         
   0   0   3        772.04        760.88        22.64 o                         
   1   0   3        806.61        843.81        18.71 o                         
   2   0   3       2301.25       2537.77        67.14 o                         
   3   0   3       1557.67       1853.63        34.23 o                         
   4   0   3        172.48        227.84         4.06 o                         
   5   0   3        492.03        531.18         7.47 o                         
   6   0   3       1215.74       1357.53        33.22 o                         
   7   0   3        130.90        125.38         6.09 o                         
   8   0   3        187.00        138.60         6.68 o                         
   9   0   3        295.35        240.32        11.24 o                         
  -9   1   3          7.15          7.54         1.64 o                         
  -8   1   3        241.18        336.00        17.59 o                         
  -7   1   3          4.91          8.37         1.27 o                         
  -6   1   3         41.34         61.07         2.08 o                         
  -5   1   3         53.40         69.64         2.94 o                         
  -4   1   3         10.30         18.76         1.89 o                         
  -3   1   3        657.54        961.62        29.01 o                         
  -2   1   3          1.57          1.05         0.54 o                         
  -1   1   3       4735.27       5022.59       156.60 o                         
   0   1   3         37.38         33.03         4.15 o                         
   1   1   3       1025.05       1053.26        31.82 o                         
   2   1   3        274.93        242.35         9.48 o                         
   3   1   3        107.77         89.44         2.83 o                         
   4   1   3       2659.47       2667.60        52.00 o                         
   5   1   3         27.50         31.01         1.15 o                         
   6   1   3        295.92        307.52         8.54 o                         
   7   1   3        180.49        186.05         7.91 o                         
   8   1   3        160.97        142.01        10.91 o                         
  -9   2   3         41.64         58.75         2.26 o                         
  -8   2   3          4.33          3.09         3.18 o                         
  -7   2   3        135.48        169.41         5.04 o                         
  -6   2   3         63.16         56.28         2.59 o                         
  -5   2   3       2319.86       3181.00        58.58 o                         
  -4   2   3          7.81          5.16         1.65 o                         
  -3   2   3        938.37       1179.06        34.16 o                         
  -2   2   3          4.40         14.04         1.91 o                         
  -1   2   3         17.68         12.43         1.62 o                         
   0   2   3        515.95        584.85        47.15 o                         
   1   2   3        527.49        472.08        10.55 o                         
   2   2   3       3822.08       3764.57        85.67 o                         
   3   2   3       3682.03       3655.00        63.04 o                         
   4   2   3       1486.08       1488.75        18.33 o                         
   5   2   3        640.09        614.82        11.43 o                         
   6   2   3        140.43        136.56         4.49 o                         
   7   2   3         79.36         76.41         4.64 o                         
   8   2   3         60.84         60.20         3.13 o                         
  -9   3   3        117.14        171.39         4.55 o                         
  -8   3   3          5.28          5.64         1.54 o                         
  -7   3   3        113.70        137.54         3.68 o                         
  -6   3   3         13.72         13.27         1.55 o                         
  -5   3   3        449.18        509.83         8.23 o                         
  -4   3   3         37.07         39.92         1.84 o                         
  -3   3   3         21.71         15.34         1.75 o                         
  -2   3   3       1874.92       2147.21        46.49 o                         
  -1   3   3       2337.11       2595.84        69.68 o                         
   0   3   3        303.46        339.01        14.40 o                         
   1   3   3         47.03         29.79         2.52 o                         
   2   3   3         28.03         40.23         1.93 o                         
   3   3   3          2.71          1.27         0.64 o                         
   4   3   3         11.40         10.19         0.92 o                         
   5   3   3        147.27        119.24         2.57 o                         
   6   3   3          0.24         -0.06         1.38 o                         
   7   3   3         14.81         12.45         2.08 o                         
   8   3   3         39.15         32.26         3.26 o                         
  -9   4   3         62.93         76.38         3.48 o                         
  -8   4   3          3.45          3.18         1.20 o                         
  -7   4   3         67.62         81.09         2.60 o                         
  -6   4   3        483.44        571.65        12.25 o                         
  -5   4   3         55.56         67.40         1.75 o                         
  -4   4   3       2447.44       3279.88        48.51 o                         
  -3   4   3        292.19        265.59         6.76 o                         
  -2   4   3        397.81        450.62        10.77 o                         
  -1   4   3        590.19        552.75        17.32 o                         
   0   4   3          0.24          1.20         1.58 o                         
   1   4   3        453.23        479.11        11.20 o                         
   2   4   3         70.83         61.56         1.48 o                         
   3   4   3        483.01        426.24         5.76 o                         
   4   4   3         44.34         33.45         1.40 o                         
   5   4   3       1092.43       1030.68        26.75 o                         
   6   4   3         14.35         15.36         1.51 o                         
   7   4   3        139.08        115.20        21.01 o                         
   8   4   3         94.48         86.53         3.67 o                         
  -9   5   3          0.22         -1.06         1.79 o                         
  -8   5   3         84.03         94.70         3.45 o                         
  -7   5   3          7.45          7.18         1.38 o                         
  -6   5   3         97.61        128.53         3.57 o                         
  -5   5   3        486.46        595.89        13.78 o                         
  -4   5   3         14.02         13.20         1.05 o                         
  -3   5   3         70.65         96.42         2.39 o                         
  -2   5   3         39.86         27.21         1.63 o                         
  -1   5   3        163.55        203.68         4.04 o                         
   0   5   3         99.16         89.07         1.82 o                         
   1   5   3        747.62        736.42        10.08 o                         
   2   5   3       1362.62       1335.50        18.07 o                         
   3   5   3         40.67         45.45         1.30 o                         
   4   5   3        472.57        476.40         8.35 o                         
   5   5   3          3.48          4.01         1.18 o                         
   6   5   3        167.02        167.14         6.89 o                         
   7   5   3         23.90         19.65         1.79 o                         
   8   5   3         39.81         41.97         2.32 o                         
  -8   6   3        105.61        114.80         3.21 o                         
  -7   6   3         11.39         12.38         1.81 o                         
  -6   6   3        485.28        530.55        11.65 o                         
  -5   6   3        321.38        357.63         8.15 o                         
  -4   6   3        654.13        766.41        14.65 o                         
  -3   6   3       2502.55       2689.71        40.66 o                         
  -2   6   3          6.29          9.07         0.64 o                         
  -1   6   3       1805.37       1759.67        24.06 o                         
   0   6   3         76.35         96.74         1.78 o                         
   1   6   3        428.73        401.36         5.22 o                         
   2   6   3        154.10         92.34         2.06 o                         
   3   6   3        376.67        369.91         5.17 o                         
   4   6   3        731.26        652.54        20.06 o                         
   5   6   3        777.50        728.63        27.21 o                         
   6   6   3        295.56        273.71         9.59 o                         
   7   6   3         13.85         15.54         1.63 o                         
   8   6   3         60.84         43.24         2.77 o                         
  -8   7   3         22.84         21.12         1.48 o                         
  -7   7   3         23.11         23.07         2.09 o                         
  -6   7   3         36.98         36.43         2.12 o                         
  -5   7   3        324.05        338.71         6.27 o                         
  -4   7   3        120.52        121.45         2.61 o                         
  -3   7   3         56.45         46.47         1.25 o                         
  -2   7   3          4.07          3.85         0.59 o                         
  -1   7   3          0.46          2.36         0.60 o                         
   0   7   3        266.83        300.59         4.07 o                         
   1   7   3         26.58         24.56         0.87 o                         
   2   7   3        181.34        158.93         3.35 o                         
   3   7   3        101.60        101.71         2.23 o                         
   4   7   3         26.72         18.92         2.16 o                         
   5   7   3         63.47         56.85         2.47 o                         
   6   7   3          3.34          4.52         1.48 o                         
   7   7   3          0.19         -1.15         2.32 o                         
  -8   8   3          9.86          8.25         1.22 o                         
  -7   8   3        151.81        131.12         3.15 o                         
  -6   8   3          5.22          4.64         1.17 o                         
  -5   8   3         83.62         85.58         2.69 o                         
  -4   8   3        625.50        660.06        11.63 o                         
  -3   8   3        177.48        179.00         3.09 o                         
  -2   8   3        276.24        276.71         3.57 o                         
  -1   8   3        214.34        210.23         2.82 o                         
   0   8   3          8.94          6.37         0.75 o                         
   1   8   3         44.99         49.25         1.17 o                         
   2   8   3        123.80        126.93         2.37 o                         
   3   8   3         34.85         28.12         1.23 o                         
   4   8   3         17.88         18.35         1.55 o                         
   5   8   3          1.29         -0.16         1.06 o                         
   6   8   3        125.11        100.03         4.05 o                         
   7   8   3         16.15         15.64         1.95 o                         
  -8   9   3          1.89         -0.33         1.06 o                         
  -7   9   3         13.55          9.28         0.94 o                         
  -6   9   3         17.49         17.19         1.17 o                         
  -5   9   3         35.99         38.56         1.94 o                         
  -4   9   3        160.46        162.58         4.20 o                         
  -3   9   3        867.09        906.78        12.04 o                         
  -2   9   3        221.70        201.69         2.80 o                         
  -1   9   3        369.24        379.34         4.82 o                         
   0   9   3        647.55        657.64         7.89 o                         
   1   9   3        654.29        630.64         7.98 o                         
   2   9   3         58.81         55.89         1.56 o                         
   3   9   3        401.46        378.67         6.91 o                         
   4   9   3          5.57          6.00         1.20 o                         
   5   9   3         37.25         33.68         1.65 o                         
   6   9   3         22.27         12.12         1.72 o                         
  -7  10   3         39.78         36.66         1.77 o                         
  -6  10   3         41.04         41.67         2.06 o                         
  -5  10   3         60.23         62.04         2.04 o                         
  -4  10   3         34.99         34.30         1.66 o                         
  -3  10   3         59.61         59.58         1.81 o                         
  -2  10   3          9.63          7.16         1.07 o                         
  -1  10   3          2.30          3.86         0.81 o                         
   0  10   3         63.32         65.41         1.54 o                         
   1  10   3         22.24         27.68         1.68 o                         
   2  10   3        111.18        103.40         2.37 o                         
   3  10   3        114.66        117.67         2.78 o                         
   4  10   3         90.65         92.73         3.86 o                         
   5  10   3         57.38         51.05         2.27 o                         
   6  10   3        176.51        135.84         7.49 o                         
  -6  11   3        164.21        141.11         3.59 o                         
  -5  11   3        888.96        867.27        25.93 o                         
  -4  11   3          9.71          8.05         1.01 o                         
  -3  11   3       1281.99       1284.28        19.90 o                         
  -2  11   3         23.78         21.68         1.19 o                         
  -1  11   3        433.18        433.91         6.13 o                         
   0  11   3        219.60        208.59         3.46 o                         
   1  11   3          6.27          9.25         0.93 o                         
   2  11   3         54.56         54.97         1.65 o                         
   3  11   3        197.15        199.51         4.12 o                         
   4  11   3         73.79         62.37         3.11 o                         
   5  11   3          2.87          2.90         1.29 o                         
  -6  12   3         23.51         14.64         1.29 o                         
  -5  12   3        283.41        263.36         5.30 o                         
  -4  12   3         29.27         27.66         1.22 o                         
  -3  12   3          0.13          1.18         0.87 o                         
  -2  12   3         50.20         43.64         1.23 o                         
  -1  12   3         42.50         35.39         1.10 o                         
   0  12   3          6.26          4.58         0.73 o                         
   1  12   3        128.55        132.74         2.58 o                         
   2  12   3          1.91          2.83         0.72 o                         
   3  12   3         33.14         30.67         1.18 o                         
   4  12   3          0.08          1.32         1.95 o                         
  -5  13   3         94.78         80.13         4.64 o                         
  -4  13   3          5.75          5.81         0.84 o                         
  -3  13   3         93.39         88.77         1.88 o                         
  -2  13   3          0.96          0.28         0.65 o                         
  -1  13   3         22.82         23.03         0.94 o                         
   0  13   3         23.25         26.78         1.26 o                         
   1  13   3         43.40         45.97         1.26 o                         
   2  13   3        123.20        120.44         2.42 o                         
   3  13   3          5.33          6.60         1.14 o                         
  -3  14   3         27.37         28.36         1.58 o                         
  -2  14   3         77.48         87.38         3.66 o                         
  -1  14   3         20.00         24.32         1.21 o                         
   0  14   3         78.87         98.52         2.84 o                         
   1  14   3        152.27        171.57         4.20 o                         
   2  14   3         24.53         23.05         2.44 o                         
  -3 -14   4          0.41          0.65         1.47 o                         
  -2 -14   4         21.14         20.06         1.68 o                         
  -1 -14   4          7.06          8.04         1.31 o                         
   0 -14   4        135.23        168.52         4.21 o                         
   1 -14   4          6.45          7.16         1.16 o                         
   2 -14   4         11.04         12.79         0.90 o                         
  -4 -13   4          3.96          8.67         1.53 o                         
  -3 -13   4         49.75         53.30         2.27 o                         
  -2 -13   4         31.71         32.89         1.17 o                         
  -1 -13   4         12.05         16.95         1.01 o                         
   0 -13   4        350.98        421.06         6.15 o                         
   1 -13   4         83.61        110.20         2.53 o                         
   2 -13   4         39.05         46.55         1.29 o                         
   3 -13   4         12.27         19.35         0.83 o                         
   4 -13   4          0.04         -1.04         1.04 o                         
  -5 -12   4          3.01          2.36         2.12 o                         
  -4 -12   4        158.34        152.73         8.71 o                         
  -3 -12   4        112.88        104.22         3.45 o                         
  -2 -12   4         58.91         66.65         2.04 o                         
  -1 -12   4        150.98        152.94         2.92 o                         
   0 -12   4          0.97         -0.08         0.74 o                         
   1 -12   4        350.44        376.69         4.95 o                         
   2 -12   4        301.31        338.99         4.61 o                         
   3 -12   4        466.09        485.06         6.79 o                         
   4 -12   4        425.59        471.82         7.40 o                         
   5 -12   4        108.13         78.61        16.90 o                         
  -5 -11   4          1.79          1.61         1.13 o                         
  -4 -11   4          0.19          1.06         1.09 o                         
  -3 -11   4         74.88         84.35         2.71 o                         
  -2 -11   4        177.59        192.33         4.32 o                         
  -1 -11   4         26.74         22.16         1.53 o                         
   0 -11   4        772.89        822.51        12.31 o                         
   1 -11   4        565.86        619.89         9.10 o                         
   2 -11   4         54.10         54.24         1.41 o                         
   3 -11   4        247.57        239.17         2.72 o                         
   4 -11   4          0.46          0.67         0.64 o                         
   5 -11   4         41.61         41.08         1.37 o                         
  -6 -10   4         24.69         16.27         1.82 o                         
  -5 -10   4         10.07          9.39         2.00 o                         
  -4 -10   4        208.52        197.61         6.35 o                         
  -3 -10   4        144.01        143.79         5.90 o                         
  -2 -10   4        367.37        352.99        12.41 o                         
  -1 -10   4        127.89        137.21         3.20 o                         
   0 -10   4        512.22        550.96         6.71 o                         
   1 -10   4         24.39         21.89         1.36 o                         
   2 -10   4        423.34        429.72         6.95 o                         
   3 -10   4        153.80        148.89         2.61 o                         
   4 -10   4         43.07         40.19         1.08 o                         
   5 -10   4         11.51         11.28         0.80 o                         
   6 -10   4         67.67         61.44         2.68 o                         
  -7  -9   4        102.88         80.05         5.46 o                         
  -6  -9   4         49.94         41.10         3.00 o                         
  -5  -9   4        886.84        870.42        20.08 o                         
  -4  -9   4         32.15         23.33         1.82 o                         
  -3  -9   4        468.50        463.03        19.45 o                         
  -2  -9   4         78.50         97.10         3.28 o                         
  -1  -9   4        536.77        567.82         7.25 o                         
   0  -9   4        254.39        239.01         3.36 o                         
   1  -9   4       1545.26       1537.02        16.92 o                         
   2  -9   4        560.12        559.55         6.69 o                         
   3  -9   4        141.04        129.45         2.57 o                         
   4  -9   4          2.30          1.56         0.79 o                         
   5  -9   4          7.73          7.25         0.91 o                         
   6  -9   4          2.82          2.05         0.66 o                         
   7  -9   4         47.25         39.34         5.74 o                         
  -7  -8   4         41.00         70.33        13.40 o                         
  -6  -8   4        165.94        152.65        12.30 o                         
  -5  -8   4         78.51         89.61         3.80 o                         
  -4  -8   4       1416.37       1431.84        28.92 o                         
  -3  -8   4        311.22        309.87        11.55 o                         
  -2  -8   4        676.42        635.91        11.66 o                         
  -1  -8   4          8.31          8.36         0.79 o                         
   0  -8   4         86.06         71.66         1.33 o                         
   1  -8   4        883.49        839.96         9.04 o                         
   2  -8   4         10.99          9.89         0.76 o                         
   3  -8   4         98.60        102.36         1.79 o                         
   4  -8   4        188.18        183.71         3.12 o                         
   5  -8   4         35.28         30.56         1.66 o                         
   6  -8   4        109.85         94.57         3.10 o                         
   7  -8   4         10.72          9.29         1.12 o                         
  -8  -7   4         16.25         37.05         3.09 o                         
  -7  -7   4          7.37          3.72         2.61 o                         
  -6  -7   4         48.14         46.30         2.87 o                         
  -5  -7   4        121.47        123.62         3.42 o                         
  -4  -7   4        254.29        259.93         5.96 o                         
  -3  -7   4        178.45        153.57         4.33 o                         
  -2  -7   4        739.22        819.12        13.61 o                         
  -1  -7   4         84.24         87.39         1.73 o                         
   0  -7   4       1412.49       1581.08        17.81 o                         
   1  -7   4          0.02          0.24         0.59 o                         
   2  -7   4       1229.21       1327.73        14.58 o                         
   3  -7   4          5.30          1.54         0.62 o                         
   4  -7   4        219.00        192.14         2.56 o                         
   5  -7   4         48.38         42.93         1.52 o                         
   6  -7   4         13.06          8.96         1.04 o                         
   7  -7   4          1.28         -0.18         0.80 o                         
   8  -7   4          1.06          0.98         1.14 o                         
  -8  -6   4        121.58        153.34         8.31 o                         
  -7  -6   4          2.70         -0.33         2.93 o                         
  -6  -6   4         95.98         88.16         4.62 o                         
  -5  -6   4        149.21        138.51         3.49 o                         
  -4  -6   4       1742.45       1808.16        30.12 o                         
  -3  -6   4        251.95        252.46         4.92 o                         
  -2  -6   4       2266.31       2537.79        42.73 o                         
  -1  -6   4        353.45        356.89         5.37 o                         
   0  -6   4        103.39        131.19         2.30 o                         
   1  -6   4        159.45        153.94         2.35 o                         
   2  -6   4        188.51        180.26         2.42 o                         
   3  -6   4          1.04         -0.12         0.53 o                         
   4  -6   4        325.05        291.72         4.75 o                         
   5  -6   4          4.24          4.77         0.89 o                         
   6  -6   4        395.15        383.53        14.73 o                         
   7  -6   4        233.33        219.66         6.76 o                         
   8  -6   4         78.62         60.78         6.51 o                         
  -8  -5   4         26.08         39.14         4.80 o                         
  -7  -5   4          2.16          0.36         1.85 o                         
  -6  -5   4         95.43         93.62         3.03 o                         
  -5  -5   4        620.41        613.55        10.83 o                         
  -4  -5   4         94.05         98.32         2.24 o                         
  -3  -5   4       1050.71        936.39        19.95 o                         
  -2  -5   4        118.81        139.92         3.28 o                         
  -1  -5   4          3.18         13.02         1.08 o                         
   0  -5   4          1.79          6.73         1.02 o                         
   1  -5   4        260.69        289.87         4.37 o                         
   2  -5   4        420.99        364.43         4.33 o                         
   3  -5   4          9.77         11.32         0.60 o                         
   4  -5   4         67.43         50.41         1.09 o                         
   5  -5   4         38.08         46.77         1.46 o                         
   6  -5   4         90.32         79.67         1.99 o                         
   7  -5   4         70.29         66.73         2.82 o                         
   8  -5   4          3.50          3.04         1.44 o                         
  -8  -4   4        111.23        132.58         5.44 o                         
  -7  -4   4        240.95        252.54         7.04 o                         
  -6  -4   4        187.36        187.63         3.89 o                         
  -5  -4   4        300.04        257.40         6.57 o                         
  -4  -4   4       2583.16       2560.02        65.25 o                         
  -3  -4   4       1333.62       1314.26        23.66 o                         
  -2  -4   4       1425.92       1541.60        28.99 o                         
  -1  -4   4         77.54         76.05         6.83 o                         
   0  -4   4        570.84        484.32        18.25 o                         
   1  -4   4        202.99        201.04         4.25 o                         
   2  -4   4       2201.96       2152.65        41.92 o                         
   3  -4   4        224.73        243.39         3.99 o                         
   4  -4   4        917.36       1038.36        14.98 o                         
   5  -4   4         54.38         61.60         1.84 o                         
   6  -4   4        198.22        200.90         4.30 o                         
   7  -4   4         33.43         36.99         2.14 o                         
   8  -4   4         13.10          6.60         2.17 o                         
  -8  -3   4         66.22         78.67         5.62 o                         
  -7  -3   4         92.46        109.92         4.58 o                         
  -6  -3   4         51.60         52.68         1.95 o                         
  -5  -3   4         52.24         46.50         1.37 o                         
  -4  -3   4         79.95         67.53         2.53 o                         
  -3  -3   4         66.05         74.38         2.80 o                         
  -2  -3   4        240.08        259.92         6.26 o                         
  -1  -3   4         22.00         37.73         3.08 o                         
   0  -3   4        319.37        202.09        17.35 o                         
   1  -3   4        227.26        189.34         6.19 o                         
   2  -3   4        109.39         80.56         2.25 o                         
   3  -3   4        266.02        276.07         4.46 o                         
   4  -3   4        107.36         93.52         1.74 o                         
   5  -3   4        445.01        475.15         7.22 o                         
   6  -3   4         57.75         60.88         1.85 o                         
   7  -3   4          0.64          0.81         1.20 o                         
   8  -3   4         10.01          5.64         1.44 o                         
  -9  -2   4          0.30          1.38         2.44 o                         
  -8  -2   4         19.98         25.35         2.55 o                         
  -7  -2   4         14.72         15.81         2.23 o                         
  -6  -2   4        361.86        393.36         7.97 o                         
  -5  -2   4         39.62         38.23         1.18 o                         
  -4  -2   4        314.40        273.46        10.20 o                         
  -3  -2   4        679.82        682.58        20.71 o                         
  -2  -2   4         12.47          7.52         0.81 o                         
  -1  -2   4       1248.74       1276.17        34.20 o                         
   0  -2   4       1062.39        914.54        84.90 o                         
   1  -2   4        248.33        305.23        14.58 o                         
   2  -2   4         13.36         10.28         2.41 o                         
   3  -2   4        110.73        138.24         3.92 o                         
   4  -2   4         74.34         59.06         1.28 o                         
   5  -2   4        273.01        278.83         3.92 o                         
   6  -2   4        367.23        396.49         8.34 o                         
   7  -2   4         12.49         14.80         1.44 o                         
   8  -2   4        198.37        180.46        21.99 o                         
  -9  -1   4         77.16        138.38         9.28 o                         
  -8  -1   4         30.24         26.79         4.15 o                         
  -7  -1   4         21.44         17.59         1.53 o                         
  -6  -1   4         21.53         16.68         1.11 o                         
  -5  -1   4        170.06        203.04         3.99 o                         
  -4  -1   4        131.73        130.56         3.62 o                         
  -3  -1   4       2654.69       3121.38        64.56 o                         
  -2  -1   4        275.41        315.75        15.65 o                         
  -1  -1   4       7009.18       6174.09       135.95 o                         
   0  -1   4        594.31        681.24        20.92 o                         
   1  -1   4       3550.47       3247.70        74.62 o                         
   2  -1   4        986.43        829.79        21.05 o                         
   3  -1   4        382.63        351.46        10.90 o                         
   4  -1   4       3106.76       3281.18        40.91 o                         
   5  -1   4        321.92        321.20         4.12 o                         
   6  -1   4        570.56        604.02        17.14 o                         
   7  -1   4         18.81         21.75         1.48 o                         
   8  -1   4        256.02        212.37        14.90 o                         
  -9   0   4         19.12         32.13         4.15 o                         
  -8   0   4        133.51        171.02        10.26 o                         
  -7   0   4        129.70        166.66         3.99 o                         
  -6   0   4        173.34        185.72         6.14 o                         
  -5   0   4         43.62         48.19         1.47 o                         
  -4   0   4       1252.81       1592.39        41.00 o                         
  -3   0   4        102.98        110.05         4.05 o                         
  -2   0   4         99.77        107.16         4.00 o                         
  -1   0   4        218.74        229.29         5.86 o                         
   0   0   4        110.47         82.91         5.50 o                         
   1   0   4         41.75         36.11         2.06 o                         
   2   0   4        285.19        364.80        11.40 o                         
   3   0   4        503.83        466.88         8.20 o                         
   4   0   4        132.01        110.04         3.47 o                         
   5   0   4         14.72          6.16         0.78 o                         
   6   0   4         14.45         18.69         1.43 o                         
   7   0   4         12.84         10.82         1.64 o                         
   8   0   4        237.36        199.11        18.68 o                         
  -9   1   4          0.43          5.28         1.30 o                         
  -8   1   4         34.86         35.26         4.56 o                         
  -7   1   4          8.28          9.95         1.25 o                         
  -6   1   4         91.92        114.02         3.79 o                         
  -5   1   4        329.24        437.24        12.93 o                         
  -4   1   4         42.55         45.27         2.88 o                         
  -3   1   4       1512.10       1810.44        72.40 o                         
  -2   1   4        350.83        322.20         7.53 o                         
  -1   1   4        141.61        160.54         5.20 o                         
   0   1   4        461.56        461.92        16.28 o                         
   1   1   4         62.30         78.63         5.25 o                         
   2   1   4          9.63         10.43         1.27 o                         
   3   1   4       1079.83       1042.85        17.24 o                         
   4   1   4         24.27         13.36         0.84 o                         
   5   1   4          5.56          7.14         0.89 o                         
   6   1   4         39.77         40.24         2.02 o                         
   7   1   4        267.80        226.76         7.55 o                         
   8   1   4        182.66        174.53         6.16 o                         
  -9   2   4         19.61         23.39         1.54 o                         
  -8   2   4         26.16         33.18         3.05 o                         
  -7   2   4        144.26        181.48         4.25 o                         
  -6   2   4         14.17         14.64         1.17 o                         
  -5   2   4         43.39         55.38         2.42 o                         
  -4   2   4         65.96         83.10         5.29 o                         
  -3   2   4        675.17        928.57        26.32 o                         
  -2   2   4         51.42         43.65         2.21 o                         
  -1   2   4        275.16        282.28         8.78 o                         
   0   2   4       1431.56       1491.19        35.29 o                         
   1   2   4       3998.47       3815.35        76.59 o                         
   2   2   4        409.51        398.18         8.41 o                         
   3   2   4       2597.23       2500.67        38.65 o                         
   4   2   4         20.70         16.66         0.84 o                         
   5   2   4        191.62        165.68         3.49 o                         
   6   2   4        226.27        231.95         8.48 o                         
   7   2   4        142.37        113.13         9.77 o                         
   8   2   4        308.20        287.11        97.19 o                         
  -9   3   4          3.25          3.04         1.31 o                         
  -8   3   4        111.74        134.68         4.18 o                         
  -7   3   4        140.54        161.28         3.45 o                         
  -6   3   4         23.36         25.11         1.26 o                         
  -5   3   4        988.53       1207.18        36.38 o                         
  -4   3   4        116.65        111.32         2.85 o                         
  -3   3   4        257.57        334.96         9.50 o                         
  -2   3   4        505.52        503.93        12.52 o                         
  -1   3   4        766.74        813.77        29.08 o                         
   0   3   4       3587.94       3774.11       134.41 o                         
   1   3   4        593.89        529.45        13.29 o                         
   2   3   4        612.68        596.66         9.22 o                         
   3   3   4       1350.34       1189.19        14.85 o                         
   4   3   4        408.47        351.95         5.11 o                         
   5   3   4          6.82          4.25         1.06 o                         
   6   3   4        771.64        675.87        18.41 o                         
   7   3   4         86.78         63.05         6.31 o                         
   8   3   4        286.27        306.00        18.53 o                         
  -9   4   4         44.15         54.89         2.91 o                         
  -8   4   4        325.62        419.06         8.10 o                         
  -7   4   4          6.55          6.97         1.81 o                         
  -6   4   4       1148.90       1360.99        28.21 o                         
  -5   4   4         13.55         14.94         1.07 o                         
  -4   4   4       1121.68       1362.50        21.15 o                         
  -3   4   4        561.02        535.00        10.87 o                         
  -2   4   4        307.66        395.69         8.11 o                         
  -1   4   4        708.45        700.27        41.41 o                         
   0   4   4        197.86        288.78        12.33 o                         
   1   4   4          4.40          4.98         0.93 o                         
   2   4   4         11.35         11.17         0.72 o                         
   3   4   4         15.63         17.34         0.83 o                         
   4   4   4        100.23         99.22         2.10 o                         
   5   4   4        199.60        184.18         4.32 o                         
   6   4   4        107.90         99.30         3.78 o                         
   7   4   4         23.09         21.38         2.63 o                         
   8   4   4         39.57         42.99         2.21 o                         
  -9   5   4          7.00          5.78         1.87 o                         
  -8   5   4         28.39         28.69         1.95 o                         
  -7   5   4         49.64         61.75         2.35 o                         
  -6   5   4        126.56        144.79         3.93 o                         
  -5   5   4         27.18         45.98         1.91 o                         
  -4   5   4         32.24         35.19         1.47 o                         
  -3   5   4        203.63        174.99         3.15 o                         
  -2   5   4       6169.08       6532.00        91.79 o                         
  -1   5   4         66.41         66.48         1.79 o                         
   0   5   4       1840.73       1924.35        26.54 o                         
   1   5   4        186.68        199.80         2.87 o                         
   2   5   4          0.87          1.39         0.61 o                         
   3   5   4         59.33         61.46         1.42 o                         
   4   5   4          8.02          4.23         1.07 o                         
   5   5   4         41.83         30.73         2.37 o                         
   6   5   4         73.35         71.86         3.45 o                         
   7   5   4        226.51        247.85        19.30 o                         
   8   5   4         42.55         32.74         2.52 o                         
  -8   6   4         79.04         83.63         3.08 o                         
  -7   6   4          4.45          2.51         1.42 o                         
  -6   6   4          1.80          2.20         1.60 o                         
  -5   6   4        157.07        164.57         3.71 o                         
  -4   6   4        392.57        476.36         7.11 o                         
  -3   6   4         26.16         18.86         0.90 o                         
  -2   6   4        666.73        745.85         8.91 o                         
  -1   6   4         72.25         37.98         1.04 o                         
   0   6   4        603.09        577.30         8.32 o                         
   1   6   4        176.21        218.93         2.95 o                         
   2   6   4       1316.60       1303.02        13.99 o                         
   3   6   4        934.82        888.80        13.33 o                         
   4   6   4          6.20          6.14         1.23 o                         
   5   6   4        182.46        175.37         5.04 o                         
   6   6   4        121.98        108.63         4.04 o                         
   7   6   4         67.91         70.70        11.60 o                         
  -8   7   4          4.46          2.93         1.16 o                         
  -7   7   4        158.76        165.93         5.29 o                         
  -6   7   4         74.60         81.31         3.45 o                         
  -5   7   4        692.96        761.81        17.80 o                         
  -4   7   4        338.73        325.06         6.59 o                         
  -3   7   4       1064.08       1142.71        13.85 o                         
  -2   7   4        985.21        987.05        10.78 o                         
  -1   7   4        175.47        211.11         2.81 o                         
   0   7   4        561.92        519.27         6.47 o                         
   1   7   4        309.61        302.63         3.77 o                         
   2   7   4        849.33        818.04         9.19 o                         
   3   7   4        281.71        276.62         4.31 o                         
   4   7   4       1202.20       1225.20        26.14 o                         
   5   7   4         12.04         11.49         1.54 o                         
   6   7   4        235.50        206.91         7.69 o                         
   7   7   4          0.71          4.15         1.79 o                         
  -8   8   4          7.88          7.89         1.05 o                         
  -7   8   4         15.17         15.16         1.44 o                         
  -6   8   4        260.11        275.03         9.29 o                         
  -5   8   4         38.09         35.76         1.85 o                         
  -4   8   4        296.99        300.68         5.77 o                         
  -3   8   4        309.85        308.84         4.72 o                         
  -2   8   4          2.12          3.22         0.64 o                         
  -1   8   4          3.19          2.03         0.70 o                         
   0   8   4         38.60         40.27         1.13 o                         
   1   8   4         19.93         15.55         0.85 o                         
   2   8   4        726.66        756.07         9.66 o                         
   3   8   4         38.40         33.26         1.69 o                         
   4   8   4        949.17        933.41        39.94 o                         
   5   8   4         81.30         76.08         3.26 o                         
   6   8   4        210.45        180.34         7.59 o                         
  -7   9   4         90.99         76.39         4.16 o                         
  -6   9   4         31.38         30.90         1.39 o                         
  -5   9   4          9.28          9.62         1.32 o                         
  -4   9   4        256.04        271.28         4.98 o                         
  -3   9   4          3.21          2.19         0.85 o                         
  -2   9   4        113.62        125.12         2.07 o                         
  -1   9   4         33.91         28.73         1.06 o                         
   0   9   4        132.10        132.32         2.14 o                         
   1   9   4          0.17          0.06         0.84 o                         
   2   9   4        614.33        634.93        16.56 o                         
   3   9   4       1026.94       1024.15        27.24 o                         
   4   9   4        374.28        389.45        12.43 o                         
   5   9   4        313.47        296.04         7.95 o                         
   6   9   4        291.02        244.93         9.73 o                         
  -7  10   4         30.14         19.67         1.21 o                         
  -6  10   4          7.52          6.79         0.83 o                         
  -5  10   4        221.70        219.89         5.19 o                         
  -4  10   4        350.62        353.41         7.11 o                         
  -3  10   4        890.12        880.74        13.83 o                         
  -2  10   4        165.53        174.58         3.94 o                         
  -1  10   4        973.23        958.05        15.30 o                         
   0  10   4          4.84          7.24         1.11 o                         
   1  10   4       1248.78       1241.92        17.94 o                         
   2  10   4          1.40          3.07         0.96 o                         
   3  10   4        389.31        396.41         6.72 o                         
   4  10   4         46.82         47.98         2.24 o                         
   5  10   4          1.45          0.76         0.83 o                         
  -6  11   4         14.61          8.02         1.06 o                         
  -5  11   4         84.47         71.98         2.03 o                         
  -4  11   4        298.17        295.26         5.34 o                         
  -3  11   4        326.24        336.36         6.34 o                         
  -2  11   4        287.74        297.00         4.07 o                         
  -1  11   4         79.17         73.43         1.77 o                         
   0  11   4        628.22        652.09         8.04 o                         
   1  11   4          2.90          4.88         0.82 o                         
   2  11   4         99.47         93.46         1.78 o                         
   3  11   4          5.31          8.59         0.78 o                         
   4  11   4         47.41         46.90         2.20 o                         
   5  11   4         28.90         25.57         2.69 o                         
  -6  12   4          3.12          1.66         0.86 o                         
  -5  12   4        581.97        496.49        17.57 o                         
  -4  12   4         30.43         30.22         1.23 o                         
  -3  12   4        254.73        261.68         5.37 o                         
  -2  12   4          0.51          1.16         0.69 o                         
  -1  12   4         18.67         11.19         0.81 o                         
   0  12   4         25.60         33.37         1.16 o                         
   1  12   4          6.07          2.97         0.77 o                         
   2  12   4        378.46        409.65         6.56 o                         
   3  12   4          0.02         -0.47         0.73 o                         
   4  12   4          8.03          6.24         1.23 o                         
  -5  13   4         20.72         12.38         1.63 o                         
  -4  13   4          6.22          3.52         0.66 o                         
  -3  13   4         53.99         46.60         1.25 o                         
  -2  13   4          5.72          6.81         0.79 o                         
  -1  13   4         24.56         21.91         0.89 o                         
   0  13   4          4.39          3.04         0.69 o                         
   1  13   4          8.46         12.83         0.83 o                         
   2  13   4          7.85          8.79         0.95 o                         
   3  13   4         72.94         68.08         5.86 o                         
  -3  14   4         45.75         41.86         3.26 o                         
  -2  14   4         18.32         22.89         1.75 o                         
  -1  14   4        109.64        101.16         2.77 o                         
   0  14   4          0.07          0.34         0.85 o                         
   1  14   4          1.82          2.60         1.06 o                         
   2  14   4          1.56          3.01         1.30 o                         
  -3 -14   5          6.86          6.35         1.47 o                         
  -2 -14   5         16.21         25.08         2.85 o                         
  -1 -14   5          9.49         12.01         1.13 o                         
   0 -14   5         42.28         38.37         1.74 o                         
   1 -14   5          0.82          0.65         0.81 o                         
   2 -14   5          0.41          0.62         0.86 o                         
  -4 -13   5         34.89         31.47         2.10 o                         
  -3 -13   5          7.51          8.40         1.38 o                         
  -2 -13   5         45.59         47.16         1.61 o                         
  -1 -13   5         30.40         35.46         1.24 o                         
   0 -13   5         10.94         12.48         0.89 o                         
   1 -13   5         29.32         29.24         1.09 o                         
   2 -13   5        130.18        160.77         2.48 o                         
   3 -13   5          0.54          0.91         0.62 o                         
  -5 -12   5         25.59         20.44         2.77 o                         
  -4 -12   5         27.71         20.86         2.44 o                         
  -3 -12   5         91.60         91.56         2.42 o                         
  -2 -12   5         21.66         19.61         1.18 o                         
  -1 -12   5         61.17         66.96         1.86 o                         
   0 -12   5          5.13          3.62         0.83 o                         
   1 -12   5        122.85        148.79         2.82 o                         
   2 -12   5        117.80        143.98         2.16 o                         
   3 -12   5         23.12         25.31         0.83 o                         
   4 -12   5         75.08         86.63         3.51 o                         
   5 -12   5         81.36         71.17         4.40 o                         
  -6 -11   5         23.80         19.95         2.52 o                         
  -5 -11   5        106.57         98.53         3.92 o                         
  -4 -11   5          8.28          9.54         1.16 o                         
  -3 -11   5        171.16        169.94         3.66 o                         
  -2 -11   5         63.55         53.91         2.20 o                         
  -1 -11   5        232.50        234.63         4.44 o                         
   0 -11   5        455.10        507.46         9.87 o                         
   1 -11   5        305.02        308.15         4.73 o                         
   2 -11   5         47.59         49.99         1.31 o                         
   3 -11   5         13.20         11.96         0.73 o                         
   4 -11   5         90.80         84.27         1.73 o                         
   5 -11   5         81.14         76.23         1.83 o                         
  -6 -10   5          1.66         -0.18         1.68 o                         
  -5 -10   5        188.23        175.76         5.48 o                         
  -4 -10   5         23.97         24.83         1.75 o                         
  -3 -10   5         22.53         25.21         2.05 o                         
  -2 -10   5         60.99         61.38         2.31 o                         
  -1 -10   5        156.31        141.24         3.80 o                         
   0 -10   5         48.97         58.89         2.33 o                         
   1 -10   5          0.82          3.23         1.02 o                         
   2 -10   5        558.20        602.05         7.88 o                         
   3 -10   5        236.45        243.99         3.32 o                         
   4 -10   5          0.19          0.63         0.66 o                         
   5 -10   5        196.81        198.15         3.76 o                         
   6 -10   5          0.33         -0.29         0.97 o                         
  -7  -9   5          0.37          0.49         1.87 o                         
  -6  -9   5         29.53         32.63         2.11 o                         
  -5  -9   5          2.00          2.88         2.26 o                         
  -4  -9   5          1.00          1.81         1.22 o                         
  -3  -9   5         59.75         60.73         6.01 o                         
  -2  -9   5        680.50        677.25        10.32 o                         
  -1  -9   5         26.97         29.33         1.25 o                         
   0  -9   5       1300.75       1286.60        14.63 o                         
   1  -9   5          0.68          1.76         0.76 o                         
   2  -9   5          1.05          1.57         0.75 o                         
   3  -9   5        185.83        180.78         2.74 o                         
   4  -9   5         90.16         92.99         1.81 o                         
   5  -9   5        337.96        313.06         8.81 o                         
   6  -9   5        160.75        154.12         2.80 o                         
   7  -9   5         79.85         47.48         3.01 o                         
  -7  -8   5         87.47         96.43        10.59 o                         
  -6  -8   5          0.72          0.09         2.05 o                         
  -5  -8   5         92.13         88.51         4.32 o                         
  -4  -8   5          2.66          3.83         1.85 o                         
  -3  -8   5        702.00        689.49        17.77 o                         
  -2  -8   5        135.21        149.57         3.14 o                         
  -1  -8   5       2172.33       2180.16        26.85 o                         
   0  -8   5        598.14        619.54         6.80 o                         
   1  -8   5        215.31        173.43         2.44 o                         
   2  -8   5        163.08        177.16         2.48 o                         
   3  -8   5          3.16          3.93         0.74 o                         
   4  -8   5         12.29          9.53         0.85 o                         
   5  -8   5          5.07          4.84         1.04 o                         
   6  -8   5          2.42          1.52         0.83 o                         
   7  -8   5          0.05         -0.45         0.98 o                         
  -7  -7   5          0.03          1.22         1.98 o                         
  -6  -7   5       1122.53       1124.40        26.93 o                         
  -5  -7   5         17.76         13.10         1.80 o                         
  -4  -7   5        295.28        275.28         6.01 o                         
  -3  -7   5        180.82        148.68         3.44 o                         
  -2  -7   5        291.92        318.48         5.47 o                         
  -1  -7   5        438.24        406.20         5.73 o                         
   0  -7   5       1297.50       1316.63        14.87 o                         
   1  -7   5        243.68        233.61         2.98 o                         
   2  -7   5        730.40        737.26         8.36 o                         
   3  -7   5          0.26          1.37         0.61 o                         
   4  -7   5          4.45          7.56         0.81 o                         
   5  -7   5         10.24         11.36         1.27 o                         
   6  -7   5          8.03          8.10         1.18 o                         
   7  -7   5         10.16          7.36         0.87 o                         
  -8  -6   5          0.76          1.55         2.36 o                         
  -7  -6   5         15.09         23.97         7.25 o                         
  -6  -6   5          0.34          0.86         1.69 o                         
  -5  -6   5          8.87         16.97         1.65 o                         
  -4  -6   5          4.22          5.07         1.18 o                         
  -3  -6   5        175.82        168.86         5.21 o                         
  -2  -6   5          3.31          0.76         0.82 o                         
  -1  -6   5         69.48         58.38         1.55 o                         
   0  -6   5          8.51          5.93         0.67 o                         
   1  -6   5        155.02        165.46         2.36 o                         
   2  -6   5        152.05        168.71         2.31 o                         
   3  -6   5         41.67         38.96         0.89 o                         
   4  -6   5          0.97          4.40         0.68 o                         
   5  -6   5         53.65         44.53         1.48 o                         
   6  -6   5         32.78         30.23         2.19 o                         
   7  -6   5          0.42          0.01         0.98 o                         
   8  -6   5          1.22          0.85         0.90 o                         
  -8  -5   5         26.83         25.25         3.34 o                         
  -7  -5   5          1.68          3.17         1.87 o                         
  -6  -5   5         53.48         43.51         2.14 o                         
  -5  -5   5        814.64        779.16        17.83 o                         
  -4  -5   5         36.55         32.19         1.31 o                         
  -3  -5   5        310.64        245.39         4.78 o                         
  -2  -5   5       1944.13       2044.95        32.98 o                         
  -1  -5   5          1.97          3.77         0.83 o                         
   0  -5   5       3975.90       3856.30        61.25 o                         
   1  -5   5         74.74         70.35         1.28 o                         
   2  -5   5        890.63        805.61         9.08 o                         
   3  -5   5        466.12        426.54         5.15 o                         
   4  -5   5         86.18         72.11         1.55 o                         
   5  -5   5        524.15        493.22         8.82 o                         
   6  -5   5         24.81         29.92         1.59 o                         
   7  -5   5        124.38        106.37         3.64 o                         
   8  -5   5         13.12          8.81         1.29 o                         
  -8  -4   5         19.85         17.09         2.73 o                         
  -7  -4   5         48.57         54.20         3.63 o                         
  -6  -4   5        178.77        155.20         6.46 o                         
  -5  -4   5        741.19        779.04        18.73 o                         
  -4  -4   5        139.52         96.31         3.21 o                         
  -3  -4   5         72.30         57.57         2.58 o                         
  -2  -4   5          5.67          3.71         1.10 o                         
  -1  -4   5        637.66        637.24        17.31 o                         
   0  -4   5       1563.33       1261.57        24.12 o                         
   1  -4   5        106.19         72.30         1.78 o                         
   2  -4   5       1408.52       1252.74        13.94 o                         
   3  -4   5         35.52         20.73         0.74 o                         
   4  -4   5         42.94         32.50         0.96 o                         
   5  -4   5        232.14        209.24         3.38 o                         
   6  -4   5          1.36          0.61         1.05 o                         
   7  -4   5         90.89         81.13         2.38 o                         
   8  -4   5         61.09         61.17         6.60 o                         
  -8  -3   5        137.61        169.06         5.59 o                         
  -7  -3   5          0.71          0.82         1.54 o                         
  -6  -3   5        688.12        788.87        16.54 o                         
  -5  -3   5         11.20         10.49         0.90 o                         
  -4  -3   5        543.65        504.30        10.90 o                         
  -3  -3   5         36.65         46.00         2.45 o                         
  -2  -3   5       1934.53       2047.30        49.86 o                         
  -1  -3   5        465.22        374.64        14.73 o                         
   0  -3   5       2582.54       2227.60        56.85 o                         
   1  -3   5        590.61        438.61        13.07 o                         
   2  -3   5        234.89        218.64         4.41 o                         
   3  -3   5        338.11        340.74         4.27 o                         
   4  -3   5         68.64         59.72         1.19 o                         
   5  -3   5        237.61        239.42         4.11 o                         
   6  -3   5         18.66         20.59         1.47 o                         
   7  -3   5          6.39          5.65         1.02 o                         
   8  -3   5          4.99          2.92         0.84 o                         
  -8  -2   5        105.76        129.06         7.45 o                         
  -7  -2   5        180.45        193.37         7.79 o                         
  -6  -2   5        262.26        302.02         5.87 o                         
  -5  -2   5        237.09        256.73         4.04 o                         
  -4  -2   5       1941.82       1848.29        36.03 o                         
  -3  -2   5         88.16         66.95         2.11 o                         
  -2  -2   5       1228.83       1263.42        26.56 o                         
  -1  -2   5        449.12        362.41        13.62 o                         
   0  -2   5         88.21         63.80         3.10 o                         
   1  -2   5        108.54         66.38         3.74 o                         
   2  -2   5        133.66        112.34         2.30 o                         
   3  -2   5         14.02          8.01         0.60 o                         
   4  -2   5         58.91         54.86         1.20 o                         
   5  -2   5         37.00         40.54         1.53 o                         
   6  -2   5        209.19        195.46         4.34 o                         
   7  -2   5         67.07         50.08         2.53 o                         
   8  -2   5        102.10         74.97         3.71 o                         
  -9  -1   5         25.38         31.68         3.42 o                         
  -8  -1   5         71.43         64.25         4.85 o                         
  -7  -1   5         44.23         46.94         1.79 o                         
  -6  -1   5        329.55        350.57         5.79 o                         
  -5  -1   5        208.33        223.64         4.06 o                         
  -4  -1   5        221.16        255.59         6.89 o                         
  -3  -1   5        434.51        463.65        10.56 o                         
  -2  -1   5       1418.29       1545.81        35.06 o                         
  -1  -1   5        670.22        547.85        12.90 o                         
   0  -1   5          1.30          6.30         1.39 o                         
   1  -1   5        801.83        822.93        43.04 o                         
   2  -1   5        733.14        606.80        12.41 o                         
   3  -1   5         19.19         22.68         0.87 o                         
   4  -1   5        447.12        383.30         5.68 o                         
   5  -1   5        155.12        154.89         2.73 o                         
   6  -1   5        359.50        345.70         7.80 o                         
   7  -1   5        269.18        244.42        13.19 o                         
   8  -1   5         33.81         24.31         1.66 o                         
  -9   0   5          5.09         13.21         2.02 o                         
  -8   0   5         70.22         74.23        15.84 o                         
  -7   0   5         72.22         93.59         2.83 o                         
  -6   0   5        150.19        139.53         3.07 o                         
  -5   0   5        159.57        174.72         3.69 o                         
  -4   0   5        150.89        161.88         6.37 o                         
  -3   0   5         55.02         46.61         2.55 o                         
  -2   0   5       2115.43       2074.32        53.30 o                         
  -1   0   5         98.04         83.67         3.15 o                         
   0   0   5         44.13         30.15         1.94 o                         
   1   0   5        817.70        818.56        17.29 o                         
   2   0   5        860.08        763.86        12.04 o                         
   3   0   5          1.38          4.87         0.67 o                         
   4   0   5        235.55        209.32         3.25 o                         
   5   0   5        406.41        350.95         7.02 o                         
   6   0   5         16.80         16.08         1.34 o                         
   7   0   5        380.14        317.75         9.79 o                         
   8   0   5         20.90         14.05         1.47 o                         
  -9   1   5        334.86        561.38        13.23 o                         
  -8   1   5          0.36         -1.38         3.18 o                         
  -7   1   5        520.08        615.88        10.75 o                         
  -6   1   5        103.16        115.86         3.70 o                         
  -5   1   5        294.34        292.87         8.33 o                         
  -4   1   5         40.32         35.00         3.36 o                         
  -3   1   5         70.22         55.12         3.81 o                         
  -2   1   5       3885.51       4015.37       138.93 o                         
  -1   1   5         19.53         21.70         3.01 o                         
   0   1   5       1213.39       1256.41        53.38 o                         
   1   1   5         26.80         32.35         1.81 o                         
   2   1   5        260.94        251.94         4.41 o                         
   3   1   5        382.17        328.87         4.30 o                         
   4   1   5        308.93        273.35         3.90 o                         
   5   1   5         39.44         30.08         1.32 o                         
   6   1   5         70.42         57.26         2.12 o                         
   7   1   5         14.54          8.44         1.46 o                         
   8   1   5          6.92          8.39         2.52 o                         
  -9   2   5          0.94         -0.70         1.77 o                         
  -8   2   5        293.81        385.75        11.37 o                         
  -7   2   5         14.88         16.80         1.62 o                         
  -6   2   5         41.07         43.72         1.53 o                         
  -5   2   5        528.60        680.24        20.43 o                         
  -4   2   5         41.96         49.11         2.59 o                         
  -3   2   5          8.49         14.04         1.60 o                         
  -2   2   5       1669.60       2064.06        45.84 o                         
  -1   2   5        194.01        179.66         6.32 o                         
   0   2   5       2114.75       2352.52        53.38 o                         
   1   2   5       1755.60       1703.31        69.57 o                         
   2   2   5        847.19        894.39        12.11 o                         
   3   2   5        290.90        228.50         3.61 o                         
   4   2   5          1.26          3.49         0.75 o                         
   5   2   5        253.13        238.32         5.58 o                         
   6   2   5        106.86         94.81         3.51 o                         
   7   2   5         13.77          9.34         1.46 o                         
   8   2   5        122.79        143.65         7.41 o                         
  -9   3   5          0.67          1.69         1.22 o                         
  -8   3   5         28.16         30.34         2.54 o                         
  -7   3   5         84.12        105.84         2.79 o                         
  -6   3   5        292.47        340.93         5.58 o                         
  -5   3   5          8.77          5.02         0.93 o                         
  -4   3   5       1457.17       1835.83        43.59 o                         
  -3   3   5         26.86         23.99         1.72 o                         
  -2   3   5       1673.71       1814.49        57.56 o                         
  -1   3   5        355.30        372.55        12.72 o                         
   0   3   5       1779.35       1969.02        41.34 o                         
   1   3   5       3009.88       2913.29        57.98 o                         
   2   3   5         31.49         15.10         0.80 o                         
   3   3   5       1147.62       1090.86        13.14 o                         
   4   3   5         15.58         11.17         0.97 o                         
   5   3   5         39.91         37.77         1.77 o                         
   6   3   5         13.01         12.48         1.57 o                         
   7   3   5         43.26         37.06         1.81 o                         
   8   3   5         53.63         69.33         5.01 o                         
  -9   4   5         25.93         37.86         3.05 o                         
  -8   4   5        129.73        157.07         4.21 o                         
  -7   4   5         23.40         27.82         1.91 o                         
  -6   4   5         29.65         22.34         1.29 o                         
  -5   4   5         64.89         59.29         1.81 o                         
  -4   4   5         17.36         37.15         1.33 o                         
  -3   4   5        654.49        642.08        12.56 o                         
  -2   4   5        627.15        725.56        14.71 o                         
  -1   4   5        424.89        422.51         6.93 o                         
   0   4   5       1729.66       1783.00        24.40 o                         
   1   4   5         32.08         24.80         1.07 o                         
   2   4   5       3952.49       3761.95        40.83 o                         
   3   4   5         14.86         15.77         0.82 o                         
   4   4   5        841.86        777.30        12.51 o                         
   5   4   5         14.49         10.27         1.61 o                         
   6   4   5          4.33          1.34         1.31 o                         
   7   4   5        115.11        113.32         5.52 o                         
   8   4   5         15.39         15.23         1.87 o                         
  -9   5   5         69.49         71.17         4.40 o                         
  -8   5   5         50.35         56.80         2.30 o                         
  -7   5   5        772.84        932.70        16.03 o                         
  -6   5   5        644.59        725.38        23.73 o                         
  -5   5   5       1632.56       1827.32        35.99 o                         
  -4   5   5        212.60        254.25         4.07 o                         
  -3   5   5        611.66        677.08        12.84 o                         
  -2   5   5        259.41        208.13         3.41 o                         
  -1   5   5        198.41        211.36         3.57 o                         
   0   5   5        229.13        191.02         3.23 o                         
   1   5   5        408.56        397.75         5.21 o                         
   2   5   5        796.24        761.94         9.26 o                         
   3   5   5         54.20         59.87         1.39 o                         
   4   5   5         15.26         11.45         1.17 o                         
   5   5   5        212.08        210.02         5.79 o                         
   6   5   5         16.45         10.73         1.99 o                         
   7   5   5          2.46          0.72         1.19 o                         
  -8   6   5         65.98         68.27         2.38 o                         
  -7   6   5          1.24          2.14         1.77 o                         
  -6   6   5        100.84        105.31         3.49 o                         
  -5   6   5          9.27          6.69         1.62 o                         
  -4   6   5          5.42          4.06         0.91 o                         
  -3   6   5        171.98        164.46         2.83 o                         
  -2   6   5         25.62         28.18         0.96 o                         
  -1   6   5       1069.00       1025.56        11.94 o                         
   0   6   5       1612.30       1534.31        17.54 o                         
   1   6   5          2.07          4.82         0.63 o                         
   2   6   5        736.01        714.78         7.67 o                         
   3   6   5         15.99         13.83         1.02 o                         
   4   6   5          3.29          1.91         1.23 o                         
   5   6   5        163.31        168.79         4.90 o                         
   6   6   5         32.36         28.07         1.76 o                         
   7   6   5        263.64        237.39        40.23 o                         
  -8   7   5         37.57         37.48         2.47 o                         
  -7   7   5          0.07          0.08         1.33 o                         
  -6   7   5          8.95          8.11         2.13 o                         
  -5   7   5        194.65        226.92         5.66 o                         
  -4   7   5        620.05        665.23        10.30 o                         
  -3   7   5         55.92         71.48         1.74 o                         
  -2   7   5        714.49        711.36         8.70 o                         
  -1   7   5          1.24          0.60         0.63 o                         
   0   7   5          5.17         12.41         0.73 o                         
   1   7   5        135.98        106.21         1.81 o                         
   2   7   5         53.27         63.85         1.33 o                         
   3   7   5        134.09        113.03         2.49 o                         
   4   7   5        460.57        488.89         9.84 o                         
   5   7   5         48.09         46.34         2.77 o                         
   6   7   5        474.00        460.37        13.55 o                         
   7   7   5         11.37         11.56         1.79 o                         
  -8   8   5        102.17         85.26         3.23 o                         
  -7   8   5        289.10        297.65         6.21 o                         
  -6   8   5        106.52        104.67         5.80 o                         
  -5   8   5         26.65         25.62         1.92 o                         
  -4   8   5        116.71        122.92         3.20 o                         
  -3   8   5        491.17        452.72         6.96 o                         
  -2   8   5        225.88        241.94         3.42 o                         
  -1   8   5        884.37        858.82         9.52 o                         
   0   8   5          0.82          0.69         0.65 o                         
   1   8   5       1493.88       1500.90        16.55 o                         
   2   8   5         40.52         32.94         1.16 o                         
   3   8   5        229.16        209.83         5.79 o                         
   4   8   5         76.13         74.99         3.09 o                         
   5   8   5         72.25         58.54         2.73 o                         
   6   8   5          3.33          1.05         1.03 o                         
  -7   9   5          0.76          0.92         0.76 o                         
  -6   9   5         42.95         37.79         1.52 o                         
  -5   9   5         24.37         24.15         1.50 o                         
  -4   9   5         28.53         22.35         1.49 o                         
  -3   9   5        240.60        230.05         5.60 o                         
  -2   9   5          0.29         -0.17         0.72 o                         
  -1   9   5        334.31        325.40         4.22 o                         
   0   9   5         40.29         28.39         0.92 o                         
   1   9   5        262.08        251.20         3.32 o                         
   2   9   5        582.14        604.55        13.62 o                         
   3   9   5         63.83         59.89         1.90 o                         
   4   9   5        282.74        282.53         8.98 o                         
   5   9   5        100.47        101.62         3.17 o                         
   6   9   5          2.08          2.66         1.26 o                         
  -7  10   5        122.97         88.25         2.86 o                         
  -6  10   5          6.39          3.92         0.82 o                         
  -5  10   5          8.75         10.63         1.09 o                         
  -4  10   5         63.46         52.86         1.90 o                         
  -3  10   5         72.17         83.97         2.58 o                         
  -2  10   5        445.39        441.48         6.07 o                         
  -1  10   5        190.46        211.12         4.57 o                         
   0  10   5        564.51        570.82         7.64 o                         
   1  10   5        152.66        145.04         2.96 o                         
   2  10   5        482.48        500.71         7.07 o                         
   3  10   5        202.93        219.09         3.59 o                         
   4  10   5        252.93        262.10         8.05 o                         
   5  10   5          0.34         -0.01         0.90 o                         
  -6  11   5         74.59         56.92         2.57 o                         
  -5  11   5        196.08        191.68         5.96 o                         
  -4  11   5        177.96        179.45         3.81 o                         
  -3  11   5        107.05        113.97         2.69 o                         
  -2  11   5         41.02         33.67         1.23 o                         
  -1  11   5         19.11         19.54         0.92 o                         
   0  11   5        121.84        126.92         2.37 o                         
   1  11   5         10.14          9.64         0.87 o                         
   2  11   5         47.17         47.06         1.42 o                         
   3  11   5         72.67         66.54         1.57 o                         
   4  11   5          2.53          2.07         0.88 o                         
  -5  12   5          0.35         -0.40         0.87 o                         
  -4  12   5        263.25        254.84         4.25 o                         
  -3  12   5         46.16         48.66         1.41 o                         
  -2  12   5        147.58        152.20         2.62 o                         
  -1  12   5          0.19         -0.48         0.76 o                         
   0  12   5        213.55        234.42         3.91 o                         
   1  12   5         14.17         27.86         1.02 o                         
   2  12   5          0.51          0.60         0.72 o                         
   3  12   5        154.22        167.66         5.60 o                         
   4  12   5         35.69         25.90         2.12 o                         
  -4  13   5          0.23          1.07         0.82 o                         
  -3  13   5          0.30          1.53         0.84 o                         
  -2  13   5          4.80          4.66         0.72 o                         
  -1  13   5         13.43         11.58         0.80 o                         
   0  13   5         33.10         31.31         1.07 o                         
   1  13   5        110.70        114.78         2.47 o                         
   2  13   5         99.48        106.92         3.35 o                         
   3  13   5         79.50         56.68         3.66 o                         
  -2  14   5          9.93         10.71         2.57 o                         
  -1  14   5         64.06         71.95        12.01 o                         
   0  14   5          1.09          2.45         1.28 o                         
   1  14   5         27.17         24.92         2.52 o                         
  -2 -14   6         50.02         45.20         3.50 o                         
  -1 -14   6         95.57         92.16         3.29 o                         
   0 -14   6          3.44          6.04         0.97 o                         
   1 -14   6         75.66         82.60         2.73 o                         
  -4 -13   6         39.25         30.85         3.91 o                         
  -3 -13   6         34.37         31.88         1.79 o                         
  -2 -13   6         82.26         86.31         3.72 o                         
  -1 -13   6          4.66          5.59         0.85 o                         
   0 -13   6         86.55        107.21         2.19 o                         
   1 -13   6          7.05          6.65         0.78 o                         
   2 -13   6         23.58         23.48         0.98 o                         
   3 -13   6         12.79          9.55         2.61 o                         
  -5 -12   6         62.87         52.20         3.91 o                         
  -4 -12   6         24.83         19.13         1.79 o                         
  -3 -12   6        110.69        111.19         4.54 o                         
  -2 -12   6         11.50         10.23         1.01 o                         
  -1 -12   6        324.95        349.61         8.58 o                         
   0 -12   6         26.50         26.18         1.25 o                         
   1 -12   6         68.24         69.33         1.68 o                         
   2 -12   6        209.75        237.53         4.24 o                         
   3 -12   6         14.58         16.53         0.75 o                         
   4 -12   6         73.12         74.12         3.89 o                         
  -6 -11   6         32.43         19.46         2.28 o                         
  -5 -11   6          4.36          3.66         1.64 o                         
  -4 -11   6         40.26         37.03         1.73 o                         
  -3 -11   6         14.34         13.15         1.44 o                         
  -2 -11   6        303.18        309.65         6.10 o                         
  -1 -11   6         49.71         54.17         1.64 o                         
   0 -11   6        156.42        169.83         3.20 o                         
   1 -11   6          1.65          1.37         0.90 o                         
   2 -11   6         20.72         21.14         0.89 o                         
   3 -11   6        166.21        192.89         2.95 o                         
   4 -11   6        114.67        109.32         2.32 o                         
   5 -11   6         29.05         33.24         1.85 o                         
  -6 -10   6        147.80        137.82         5.84 o                         
  -5 -10   6         24.25         24.92         2.04 o                         
  -4 -10   6        179.41        176.35         4.89 o                         
  -3 -10   6         17.25         15.02         1.54 o                         
  -2 -10   6        553.34        600.08        11.78 o                         
  -1 -10   6          6.81          7.73         1.07 o                         
   0 -10   6        149.86        159.16         5.41 o                         
   1 -10   6         64.00         57.70         1.62 o                         
   2 -10   6        755.12        807.95        10.21 o                         
   3 -10   6        695.37        724.37         8.29 o                         
   4 -10   6        226.01        231.93         3.15 o                         
   5 -10   6        296.66        288.79         6.14 o                         
   6 -10   6        108.72         86.34         6.31 o                         
  -7  -9   6          1.83         -1.79         1.79 o                         
  -6  -9   6         54.07         49.56         2.99 o                         
  -5  -9   6         92.99         87.56         5.13 o                         
  -4  -9   6         44.40         42.24         2.41 o                         
  -3  -9   6         47.51         41.00         2.80 o                         
  -2  -9   6        310.72        297.05         5.63 o                         
  -1  -9   6          0.31          0.07         0.90 o                         
   0  -9   6       1137.16       1165.21        14.57 o                         
   1  -9   6       1456.56       1455.23        16.88 o                         
   2  -9   6        152.32        146.25         2.80 o                         
   3  -9   6        422.44        402.02         5.56 o                         
   4  -9   6        222.62        223.63         3.24 o                         
   5  -9   6         21.58         21.76         0.93 o                         
   6  -9   6          2.95          4.17         0.82 o                         
  -7  -8   6          3.96          5.09         1.95 o                         
  -6  -8   6        323.57        316.33         8.62 o                         
  -5  -8   6         47.75         44.83         2.93 o                         
  -4  -8   6       1377.64       1307.52        24.45 o                         
  -3  -8   6          0.98          0.89         1.08 o                         
  -2  -8   6        600.58        545.42        12.53 o                         
  -1  -8   6         39.48         48.97         1.51 o                         
   0  -8   6         66.97         69.95         1.57 o                         
   1  -8   6        640.13        616.14         6.95 o                         
   2  -8   6        766.78        770.42         8.02 o                         
   3  -8   6        742.89        725.71         9.63 o                         
   4  -8   6        229.48        222.09         4.13 o                         
   5  -8   6          0.61          0.99         0.93 o                         
   6  -8   6        157.03        152.01         7.23 o                         
   7  -8   6         78.70         58.78         2.62 o                         
  -7  -7   6        127.88        136.47         5.94 o                         
  -6  -7   6         95.85         70.20         4.28 o                         
  -5  -7   6        497.46        504.74        10.29 o                         
  -4  -7   6         42.15         35.36         1.85 o                         
  -3  -7   6       1224.10       1154.29        17.46 o                         
  -2  -7   6        106.15         96.96         2.09 o                         
  -1  -7   6         68.11         59.84         1.61 o                         
   0  -7   6        622.97        583.37         6.87 o                         
   1  -7   6        246.65        241.76         3.27 o                         
   2  -7   6        583.06        541.41         6.03 o                         
   3  -7   6          4.45          5.16         0.68 o                         
   4  -7   6         82.93         78.21         2.21 o                         
   5  -7   6          0.18         -0.05         1.05 o                         
   6  -7   6         36.12         33.24         1.26 o                         
   7  -7   6        111.23         87.83         3.47 o                         
  -8  -6   6        233.75        247.65        12.30 o                         
  -7  -6   6        292.07        332.43        12.22 o                         
  -6  -6   6        317.94        298.93        10.18 o                         
  -5  -6   6        499.78        513.56        11.09 o                         
  -4  -6   6         57.02         55.37         2.59 o                         
  -3  -6   6        217.48        197.33         4.38 o                         
  -2  -6   6       1148.16       1047.96        14.35 o                         
  -1  -6   6         10.87          7.09         0.70 o                         
   0  -6   6        420.60        377.69         5.27 o                         
   1  -6   6         26.61         40.71         1.04 o                         
   2  -6   6          0.61          0.25         0.63 o                         
   3  -6   6         21.64         20.76         0.83 o                         
   4  -6   6         91.80         84.64         1.77 o                         
   5  -6   6         40.12         32.58         1.53 o                         
   6  -6   6          1.50          0.41         0.96 o                         
   7  -6   6          0.01         -0.62         0.89 o                         
  -8  -5   6         51.77         47.23         3.99 o                         
  -7  -5   6          8.32          9.85         3.34 o                         
  -6  -5   6         66.22         66.25         3.53 o                         
  -5  -5   6          0.05          1.46         1.20 o                         
  -4  -5   6         55.61         47.40         1.66 o                         
  -3  -5   6          1.87          0.47         0.96 o                         
  -2  -5   6          3.08          3.42         0.73 o                         
  -1  -5   6        418.14        440.13         6.48 o                         
   0  -5   6         22.80          9.58         0.71 o                         
   1  -5   6         28.03         19.05         0.78 o                         
   2  -5   6         10.70          6.03         0.61 o                         
   3  -5   6        464.71        393.58         4.23 o                         
   4  -5   6         81.86         84.66         1.73 o                         
   5  -5   6        145.73        125.56         2.42 o                         
   6  -5   6         26.86         24.48         1.25 o                         
   7  -5   6          2.97          2.61         0.90 o                         
   8  -5   6         14.04          6.84         1.55 o                         
  -8  -4   6          0.02          3.23         2.03 o                         
  -7  -4   6          3.53          5.72         1.69 o                         
  -6  -4   6         76.68         83.26         3.63 o                         
  -5  -4   6         11.98         14.28         1.08 o                         
  -4  -4   6       1753.17       1621.01        30.98 o                         
  -3  -4   6        286.61        279.32         5.30 o                         
  -2  -4   6       1387.32       1369.63        22.80 o                         
  -1  -4   6          5.57          2.30         1.09 o                         
   0  -4   6        573.68        693.08        13.32 o                         
   1  -4   6         11.61          3.27         0.60 o                         
   2  -4   6       2015.53       2064.91        21.44 o                         
   3  -4   6        619.63        539.17         5.79 o                         
   4  -4   6        890.07        820.79         9.07 o                         
   5  -4   6        266.36        250.71         7.61 o                         
   6  -4   6        166.09        155.51         3.89 o                         
   7  -4   6          0.53         -0.17         0.82 o                         
   8  -4   6         51.98         40.64         2.54 o                         
  -8  -3   6          4.50          3.70         1.98 o                         
  -7  -3   6         13.52         10.49         1.66 o                         
  -6  -3   6        206.70        188.40         4.30 o                         
  -5  -3   6        433.23        453.66         8.58 o                         
  -4  -3   6        698.61        632.32        10.93 o                         
  -3  -3   6       3398.34       3153.13        58.34 o                         
  -2  -3   6        497.83        523.55        11.08 o                         
  -1  -3   6       1501.22       1355.47        32.19 o                         
   0  -3   6        915.02        917.41        19.34 o                         
   1  -3   6        134.63        106.30         2.32 o                         
   2  -3   6        142.65        101.63         1.68 o                         
   3  -3   6        243.40        259.02         2.97 o                         
   4  -3   6        434.08        357.53         4.22 o                         
   5  -3   6        113.38        111.80         2.25 o                         
   6  -3   6         90.37         84.61         3.24 o                         
   7  -3   6          2.98          0.88         0.80 o                         
   8  -3   6          4.36          1.80         0.78 o                         
  -8  -2   6        168.65        224.14        15.59 o                         
  -7  -2   6        110.72        118.93         5.43 o                         
  -6  -2   6         25.73         28.18         1.20 o                         
  -5  -2   6         46.18         35.75         1.03 o                         
  -4  -2   6         42.79         22.92         1.19 o                         
  -3  -2   6        199.49        152.59         3.69 o                         
  -2  -2   6         77.44         85.46         3.04 o                         
  -1  -2   6        224.12        214.09         7.56 o                         
   0  -2   6        188.28        164.60         6.12 o                         
   1  -2   6         36.95         28.41         1.13 o                         
   2  -2   6         46.95         43.64         1.11 o                         
   3  -2   6         49.18         39.40         0.95 o                         
   4  -2   6        160.99        127.62         2.02 o                         
   5  -2   6          2.80          2.87         0.81 o                         
   6  -2   6          8.35          6.25         1.09 o                         
   7  -2   6          1.11          3.33         1.00 o                         
   8  -2   6         11.02          9.82         0.89 o                         
  -8  -1   6         61.03         78.70         3.40 o                         
  -7  -1   6        215.97        229.48         6.62 o                         
  -6  -1   6         19.02         15.74         0.97 o                         
  -5  -1   6          9.76          3.80         0.77 o                         
  -4  -1   6         83.40         98.74         3.47 o                         
  -3  -1   6         21.92         20.73         1.77 o                         
  -2  -1   6        126.44        119.30         7.21 o                         
  -1  -1   6        127.93         78.23         2.96 o                         
   0  -1   6       1173.54       1012.50        31.45 o                         
   1  -1   6         22.95         19.66         2.55 o                         
   2  -1   6        588.63        483.46         6.65 o                         
   3  -1   6        115.99         99.57         1.70 o                         
   4  -1   6          6.86          3.40         0.68 o                         
   5  -1   6         48.61         40.38         1.33 o                         
   6  -1   6          0.73          0.72         1.14 o                         
   7  -1   6         10.74         13.10         1.24 o                         
   8  -1   6         67.17         50.72         2.49 o                         
  -8   0   6        112.20        142.02         6.16 o                         
  -7   0   6        309.33        314.35         6.20 o                         
  -6   0   6         42.61         42.68         1.45 o                         
  -5   0   6        238.59        245.44         3.99 o                         
  -4   0   6          4.01          3.71         1.25 o                         
  -3   0   6        209.36        204.16        12.41 o                         
  -2   0   6        369.78        426.29         9.35 o                         
  -1   0   6         16.94         17.35         2.02 o                         
   0   0   6         12.13          4.60         1.73 o                         
   1   0   6         44.37         30.42         3.02 o                         
   2   0   6        426.19        388.69         5.89 o                         
   3   0   6       1052.39       1018.45        12.04 o                         
   4   0   6          1.61          2.69         0.68 o                         
   5   0   6        809.10        783.38        10.16 o                         
   6   0   6         19.38         13.71         1.34 o                         
   7   0   6        283.79        256.48         6.21 o                         
   8   0   6        146.28        137.46         7.17 o                         
  -9   1   6         36.20         60.04         5.42 o                         
  -8   1   6        214.48        267.83         8.28 o                         
  -7   1   6          6.66          1.54         1.35 o                         
  -6   1   6        928.85       1078.00        14.61 o                         
  -5   1   6         19.90         30.89         1.34 o                         
  -4   1   6       3292.51       3604.37        71.81 o                         
  -3   1   6        239.95        201.78         9.00 o                         
  -2   1   6       1823.35       1842.52        41.26 o                         
  -1   1   6         43.48         13.08         1.58 o                         
   0   1   6       2041.81       2159.36        58.63 o                         
   1   1   6        163.00         97.28         2.33 o                         
   2   1   6        458.25        438.74         6.30 o                         
   3   1   6        145.87         99.86         1.77 o                         
   4   1   6         78.76         59.52         1.44 o                         
   5   1   6         46.43         44.29         1.75 o                         
   6   1   6         18.58         16.45         1.35 o                         
   7   1   6         10.92         10.06         1.34 o                         
   8   1   6         28.38         25.41         2.52 o                         
  -9   2   6        243.12        385.68        14.99 o                         
  -8   2   6          2.97          1.98         1.53 o                         
  -7   2   6         32.50         37.56         1.70 o                         
  -6   2   6         15.14         13.83         1.06 o                         
  -5   2   6         99.11        114.62         2.76 o                         
  -4   2   6       1044.25       1233.41        28.47 o                         
  -3   2   6        727.14        760.35        14.38 o                         
  -2   2   6        653.01        793.58        16.50 o                         
  -1   2   6        530.01        525.48        12.91 o                         
   0   2   6          0.12          0.12         0.96 o                         
   1   2   6        558.83        522.85         9.36 o                         
   2   2   6        265.63        282.07         4.20 o                         
   3   2   6        118.07        107.82         1.90 o                         
   4   2   6        266.12        258.11         3.86 o                         
   5   2   6         14.46         14.54         1.20 o                         
   6   2   6         22.94         17.47         1.72 o                         
   7   2   6         12.94         10.56         1.29 o                         
   8   2   6         35.96         31.35         2.52 o                         
  -9   3   6         15.95         15.65         2.52 o                         
  -8   3   6          3.60          6.71         1.41 o                         
  -7   3   6        128.01        156.23         4.07 o                         
  -6   3   6        293.00        325.96         6.01 o                         
  -5   3   6         41.81         47.36         1.53 o                         
  -4   3   6         17.61         11.91         0.93 o                         
  -3   3   6        305.78        343.92        11.25 o                         
  -2   3   6          3.13         13.59         1.46 o                         
  -1   3   6         10.20         10.40         1.16 o                         
   0   3   6        217.39        253.88         3.80 o                         
   1   3   6        265.83        237.52         3.62 o                         
   2   3   6       1362.61       1384.61        16.44 o                         
   3   3   6         24.85         14.92         0.75 o                         
   4   3   6        501.05        479.42         8.13 o                         
   5   3   6          0.61         -1.11         1.56 o                         
   6   3   6        483.73        407.59        10.79 o                         
   7   3   6        133.66        115.49         3.93 o                         
   8   3   6        156.75        121.18         6.19 o                         
  -9   4   6          0.21          3.09         1.95 o                         
  -8   4   6         48.99         46.66         2.39 o                         
  -7   4   6         95.72        115.29         3.68 o                         
  -6   4   6         16.01         16.42         1.26 o                         
  -5   4   6        472.86        511.16        15.84 o                         
  -4   4   6         48.91         48.01         1.74 o                         
  -3   4   6        632.18        668.14        13.21 o                         
  -2   4   6         23.19         28.58         1.28 o                         
  -1   4   6        651.33        703.97        11.42 o                         
   0   4   6         23.03         11.48         0.95 o                         
   1   4   6         43.59         41.38         1.10 o                         
   2   4   6        216.62        150.60         2.09 o                         
   3   4   6        113.92        103.76         1.80 o                         
   4   4   6         18.97         13.65         1.21 o                         
   5   4   6        194.71        170.15         6.92 o                         
   6   4   6          0.25          0.99         1.36 o                         
   7   4   6          8.16          7.01         1.09 o                         
  -8   5   6          0.07         -0.52         1.33 o                         
  -7   5   6         48.03         49.37         2.09 o                         
  -6   5   6        173.40        186.16         4.26 o                         
  -5   5   6        103.13         86.95         3.02 o                         
  -4   5   6       1126.67       1260.57        16.20 o                         
  -3   5   6        204.77        195.37         2.99 o                         
  -2   5   6       1845.99       1945.68        22.98 o                         
  -1   5   6         58.86         61.61         1.49 o                         
   0   5   6       2634.58       2778.54        32.22 o                         
   1   5   6        723.82        685.01         8.04 o                         
   2   5   6       1361.62       1331.24        13.47 o                         
   3   5   6        465.25        406.28         5.50 o                         
   4   5   6          1.86          2.37         1.18 o                         
   5   5   6         34.87         33.97         1.94 o                         
   6   5   6         77.61         63.90         3.13 o                         
   7   5   6         62.65         55.29         5.17 o                         
  -8   6   6         71.62         67.03         2.45 o                         
  -7   6   6        384.86        425.48        16.90 o                         
  -6   6   6        343.50        370.06        11.19 o                         
  -5   6   6          0.24          0.22         1.73 o                         
  -4   6   6          1.46          4.05         1.03 o                         
  -3   6   6        264.38        256.31         4.09 o                         
  -2   6   6          7.15          3.26         0.62 o                         
  -1   6   6          9.68          7.91         0.62 o                         
   0   6   6        279.86        250.18         3.38 o                         
   1   6   6         19.91         24.65         0.90 o                         
   2   6   6          0.77          1.15         0.64 o                         
   3   6   6         78.63         66.52         1.71 o                         
   4   6   6          0.03         -0.14         1.58 o                         
   5   6   6          8.37          9.10         1.53 o                         
   6   6   6        111.02        106.07         3.30 o                         
   7   6   6         10.25          7.82         1.87 o                         
  -8   7   6        606.58        577.69        12.59 o                         
  -7   7   6        211.64        230.42         6.50 o                         
  -6   7   6        190.30        158.33         9.18 o                         
  -5   7   6          1.44          2.49         1.74 o                         
  -4   7   6          2.02          2.53         0.95 o                         
  -3   7   6        190.34        192.01         3.36 o                         
  -2   7   6         25.96         27.66         1.01 o                         
  -1   7   6         10.88         13.81         0.80 o                         
   0   7   6         67.23         60.08         1.22 o                         
   1   7   6        253.68        228.46         3.07 o                         
   2   7   6          8.26          5.37         0.73 o                         
   3   7   6        118.53        118.96         2.69 o                         
   4   7   6        128.87        127.41         3.79 o                         
   5   7   6        128.65        131.85         4.45 o                         
   6   7   6          9.69          6.99         0.97 o                         
  -8   8   6          4.53          3.75         1.55 o                         
  -7   8   6        332.03        294.45         6.17 o                         
  -6   8   6          9.65         10.04         1.67 o                         
  -5   8   6        786.37        813.01        23.03 o                         
  -4   8   6        468.35        448.35         9.11 o                         
  -3   8   6        218.90        190.03         3.42 o                         
  -2   8   6          0.01         -0.72         0.72 o                         
  -1   8   6        297.24        263.88         3.70 o                         
   0   8   6       1016.29       1032.18        11.25 o                         
   1   8   6        155.39        137.34         2.22 o                         
   2   8   6        844.91        820.64        10.03 o                         
   3   8   6         32.61         32.63         1.65 o                         
   4   8   6        566.70        601.44        15.50 o                         
   5   8   6         61.99         61.13         2.41 o                         
   6   8   6        470.57        434.45        17.55 o                         
  -7   9   6         60.23         42.75         2.31 o                         
  -6   9   6         25.76         23.00         1.34 o                         
  -5   9   6        300.90        306.11         5.91 o                         
  -4   9   6         46.52         42.55         1.64 o                         
  -3   9   6        537.14        561.88        11.42 o                         
  -2   9   6         78.62         71.04         1.60 o                         
  -1   9   6        231.95        248.89         3.64 o                         
   0   9   6         74.01         66.51         1.40 o                         
   1   9   6        173.39        170.97         3.80 o                         
   2   9   6         26.22         20.14         1.30 o                         
   3   9   6         19.25         24.45         1.54 o                         
   4   9   6         81.55         76.33         3.14 o                         
   5   9   6          0.08         -0.02         0.86 o                         
  -7  10   6         58.03         38.68         2.77 o                         
  -6  10   6        220.38        183.42         5.38 o                         
  -5  10   6         11.68         11.01         1.31 o                         
  -4  10   6        168.72        159.60         3.05 o                         
  -3  10   6          0.56          0.20         0.95 o                         
  -2  10   6        375.18        351.70         5.34 o                         
  -1  10   6        387.10        390.32         4.92 o                         
   0  10   6        206.94        212.91         3.64 o                         
   1  10   6         91.16         94.26         2.27 o                         
   2  10   6         67.23         74.68         2.08 o                         
   3  10   6         15.44         12.74         1.05 o                         
   4  10   6         21.14         17.79         1.34 o                         
   5  10   6         27.97         18.29         1.34 o                         
  -6  11   6          0.14          1.52         1.34 o                         
  -5  11   6         21.29         19.54         1.69 o                         
  -4  11   6         33.61         30.28         1.31 o                         
  -3  11   6        175.24        168.38         3.65 o                         
  -2  11   6         56.27         54.73         1.38 o                         
  -1  11   6        423.64        443.26         6.05 o                         
   0  11   6          2.04          2.83         0.75 o                         
   1  11   6         71.90         78.51         1.76 o                         
   2  11   6         25.00         25.23         1.13 o                         
   3  11   6          0.30          1.30         0.79 o                         
   4  11   6          3.52          2.93         1.14 o                         
  -5  12   6          0.01          0.87         0.97 o                         
  -4  12   6        196.21        207.26         5.60 o                         
  -3  12   6         32.26         28.06         1.04 o                         
  -2  12   6        203.42        207.35         3.91 o                         
  -1  12   6         64.01         73.68         1.75 o                         
   0  12   6         11.31         11.15         0.89 o                         
   1  12   6        112.70        120.75         2.50 o                         
   2  12   6         88.97        101.95         2.00 o                         
   3  12   6          0.37         -0.59         1.91 o                         
  -4  13   6         45.95         40.28         2.21 o                         
  -3  13   6        105.82        116.04         3.59 o                         
  -2  13   6          8.30          6.84         0.75 o                         
  -1  13   6        131.22        160.41         2.95 o                         
   0  13   6          0.94          1.29         0.65 o                         
   1  13   6        278.23        327.81         7.42 o                         
   2  13   6          4.67          6.74         1.17 o                         
  -1  14   6          3.37          2.04         1.71 o                         
   0  14   6         16.30         21.25         2.20 o                         
   1  14   6          5.62          1.47         1.14 o                         
  -2 -14   7         48.53         40.40         2.89 o                         
  -1 -14   7         42.48         37.96         1.82 o                         
   0 -14   7         78.65         82.52         2.49 o                         
   1 -14   7         55.98         58.63         2.89 o                         
  -4 -13   7         22.13         20.44         2.12 o                         
  -3 -13   7          7.80          7.89         1.25 o                         
  -2 -13   7         12.50         12.20         1.45 o                         
  -1 -13   7         65.23         72.88         1.82 o                         
   0 -13   7          2.75          3.52         0.71 o                         
   1 -13   7         13.63         14.61         0.80 o                         
   2 -13   7          8.19         10.01         1.03 o                         
   3 -13   7         46.98         45.93         3.42 o                         
  -5 -12   7         33.71         24.19         2.61 o                         
  -4 -12   7          5.32          4.11         1.73 o                         
  -3 -12   7          0.52          0.45         1.22 o                         
  -2 -12   7         17.11         15.06         1.30 o                         
  -1 -12   7         87.46         86.17         2.75 o                         
   0 -12   7          0.24         -0.07         0.86 o                         
   1 -12   7          8.40         10.91         0.89 o                         
   2 -12   7          0.71          1.40         0.66 o                         
   3 -12   7          0.94          0.98         0.60 o                         
   4 -12   7          9.14          8.56         1.41 o                         
  -6 -11   7          2.51          0.73         1.38 o                         
  -5 -11   7          8.71          7.55         2.69 o                         
  -4 -11   7        143.72        138.79         4.76 o                         
  -3 -11   7         32.46         29.32         1.88 o                         
  -2 -11   7         35.66         38.24         1.79 o                         
  -1 -11   7        152.99        154.58         3.19 o                         
   0 -11   7          0.70          1.16         0.95 o                         
   1 -11   7        340.46        369.32         6.26 o                         
   2 -11   7        123.29        132.18         2.41 o                         
   3 -11   7        261.35        275.90         3.75 o                         
   4 -11   7         37.03         38.11         1.06 o                         
   5 -11   7        106.16        106.86        11.73 o                         
  -6 -10   7         10.00          7.91         1.72 o                         
  -5 -10   7          3.28          1.91         1.41 o                         
  -4 -10   7        350.64        320.90        12.24 o                         
  -3 -10   7         14.58         13.26         1.76 o                         
  -2 -10   7       1608.78       1640.19        26.95 o                         
  -1 -10   7         57.12         56.37         1.80 o                         
   0 -10   7        230.43        223.20         4.52 o                         
   1 -10   7        123.59        130.31         2.91 o                         
   2 -10   7         23.26         19.60         1.10 o                         
   3 -10   7          3.22          3.73         0.68 o                         
   4 -10   7         85.93         73.97         1.46 o                         
   5 -10   7        150.92        151.11         4.06 o                         
  -7  -9   7          3.59          2.61         1.71 o                         
  -6  -9   7         35.76         37.09         3.13 o                         
  -5  -9   7         10.43         10.65         2.10 o                         
  -4  -9   7          1.42          0.75         2.53 o                         
  -3  -9   7        183.52        180.94         4.07 o                         
  -2  -9   7        117.18        115.42         4.04 o                         
  -1  -9   7        119.41        105.65         2.28 o                         
   0  -9   7        374.95        352.27         5.50 o                         
   1  -9   7        521.75        572.93         9.86 o                         
   2  -9   7        349.66        347.30         4.68 o                         
   3  -9   7        295.50        312.18         4.43 o                         
   4  -9   7         77.95         75.72         1.51 o                         
   5  -9   7         47.32         43.78         1.35 o                         
   6  -9   7         76.50         72.22         2.37 o                         
  -7  -8   7         71.92         74.03         5.54 o                         
  -6  -8   7         34.05         36.03         2.34 o                         
  -5  -8   7         43.25         41.94         2.37 o                         
  -4  -8   7         58.38         57.09         2.37 o                         
  -3  -8   7         18.31         24.07         1.53 o                         
  -2  -8   7        160.02        134.55         2.79 o                         
  -1  -8   7         72.27         69.24         1.71 o                         
   0  -8   7        158.21        132.20         2.26 o                         
   1  -8   7        835.37        868.53        10.55 o                         
   2  -8   7         78.57         62.54         1.32 o                         
   3  -8   7         52.44         46.60         1.29 o                         
   4  -8   7         30.96         24.12         1.20 o                         
   5  -8   7        258.53        254.93         4.99 o                         
   6  -8   7        162.62        153.30         4.31 o                         
  -7  -7   7         49.27         57.77         4.72 o                         
  -6  -7   7        115.53        116.61         4.27 o                         
  -5  -7   7          1.58          1.27         1.42 o                         
  -4  -7   7         50.56         41.89         2.04 o                         
  -3  -7   7        206.11        173.90         3.81 o                         
  -2  -7   7        122.95        122.13         2.64 o                         
  -1  -7   7         29.17         26.03         1.17 o                         
   0  -7   7        337.76        292.55         3.76 o                         
   1  -7   7         41.00         41.02         1.15 o                         
   2  -7   7        199.41        166.84         2.37 o                         
   3  -7   7        101.41         91.66         1.62 o                         
   4  -7   7          1.79         -0.13         0.91 o                         
   5  -7   7        268.33        256.82         4.70 o                         
   6  -7   7         42.70         41.09         1.37 o                         
   7  -7   7         15.11         12.67         0.94 o                         
  -7  -6   7        553.24        580.61        16.60 o                         
  -6  -6   7        231.74        220.17         9.26 o                         
  -5  -6   7        677.52        650.56        17.45 o                         
  -4  -6   7       1523.44       1424.50        22.47 o                         
  -3  -6   7        139.47        116.21         2.56 o                         
  -2  -6   7       1382.21       1279.80        17.58 o                         
  -1  -6   7        135.01        109.76         1.89 o                         
   0  -6   7       1490.79       1414.95        16.32 o                         
   1  -6   7        562.06        544.39         6.55 o                         
   2  -6   7        888.30        873.54         9.13 o                         
   3  -6   7         75.94         68.80         1.36 o                         
   4  -6   7         40.87         40.74         1.58 o                         
   5  -6   7         14.95         13.46         1.12 o                         
   6  -6   7         56.14         53.30         1.56 o                         
   7  -6   7         71.79         55.47         2.12 o                         
  -7  -5   7         12.92         15.30         2.62 o                         
  -6  -5   7        112.98        105.13         6.72 o                         
  -5  -5   7          9.65         11.58         1.68 o                         
  -4  -5   7         60.59         55.22         2.02 o                         
  -3  -5   7        357.97        342.56         6.05 o                         
  -2  -5   7         27.29         34.58         1.22 o                         
  -1  -5   7         99.30         70.39         1.47 o                         
   0  -5   7       1965.93       1871.25        21.27 o                         
   1  -5   7         69.43         66.86         1.25 o                         
   2  -5   7          0.08          0.63         0.58 o                         
   3  -5   7        105.67        108.52         1.79 o                         
   4  -5   7        564.48        547.86         6.36 o                         
   5  -5   7          2.04          0.08         0.99 o                         
   6  -5   7        399.64        380.19         7.49 o                         
   7  -5   7         23.14         13.44         0.91 o                         
  -8  -4   7        930.16       1019.33        46.74 o                         
  -7  -4   7          0.32          0.94         2.08 o                         
  -6  -4   7        661.10        641.53        17.02 o                         
  -5  -4   7          0.17          0.76         1.04 o                         
  -4  -4   7         30.21         31.85         1.40 o                         
  -3  -4   7          8.76          9.54         0.89 o                         
  -2  -4   7         63.85         78.05         2.13 o                         
  -1  -4   7         51.01         56.33         1.63 o                         
   0  -4   7        457.70        369.98         5.03 o                         
   1  -4   7        391.10        345.53         4.02 o                         
   2  -4   7        212.09        227.11         2.72 o                         
   3  -4   7         19.44         15.27         0.70 o                         
   4  -4   7         24.08         18.07         0.89 o                         
   5  -4   7         21.72         20.79         1.07 o                         
   6  -4   7         44.43         37.05         1.41 o                         
   7  -4   7          2.44          2.06         0.72 o                         
  -7  -3   7        202.71        186.91         5.53 o                         
  -6  -3   7        883.83        870.51        17.54 o                         
  -5  -3   7       1370.87       1318.37        26.20 o                         
  -4  -3   7        184.15        173.49         4.01 o                         
  -3  -3   7       1271.18       1139.90        19.57 o                         
  -2  -3   7       1584.05       1545.68        36.29 o                         
  -1  -3   7        611.99        507.92         9.53 o                         
   0  -3   7       5147.63       5065.42        80.07 o                         
   1  -3   7        452.15        419.30         5.69 o                         
   2  -3   7       1584.62       1371.33        14.45 o                         
   3  -3   7          1.97          6.32         0.59 o                         
   4  -3   7        452.31        412.91         4.63 o                         
   5  -3   7         57.24         48.27         1.83 o                         
   6  -3   7        221.95        210.09         5.79 o                         
   7  -3   7         17.45         14.61         0.97 o                         
   8  -3   7         23.33         11.46         1.08 o                         
  -8  -2   7         63.76         75.32         4.52 o                         
  -7  -2   7          5.28         11.75         1.86 o                         
  -6  -2   7        168.24        161.60         4.10 o                         
  -5  -2   7        692.83        624.38        10.18 o                         
  -4  -2   7         29.73         35.97         1.34 o                         
  -3  -2   7        679.21        527.35        10.75 o                         
  -2  -2   7         71.40         83.16         3.65 o                         
  -1  -2   7        142.87        154.41         4.44 o                         
   0  -2   7        360.14        437.27        10.17 o                         
   1  -2   7          4.56          5.50         0.84 o                         
   2  -2   7        181.54        130.76         2.03 o                         
   3  -2   7        152.34        114.64         1.75 o                         
   4  -2   7         10.31          6.78         0.68 o                         
   5  -2   7        240.09        239.97         4.66 o                         
   6  -2   7          1.71          1.51         1.08 o                         
   7  -2   7         14.13         13.04         1.16 o                         
   8  -2   7          0.06          0.81         1.63 o                         
  -8  -1   7        241.02        308.54         7.94 o                         
  -7  -1   7        154.52        177.19         5.32 o                         
  -6  -1   7       1069.95       1119.85        17.07 o                         
  -5  -1   7         10.22         12.51         0.80 o                         
  -4  -1   7       1439.00       1415.96        23.21 o                         
  -3  -1   7        128.95        133.80         4.30 o                         
  -2  -1   7       2163.60       2187.78        43.44 o                         
  -1  -1   7        370.90        388.87        10.75 o                         
   0  -1   7        563.45        611.66        13.63 o                         
   1  -1   7         26.15         19.27         0.97 o                         
   2  -1   7        795.07        789.19         9.25 o                         
   3  -1   7         35.07         25.92         0.84 o                         
   4  -1   7         46.64         43.84         1.15 o                         
   5  -1   7         14.93          9.52         1.31 o                         
   6  -1   7          6.15          5.38         1.00 o                         
   7  -1   7         77.00         68.78         2.42 o                         
   8  -1   7         22.06         16.04         2.04 o                         
  -8   0   7        102.17        112.13         3.32 o                         
  -7   0   7          1.56          0.58         1.29 o                         
  -6   0   7        128.15        135.86         2.51 o                         
  -5   0   7         35.84         37.63         1.08 o                         
  -4   0   7        460.57        531.86        10.78 o                         
  -3   0   7       2047.08       2174.41        45.07 o                         
  -2   0   7       2014.35       2117.36        43.34 o                         
  -1   0   7       2216.12       2328.81        47.75 o                         
   0   0   7       2544.01       2365.80        47.74 o                         
   1   0   7        597.27        529.21         7.65 o                         
   2   0   7         34.86         39.06         1.07 o                         
   3   0   7        108.10         97.11         1.56 o                         
   4   0   7         53.48         45.26         1.22 o                         
   5   0   7         16.37         15.37         1.32 o                         
   6   0   7         32.61         27.82         1.49 o                         
   7   0   7         10.66          7.81         1.13 o                         
   8   0   7         60.00         71.42         3.99 o                         
  -8   1   7          0.58         -0.99         1.20 o                         
  -7   1   7         95.59         98.97         2.98 o                         
  -6   1   7        108.80         99.29         2.41 o                         
  -5   1   7         85.07         99.24         2.65 o                         
  -4   1   7          1.71          1.11         1.00 o                         
  -3   1   7        429.29        390.60        13.93 o                         
  -2   1   7         22.56         17.20         1.56 o                         
  -1   1   7        596.33        510.72        16.26 o                         
   0   1   7       2365.95       2520.17        51.98 o                         
   1   1   7        605.95        500.59         6.67 o                         
   2   1   7         49.41         31.76         1.00 o                         
   3   1   7         35.78         22.80         0.79 o                         
   4   1   7        893.08        838.31         9.92 o                         
   5   1   7          0.44         -0.04         1.34 o                         
   6   1   7        465.68        423.50         9.37 o                         
   7   1   7         25.43         23.41         1.41 o                         
   8   1   7        308.32        290.24        13.36 o                         
  -8   2   7        445.60        556.84        14.12 o                         
  -7   2   7        189.72        212.51         6.03 o                         
  -6   2   7        281.70        298.56         9.26 o                         
  -5   2   7          1.34          1.30         0.79 o                         
  -4   2   7         98.03        118.30         2.90 o                         
  -3   2   7        115.18         96.95         2.97 o                         
  -2   2   7       2807.18       3068.56        69.39 o                         
  -1   2   7       1676.53       1762.34        33.86 o                         
   0   2   7         50.95         54.40         1.56 o                         
   1   2   7       1759.52       1756.58        22.15 o                         
   2   2   7         11.76          6.05         0.65 o                         
   3   2   7          0.17          0.28         0.60 o                         
   4   2   7         80.80         51.49         1.39 o                         
   5   2   7         32.77         22.18         1.75 o                         
   6   2   7          0.14         -1.08         1.15 o                         
   7   2   7         32.66         32.85         1.41 o                         
  -8   3   7        170.48        198.99         5.77 o                         
  -7   3   7        283.16        321.65        10.10 o                         
  -6   3   7        262.86        267.41         6.93 o                         
  -5   3   7        140.73        139.57         3.66 o                         
  -4   3   7         21.97         33.20         1.52 o                         
  -3   3   7          2.67          6.01         1.00 o                         
  -2   3   7       1992.56       2049.79        38.28 o                         
  -1   3   7         35.76         28.41         1.21 o                         
   0   3   7       1504.05       1600.97        19.64 o                         
   1   3   7        382.18        438.57         6.01 o                         
   2   3   7         39.11         37.88         0.97 o                         
   3   3   7          5.04          2.43         0.63 o                         
   4   3   7          1.41          1.40         0.85 o                         
   5   3   7          3.17          2.61         1.21 o                         
   6   3   7          0.26         -0.99         1.08 o                         
   7   3   7        199.10        169.47         5.04 o                         
  -8   4   7          0.05          0.30         1.23 o                         
  -7   4   7          7.05          5.15         1.41 o                         
  -6   4   7         79.65         77.32         2.61 o                         
  -5   4   7        143.86        162.77         5.39 o                         
  -4   4   7        680.26        739.61        11.09 o                         
  -3   4   7        204.39        205.06         3.29 o                         
  -2   4   7        489.94        581.79         8.88 o                         
  -1   4   7         83.61         58.17         1.43 o                         
   0   4   7        635.62        689.61         8.99 o                         
   1   4   7         59.40         40.57         1.10 o                         
   2   4   7        882.54        863.96         9.69 o                         
   3   4   7          5.25          3.47         0.69 o                         
   4   4   7        200.62        194.66         3.96 o                         
   5   4   7          3.36          2.61         1.14 o                         
   6   4   7          1.00         -0.65         1.39 o                         
   7   4   7         52.59         49.52         2.32 o                         
  -8   5   7          1.46         -0.20         1.33 o                         
  -7   5   7        226.79        246.09         7.16 o                         
  -6   5   7          1.79          2.64         1.28 o                         
  -5   5   7        558.36        542.70        15.01 o                         
  -4   5   7          6.34          3.46         0.92 o                         
  -3   5   7        119.78         98.59         2.20 o                         
  -2   5   7         17.02          9.13         0.79 o                         
  -1   5   7        301.13        304.97         3.99 o                         
   0   5   7        125.40         91.52         1.63 o                         
   1   5   7       1975.46       1935.47        20.30 o                         
   2   5   7          6.72          1.33         0.59 o                         
   3   5   7        691.82        654.99         8.45 o                         
   4   5   7         18.29         18.94         1.82 o                         
   5   5   7         61.41         54.11         2.38 o                         
   6   5   7         91.71         85.91         2.93 o                         
   7   5   7          1.73          3.99         1.87 o                         
  -8   6   7        248.14        223.04        14.45 o                         
  -7   6   7         57.38         56.36         2.18 o                         
  -6   6   7        821.88        789.61        20.86 o                         
  -5   6   7         57.45         57.23         2.54 o                         
  -4   6   7        791.30        798.84        15.16 o                         
  -3   6   7         83.44         91.60         2.16 o                         
  -2   6   7         22.37         22.78         0.90 o                         
  -1   6   7        365.83        371.65         4.66 o                         
   0   6   7          0.27          2.74         0.62 o                         
   1   6   7       1284.04       1306.22        14.04 o                         
   2   6   7         18.94         16.22         0.81 o                         
   3   6   7        204.06        206.64         3.59 o                         
   4   6   7         34.80         33.15         1.60 o                         
   5   6   7          0.24         -0.13         1.15 o                         
   6   6   7          0.09         -0.14         0.92 o                         
   7   6   7         11.79          9.37         1.47 o                         
  -8   7   7         15.61         15.42         2.73 o                         
  -7   7   7        210.93        194.67         6.87 o                         
  -6   7   7        158.68        156.05         6.11 o                         
  -5   7   7        191.86        203.80         9.01 o                         
  -4   7   7        627.97        648.53        16.84 o                         
  -3   7   7        105.45         99.66         1.97 o                         
  -2   7   7          6.33          4.20         0.76 o                         
  -1   7   7        195.74        201.24         2.97 o                         
   0   7   7        585.32        583.44         6.55 o                         
   1   7   7          3.72          3.61         0.78 o                         
   2   7   7          3.76          4.36         0.72 o                         
   3   7   7         48.55         49.93         2.23 o                         
   4   7   7        149.25        159.34         4.34 o                         
   5   7   7          1.18         -1.00         1.07 o                         
   6   7   7        342.99        353.01        12.06 o                         
  -8   8   7         23.22         16.04         1.95 o                         
  -7   8   7         34.54         32.68         2.89 o                         
  -6   8   7        185.97        156.36        10.85 o                         
  -5   8   7        405.94        396.13        12.54 o                         
  -4   8   7          0.74          0.84         1.06 o                         
  -3   8   7         12.61         11.36         1.02 o                         
  -2   8   7         89.29         95.08         1.94 o                         
  -1   8   7        336.73        348.44         4.82 o                         
   0   8   7          9.22          8.18         0.77 o                         
   1   8   7         37.22         39.72         1.18 o                         
   2   8   7          5.46          5.15         1.36 o                         
   3   8   7          2.83          2.48         1.04 o                         
   4   8   7          1.29         -0.06         1.21 o                         
   5   8   7         29.48         33.10         1.61 o                         
   6   8   7        109.13         80.52         8.84 o                         
  -7   9   7        308.18        231.67        21.95 o                         
  -6   9   7         16.80         17.29         1.29 o                         
  -5   9   7         37.64         36.26         4.40 o                         
  -4   9   7         85.39         73.53         2.48 o                         
  -3   9   7          0.57         -0.05         0.95 o                         
  -2   9   7        831.27        794.61        14.03 o                         
  -1   9   7          3.74          3.95         1.22 o                         
   0   9   7        783.04        783.56        12.25 o                         
   1   9   7        199.36        195.10         2.99 o                         
   2   9   7        246.66        249.05         4.32 o                         
   3   9   7        503.51        544.47         9.15 o                         
   4   9   7         72.27         73.75         2.28 o                         
   5   9   7        197.70        209.79         5.04 o                         
  -7  10   7         18.28         11.16         1.63 o                         
  -6  10   7        121.80        100.33         5.87 o                         
  -5  10   7        211.32        197.30         8.74 o                         
  -4  10   7        267.12        280.78        12.89 o                         
  -3  10   7        157.39        146.95         3.21 o                         
  -2  10   7        168.55        168.62         3.10 o                         
  -1  10   7          4.91          2.13         0.89 o                         
   0  10   7          6.19          5.58         0.79 o                         
   1  10   7          2.00          1.77         0.77 o                         
   2  10   7          6.84          4.33         0.90 o                         
   3  10   7         11.42         10.99         1.11 o                         
   4  10   7          0.24         -0.38         0.85 o                         
  -6  11   7          1.63          3.66         1.63 o                         
  -5  11   7        127.77        121.82         3.75 o                         
  -4  11   7          0.10          1.96         1.08 o                         
  -3  11   7         24.57         26.05         1.23 o                         
  -2  11   7         17.87         26.88         1.09 o                         
  -1  11   7          1.06          2.08         0.72 o                         
   0  11   7         43.95         37.87         1.13 o                         
   1  11   7         19.57         19.57         1.07 o                         
   2  11   7         33.76         32.16         1.08 o                         
   3  11   7         44.26         41.80         1.37 o                         
   4  11   7         16.39         12.15         1.94 o                         
  -5  12   7          1.43          2.93         1.21 o                         
  -4  12   7          3.28          1.11         0.84 o                         
  -3  12   7          7.19          6.21         0.80 o                         
  -2  12   7         55.48         57.76         1.63 o                         
  -1  12   7         87.14         99.98         2.03 o                         
   0  12   7         15.12         13.95         0.94 o                         
   1  12   7          2.45          4.12         0.73 o                         
   2  12   7          1.47          1.25         0.81 o                         
   3  12   7          1.59          1.79         1.24 o                         
  -4  13   7          6.43          5.70         1.47 o                         
  -3  13   7         12.54         11.20         1.55 o                         
  -2  13   7        216.76        236.12        10.24 o                         
  -1  13   7          0.66          1.78         0.76 o                         
   0  13   7        190.26        217.81         5.19 o                         
   1  13   7         10.10          8.27         1.28 o                         
   2  13   7        129.01        127.04         6.92 o                         
  -1 -14   8          1.02          2.20         1.30 o                         
   0 -14   8          0.40          1.63         1.30 o                         
   1 -14   8         18.92         18.00         1.71 o                         
  -3 -13   8          8.00          8.38         1.79 o                         
  -2 -13   8        218.15        228.48         6.99 o                         
  -1 -13   8        116.70        136.80         3.51 o                         
   0 -13   8        185.16        204.35         3.94 o                         
   1 -13   8          0.86          1.16         0.79 o                         
   2 -13   8         43.74         49.90         2.97 o                         
  -4 -12   8          8.40          6.42         1.32 o                         
  -3 -12   8          3.71          1.33         1.04 o                         
  -2 -12   8         10.84         11.20         1.21 o                         
  -1 -12   8         28.23         23.63         1.53 o                         
   0 -12   8         30.72         41.01         1.37 o                         
   1 -12   8          7.03          4.96         0.76 o                         
   2 -12   8         15.70         13.73         0.74 o                         
   3 -12   8          0.00          0.37         0.67 o                         
  -5 -11   8         35.54         35.49         2.58 o                         
  -4 -11   8          0.56          1.11         1.04 o                         
  -3 -11   8         13.62         17.07         1.61 o                         
  -2 -11   8         54.65         76.10         2.88 o                         
  -1 -11   8         32.11         32.53         1.47 o                         
   0 -11   8        156.89        144.56         3.18 o                         
   1 -11   8          5.50          2.87         0.94 o                         
   2 -11   8        138.25        138.66         2.44 o                         
   3 -11   8          3.38          2.43         0.68 o                         
   4 -11   8          0.89          1.01         0.70 o                         
  -6 -10   8         18.34         18.27         1.91 o                         
  -5 -10   8          1.33          2.23         1.60 o                         
  -4 -10   8         23.97         26.77         2.92 o                         
  -3 -10   8        307.82        298.54        10.31 o                         
  -2 -10   8         71.05         64.88         2.78 o                         
  -1 -10   8        548.07        595.49        13.37 o                         
   0 -10   8        197.11        196.68         4.36 o                         
   1 -10   8        123.84        135.72         2.77 o                         
   2 -10   8        143.31        130.82         2.37 o                         
   3 -10   8         35.80         43.07         1.35 o                         
   4 -10   8        883.59        920.70        11.52 o                         
   5 -10   8         57.95         51.49         1.77 o                         
  -6  -9   8        177.10        161.36         6.85 o                         
  -5  -9   8        125.27        120.81         3.83 o                         
  -4  -9   8        308.01        286.68         7.32 o                         
  -3  -9   8        149.41        135.82         3.82 o                         
  -2  -9   8        153.57        145.09         4.40 o                         
  -1  -9   8         94.07         93.29         3.29 o                         
   0  -9   8          6.28          5.11         1.25 o                         
   1  -9   8         29.24         28.88         1.30 o                         
   2  -9   8         11.11         11.35         1.13 o                         
   3  -9   8        146.07        160.08         2.64 o                         
   4  -9   8          2.62          2.49         0.71 o                         
   5  -9   8         47.49         49.49         1.25 o                         
   6  -9   8         97.62         76.20         6.88 o                         
  -7  -8   8         16.50         17.92         2.85 o                         
  -6  -8   8        113.40        106.70         5.58 o                         
  -5  -8   8         47.67         43.85         3.38 o                         
  -4  -8   8        641.17        622.15        21.75 o                         
  -3  -8   8       1111.58       1071.60        20.38 o                         
  -2  -8   8       1772.37       1775.75        31.61 o                         
  -1  -8   8        358.56        337.88         5.66 o                         
   0  -8   8        156.14        161.14         2.70 o                         
   1  -8   8        208.02        219.48         3.25 o                         
   2  -8   8         88.81         73.55         1.90 o                         
   3  -8   8          9.20          5.97         0.87 o                         
   4  -8   8         38.18         31.89         1.08 o                         
   5  -8   8         39.14         35.78         1.20 o                         
   6  -8   8         23.84         18.85         1.92 o                         
  -7  -7   8          1.69          3.74         2.04 o                         
  -6  -7   8        131.70        140.72         9.77 o                         
  -5  -7   8        252.44        229.51         6.92 o                         
  -4  -7   8        531.86        479.46        13.98 o                         
  -3  -7   8         18.27         16.01         1.34 o                         
  -2  -7   8        415.24        391.80         7.22 o                         
  -1  -7   8          1.91          4.69         0.90 o                         
   0  -7   8        312.37        309.34         4.18 o                         
   1  -7   8         36.46         37.54         1.15 o                         
   2  -7   8        451.22        471.97         5.43 o                         
   3  -7   8        156.63        149.06         2.86 o                         
   4  -7   8         34.23         34.72         1.10 o                         
   5  -7   8          5.38          6.27         0.88 o                         
   6  -7   8          1.43          1.19         0.66 o                         
   7  -7   8         22.78         11.16         1.55 o                         
  -7  -6   8          0.26          3.03         1.75 o                         
  -6  -6   8         13.44         13.90         2.14 o                         
  -5  -6   8        268.99        257.50         8.64 o                         
  -4  -6   8         39.21         29.95         1.69 o                         
  -3  -6   8        264.98        248.64         5.97 o                         
  -2  -6   8         13.15         15.55         1.18 o                         
  -1  -6   8        817.48        799.36        10.41 o                         
   0  -6   8          3.00          8.71         0.77 o                         
   1  -6   8       2435.32       2384.46        24.22 o                         
   2  -6   8         29.50         28.63         1.00 o                         
   3  -6   8        555.01        492.62         5.78 o                         
   4  -6   8        190.51        156.80         2.51 o                         
   5  -6   8         46.49         41.15         1.40 o                         
   6  -6   8        166.39        148.26         3.85 o                         
   7  -6   8          6.60          1.99         0.72 o                         
  -7  -5   8          0.78          2.70         1.79 o                         
  -6  -5   8       1040.13       1087.16        35.12 o                         
  -5  -5   8        163.41        154.14         5.78 o                         
  -4  -5   8       1659.92       1508.30        26.72 o                         
  -3  -5   8        825.16        714.03        19.05 o                         
  -2  -5   8         21.50         20.42         1.18 o                         
  -1  -5   8        260.30        216.64         3.64 o                         
   0  -5   8         21.90         11.17         0.69 o                         
   1  -5   8        627.00        584.38         6.38 o                         
   2  -5   8          1.86          3.84         0.63 o                         
   3  -5   8        211.31        192.82         2.69 o                         
   4  -5   8        200.24        194.98         3.79 o                         
   5  -5   8          1.50          1.81         0.92 o                         
   6  -5   8        102.69         96.82         2.02 o                         
   7  -5   8        126.96         92.80         3.71 o                         
  -7  -4   8         13.06         13.03         3.50 o                         
  -6  -4   8          1.44          3.63         1.64 o                         
  -5  -4   8         41.41         39.95         1.94 o                         
  -4  -4   8         24.76         19.22         1.10 o                         
  -3  -4   8          8.99          3.87         0.84 o                         
  -2  -4   8        499.34        454.21         7.36 o                         
  -1  -4   8        251.76        256.02         4.42 o                         
   0  -4   8       1435.08       1375.26        16.30 o                         
   1  -4   8         21.89         17.58         0.68 o                         
   2  -4   8        693.59        659.79         6.79 o                         
   3  -4   8        154.84        145.77         1.95 o                         
   4  -4   8        714.95        666.69         7.26 o                         
   5  -4   8        191.45        164.35         2.93 o                         
   6  -4   8         74.63         65.37         2.01 o                         
   7  -4   8        118.50         83.96         5.04 o                         
  -7  -3   8         23.95         24.02         2.00 o                         
  -6  -3   8          9.19          9.13         1.36 o                         
  -5  -3   8          0.78          4.13         0.83 o                         
  -4  -3   8         85.89         74.01         1.85 o                         
  -3  -3   8         63.75         51.65         1.69 o                         
  -2  -3   8        156.62        152.86         4.05 o                         
  -1  -3   8        380.66        297.05         5.06 o                         
   0  -3   8         52.08         24.82         1.00 o                         
   1  -3   8         13.98         24.99         0.84 o                         
   2  -3   8          1.19          3.40         0.58 o                         
   3  -3   8       1265.01       1185.59        10.94 o                         
   4  -3   8         15.50         11.73         0.78 o                         
   5  -3   8        405.91        370.12         6.44 o                         
   6  -3   8         12.31         10.44         1.16 o                         
   7  -3   8         91.41         71.07         4.02 o                         
  -7  -2   8         30.21         30.24         1.59 o                         
  -6  -2   8        439.99        488.78         7.39 o                         
  -5  -2   8        282.09        257.75         5.03 o                         
  -4  -2   8       2938.79       2804.73        60.77 o                         
  -3  -2   8         27.27         26.96         1.49 o                         
  -2  -2   8       3515.58       3482.69        79.53 o                         
  -1  -2   8         51.91         65.08         1.96 o                         
   0  -2   8       2204.85       2115.76        36.22 o                         
   1  -2   8         58.77         30.36         0.99 o                         
   2  -2   8        302.88        303.81         3.47 o                         
   3  -2   8       1368.94       1239.63        12.65 o                         
   4  -2   8        110.99        106.10         1.75 o                         
   5  -2   8        491.43        459.18         7.60 o                         
   6  -2   8        262.56        215.43         3.81 o                         
   7  -2   8         74.60         63.03         3.71 o                         
  -7  -1   8         75.18         78.12         3.14 o                         
  -6  -1   8        215.65        191.37         3.82 o                         
  -5  -1   8        437.84        433.29         7.67 o                         
  -4  -1   8        233.06        163.14         3.56 o                         
  -3  -1   8        106.97         95.90         3.35 o                         
  -2  -1   8        314.83        374.74        13.18 o                         
  -1  -1   8        112.17         95.01         2.58 o                         
   0  -1   8        961.22       1024.87        15.91 o                         
   1  -1   8        316.10        337.75         4.75 o                         
   2  -1   8        293.00        263.10         3.14 o                         
   3  -1   8         22.70         14.76         0.73 o                         
   4  -1   8        379.92        306.30         4.01 o                         
   5  -1   8         27.16         24.17         1.05 o                         
   6  -1   8          2.93          2.38         0.85 o                         
   7  -1   8          1.06          0.31         0.98 o                         
  -8   0   8        259.52        338.25        10.40 o                         
  -7   0   8          3.26          5.01         1.54 o                         
  -6   0   8        642.99        706.04        11.55 o                         
  -5   0   8        382.96        380.45         7.34 o                         
  -4   0   8        499.14        506.93        10.70 o                         
  -3   0   8         84.55         88.47         3.87 o                         
  -2   0   8        631.57        632.51        13.02 o                         
  -1   0   8        204.59        216.41         4.92 o                         
   0   0   8        298.77        298.73         4.90 o                         
   1   0   8          7.81          7.92         0.71 o                         
   2   0   8         21.68         15.30         0.78 o                         
   3   0   8          1.51          0.36         0.62 o                         
   4   0   8        262.24        239.44         3.42 o                         
   5   0   8          8.57          3.02         0.83 o                         
   6   0   8         33.44         32.60         1.40 o                         
   7   0   8          1.81          2.33         1.27 o                         
  -8   1   8        380.16        475.40        12.26 o                         
  -7   1   8         11.34          9.02         1.79 o                         
  -6   1   8        334.05        318.22         5.84 o                         
  -5   1   8         40.51         40.63         1.72 o                         
  -4   1   8          0.90         -0.05         1.03 o                         
  -3   1   8        413.69        361.03         9.95 o                         
  -2   1   8         54.81         50.33         1.82 o                         
  -1   1   8         54.29         27.25         1.31 o                         
   0   1   8       2817.79       2880.09        37.37 o                         
   1   1   8         53.74         53.55         1.16 o                         
   2   1   8       2279.45       2191.54        24.10 o                         
   3   1   8          1.02          0.96         0.60 o                         
   4   1   8         23.57         16.73         1.01 o                         
   5   1   8         17.15         18.06         1.27 o                         
   6   1   8          3.89          3.93         1.01 o                         
   7   1   8        162.22        142.37         6.37 o                         
  -8   2   8         71.20         84.61         3.23 o                         
  -7   2   8         42.69         43.82         3.75 o                         
  -6   2   8        121.51        116.15         2.85 o                         
  -5   2   8        125.13        121.78         3.28 o                         
  -4   2   8          0.26         -1.00         1.03 o                         
  -3   2   8        640.95        687.66        10.09 o                         
  -2   2   8         15.85          4.67         0.93 o                         
  -1   2   8        390.03        380.44         5.88 o                         
   0   2   8         67.10         49.13         1.18 o                         
   1   2   8         75.85         60.05         1.32 o                         
   2   2   8       2107.61       2067.32        22.24 o                         
   3   2   8          0.38          0.96         0.60 o                         
   4   2   8        540.31        541.64         7.10 o                         
   5   2   8          3.14          2.75         1.26 o                         
   6   2   8          9.79         10.62         1.17 o                         
   7   2   8         60.60         51.93         2.94 o                         
  -8   3   8          5.40          5.76         1.88 o                         
  -7   3   8        318.41        327.98         8.18 o                         
  -6   3   8        425.58        434.32        13.96 o                         
  -5   3   8         41.18         35.13         1.47 o                         
  -4   3   8        732.78        728.02        12.22 o                         
  -3   3   8        991.16       1055.02        13.70 o                         
  -2   3   8        582.95        470.26         7.60 o                         
  -1   3   8       1296.17       1476.67        19.59 o                         
   0   3   8        116.64        171.08         2.54 o                         
   1   3   8         10.26         11.57         0.65 o                         
   2   3   8         20.53         29.41         0.91 o                         
   3   3   8        350.08        335.66         4.00 o                         
   4   3   8         49.16         50.57         1.52 o                         
   5   3   8         40.55         32.73         1.52 o                         
   6   3   8         82.83         69.66         1.89 o                         
   7   3   8         25.90         14.36         1.87 o                         
  -8   4   8          0.05          0.53         1.63 o                         
  -7   4   8         55.17         50.86         2.47 o                         
  -6   4   8         10.49         13.47         1.29 o                         
  -5   4   8        144.87        144.73         4.58 o                         
  -4   4   8         64.88         75.99         2.14 o                         
  -3   4   8        671.70        763.42        11.03 o                         
  -2   4   8        552.40        628.55         7.99 o                         
  -1   4   8        194.60        187.41         2.88 o                         
   0   4   8        409.45        445.57         4.88 o                         
   1   4   8          8.37          5.87         0.68 o                         
   2   4   8         15.10         16.41         0.81 o                         
   3   4   8          2.63          1.06         0.75 o                         
   4   4   8         41.37         48.05         3.15 o                         
   5   4   8         45.53         43.84         2.14 o                         
   6   4   8        133.62        124.06         3.36 o                         
   7   4   8         13.14         12.32         1.91 o                         
  -8   5   8         80.71         79.07         3.44 o                         
  -7   5   8        200.08        194.00         9.69 o                         
  -6   5   8         67.14         59.38         2.97 o                         
  -5   5   8        120.98        122.35         4.22 o                         
  -4   5   8        166.36        152.32         2.99 o                         
  -3   5   8          6.99          7.49         0.91 o                         
  -2   5   8        115.87        107.07         2.21 o                         
  -1   5   8        169.66        167.71         2.57 o                         
   0   5   8          0.04          0.07         0.62 o                         
   1   5   8         53.89         44.83         1.15 o                         
   2   5   8         52.84         49.44         1.19 o                         
   3   5   8        504.80        518.46         6.38 o                         
   4   5   8         50.02         49.36         1.76 o                         
   5   5   8        187.08        190.30         4.14 o                         
   6   5   8        109.79        114.27         3.96 o                         
   7   5   8          7.83          1.38         1.30 o                         
  -8   6   8        289.19        257.41        10.87 o                         
  -7   6   8          4.40          6.16         1.61 o                         
  -6   6   8        114.58         98.18         3.87 o                         
  -5   6   8        130.29        115.56         4.73 o                         
  -4   6   8         87.04         76.57         2.08 o                         
  -3   6   8       1630.58       1666.99        22.75 o                         
  -2   6   8         86.36         94.42         2.67 o                         
  -1   6   8        761.16        755.21         8.76 o                         
   0   6   8         53.68         42.00         1.11 o                         
   1   6   8         71.93         68.21         1.45 o                         
   2   6   8        722.57        712.73         7.90 o                         
   3   6   8         10.80         10.55         1.33 o                         
   4   6   8        182.42        185.02         4.18 o                         
   5   6   8          2.43          2.03         1.06 o                         
   6   6   8          9.12         11.64         1.46 o                         
  -8   7   8         10.63         10.67         2.36 o                         
  -7   7   8          1.13          3.23         1.71 o                         
  -6   7   8          5.35          3.70         1.61 o                         
  -5   7   8         35.10         35.55         2.19 o                         
  -4   7   8        146.60        145.95         5.08 o                         
  -3   7   8        635.60        643.78        10.59 o                         
  -2   7   8        249.94        236.45         3.55 o                         
  -1   7   8       1024.81       1052.70        11.88 o                         
   0   7   8          6.89          4.80         0.70 o                         
   1   7   8         30.80         31.33         1.08 o                         
   2   7   8        117.15        111.97         2.91 o                         
   3   7   8        204.51        212.38         3.87 o                         
   4   7   8        125.58        126.92         2.99 o                         
   5   7   8         45.91         47.90         1.73 o                         
   6   7   8         29.07         16.53         1.95 o                         
  -7   8   8        294.73        255.59         8.90 o                         
  -6   8   8        155.89        122.47         4.91 o                         
  -5   8   8         64.93         57.89         2.79 o                         
  -4   8   8         14.11         11.36         1.54 o                         
  -3   8   8        154.09        162.31         5.03 o                         
  -2   8   8        219.89        235.07         3.71 o                         
  -1   8   8         93.46         99.82         2.11 o                         
   0   8   8          0.39         -0.50         0.73 o                         
   1   8   8         80.21         83.57         2.45 o                         
   2   8   8        203.31        202.06         3.54 o                         
   3   8   8         76.64         77.96         2.03 o                         
   4   8   8         46.76         43.57         1.83 o                         
   5   8   8        117.01        124.02         2.96 o                         
  -7   9   8        271.25        209.90        11.40 o                         
  -6   9   8         24.82         17.88         1.71 o                         
  -5   9   8          1.57          1.35         2.35 o                         
  -4   9   8        534.13        511.53        11.66 o                         
  -3   9   8        247.41        258.28         5.95 o                         
  -2   9   8        272.60        261.38         4.03 o                         
  -1   9   8         13.71         14.55         0.92 o                         
   0   9   8        157.43        162.45         2.61 o                         
   1   9   8         64.32         65.03         1.64 o                         
   2   9   8         24.42         22.19         1.11 o                         
   3   9   8         41.29         44.83         1.57 o                         
   4   9   8         24.99         30.89         1.35 o                         
   5   9   8        134.37        137.24         6.45 o                         
  -6  10   8         13.71          6.94         1.19 o                         
  -5  10   8         21.51         21.88         1.54 o                         
  -4  10   8         65.15         69.32         3.48 o                         
  -3  10   8         78.65         89.75         2.23 o                         
  -2  10   8          1.47          1.64         0.92 o                         
  -1  10   8         90.82         91.76         2.36 o                         
   0  10   8         70.62         61.57         1.56 o                         
   1  10   8        101.44        102.26         1.75 o                         
   2  10   8        105.21        104.94         2.15 o                         
   3  10   8         13.00         11.02         0.90 o                         
   4  10   8        158.13        180.70         5.49 o                         
  -6  11   8        160.17        116.94         6.19 o                         
  -5  11   8          0.31         -0.14         0.88 o                         
  -4  11   8        129.34        126.55         3.64 o                         
  -3  11   8        169.72        161.81         3.61 o                         
  -2  11   8         19.43         15.33         0.92 o                         
  -1  11   8        450.99        483.76         6.67 o                         
   0  11   8          0.04         -0.63         0.67 o                         
   1  11   8        102.08        106.31         2.01 o                         
   2  11   8         37.99         33.68         1.04 o                         
   3  11   8          8.43          7.46         1.01 o                         
   4  11   8         22.30         16.69         1.79 o                         
  -5  12   8          5.09          3.34         1.55 o                         
  -4  12   8          1.30          0.38         0.91 o                         
  -3  12   8         48.95         43.88         1.42 o                         
  -2  12   8         12.86          9.94         0.79 o                         
  -1  12   8         32.33         25.60         1.03 o                         
   0  12   8         39.50         41.56         1.27 o                         
   1  12   8          0.04         -0.57         0.67 o                         
   2  12   8        163.88        188.36         5.86 o                         
   3  12   8         12.80          9.12         1.55 o                         
  -3  13   8          2.66          6.68         1.87 o                         
  -2  13   8          0.29          0.09         1.15 o                         
  -1  13   8         24.57         26.63         1.47 o                         
   0  13   8          8.25          8.54         1.15 o                         
   1  13   8          1.55         -0.08         1.55 o                         
  -3 -13   9         22.32         20.85         2.28 o                         
  -2 -13   9        233.71        213.80         6.33 o                         
  -1 -13   9        162.71        188.45         5.70 o                         
   0 -13   9         15.06         12.89         1.17 o                         
   1 -13   9        144.33        182.77         6.82 o                         
   2 -13   9          1.50          1.38         1.38 o                         
  -4 -12   9        111.23        106.77         5.94 o                         
  -3 -12   9        125.54        136.93         4.85 o                         
  -2 -12   9         72.91         92.21         2.83 o                         
  -1 -12   9        167.59        197.76         4.64 o                         
   0 -12   9         17.80         26.49         1.09 o                         
   1 -12   9          3.58          4.39         0.75 o                         
   2 -12   9          9.19          6.61         0.78 o                         
   3 -12   9         59.21         63.10         2.80 o                         
  -5 -11   9         74.13         81.70         3.80 o                         
  -4 -11   9         10.49          6.26         1.29 o                         
  -3 -11   9        323.82        350.70        10.14 o                         
  -2 -11   9          1.54          4.29         1.17 o                         
  -1 -11   9        310.81        335.11         7.03 o                         
   0 -11   9          0.32          1.66         1.02 o                         
   1 -11   9          1.32          0.52         0.85 o                         
   2 -11   9         78.88         83.87         1.71 o                         
   3 -11   9         24.70         26.86         0.90 o                         
   4 -11   9         13.75         12.77         1.08 o                         
  -6 -10   9         35.50         32.66         3.26 o                         
  -5 -10   9          5.70          4.62         1.34 o                         
  -4 -10   9          0.52          0.77         1.51 o                         
  -3 -10   9         99.88         96.42         5.30 o                         
  -2 -10   9        275.18        289.46         8.10 o                         
  -1 -10   9          1.15          0.47         1.18 o                         
   0 -10   9         18.90         12.87         1.25 o                         
   1 -10   9          1.06          0.98         0.84 o                         
   2 -10   9        123.49        117.99         2.10 o                         
   3 -10   9        111.26        113.01         2.07 o                         
   4 -10   9         46.55         49.46         1.26 o                         
   5 -10   9        607.20        594.17        33.80 o                         
  -6  -9   9         16.21         17.59         2.27 o                         
  -5  -9   9         51.75         49.20         3.43 o                         
  -4  -9   9         13.55         20.24         2.12 o                         
  -3  -9   9        341.52        306.69         9.74 o                         
  -2  -9   9         51.55         61.33         3.70 o                         
  -1  -9   9        766.75        796.83        13.57 o                         
   0  -9   9        257.78        282.87         5.02 o                         
   1  -9   9        422.64        431.62         7.62 o                         
   2  -9   9        533.04        586.54         7.62 o                         
   3  -9   9        330.75        326.60         4.38 o                         
   4  -9   9        298.43        335.39         4.64 o                         
   5  -9   9        121.73         98.41         2.87 o                         
  -7  -8   9        199.59        188.83         7.20 o                         
  -6  -8   9         16.65         12.14         2.53 o                         
  -5  -8   9        184.84        190.10         6.96 o                         
  -4  -8   9        230.23        236.13        10.22 o                         
  -3  -8   9        317.01        312.35         8.35 o                         
  -2  -8   9        347.50        345.49         8.06 o                         
  -1  -8   9       1010.19       1012.56        16.71 o                         
   0  -8   9          1.00          0.44         0.91 o                         
   1  -8   9        420.75        417.02         6.48 o                         
   2  -8   9         42.73         50.18         1.33 o                         
   3  -8   9        529.16        531.88         6.96 o                         
   4  -8   9        287.88        285.43         4.15 o                         
   5  -8   9         55.69         49.57         1.35 o                         
   6  -8   9        147.25        116.27         8.73 o                         
  -7  -7   9         59.31         62.20         3.71 o                         
  -6  -7   9         71.53         65.78         3.60 o                         
  -5  -7   9        276.36        246.63        13.41 o                         
  -4  -7   9        266.22        237.69         6.58 o                         
  -3  -7   9        459.74        465.72        12.02 o                         
  -2  -7   9       1108.91       1073.20        18.32 o                         
  -1  -7   9         76.47         50.47         1.74 o                         
   0  -7   9        157.45        148.44         2.52 o                         
   1  -7   9          2.36          0.99         0.75 o                         
   2  -7   9        238.05        217.25         3.35 o                         
   3  -7   9         27.36         27.50         1.23 o                         
   4  -7   9        542.78        510.49         6.45 o                         
   5  -7   9          8.47          7.52         0.84 o                         
   6  -7   9        106.00         85.97         2.27 o                         
  -7  -6   9          0.01         -0.12         2.04 o                         
  -6  -6   9        389.86        388.51        19.39 o                         
  -5  -6   9         25.34         24.71         1.87 o                         
  -4  -6   9       1311.16       1236.15        27.04 o                         
  -3  -6   9          6.84          7.56         1.43 o                         
  -2  -6   9       1120.05       1079.15        15.78 o                         
  -1  -6   9        143.96        151.38         2.71 o                         
   0  -6   9         60.64         48.52         1.27 o                         
   1  -6   9        408.06        358.56         4.17 o                         
   2  -6   9         44.58         42.07         1.14 o                         
   3  -6   9        639.90        610.02         8.75 o                         
   4  -6   9        115.41        110.58         2.00 o                         
   5  -6   9         94.02         79.50         1.86 o                         
   6  -6   9         36.92         36.96         1.80 o                         
   7  -6   9          3.83          1.71         1.14 o                         
  -7  -5   9         50.61         51.16         3.77 o                         
  -6  -5   9         10.71         13.24         2.23 o                         
  -5  -5   9         97.67         89.57         3.92 o                         
  -4  -5   9        320.31        329.51         7.14 o                         
  -3  -5   9        449.17        382.50         8.37 o                         
  -2  -5   9        736.64        704.56        11.14 o                         
  -1  -5   9       1041.88        963.89        11.50 o                         
   0  -5   9        332.89        292.33         3.87 o                         
   1  -5   9        349.14        301.96         3.48 o                         
   2  -5   9        764.04        696.03         7.56 o                         
   3  -5   9        178.37        157.07         2.36 o                         
   4  -5   9        144.41        126.83         2.49 o                         
   5  -5   9         73.49         66.30         1.40 o                         
   6  -5   9         15.32         12.37         0.81 o                         
   7  -5   9         35.06         32.35         4.28 o                         
  -7  -4   9        273.30        276.97        12.17 o                         
  -6  -4   9         23.18         22.82         2.15 o                         
  -5  -4   9       1130.22       1062.78        31.36 o                         
  -4  -4   9        177.88        160.17         3.27 o                         
  -3  -4   9        784.91        670.33        10.66 o                         
  -2  -4   9        366.85        355.90         6.46 o                         
  -1  -4   9        266.78        225.91         3.47 o                         
   0  -4   9        278.40        265.44         3.64 o                         
   1  -4   9        115.34         99.50         1.61 o                         
   2  -4   9        386.19        374.55         4.16 o                         
   3  -4   9         40.04         25.27         0.85 o                         
   4  -4   9        433.25        418.45         6.61 o                         
   5  -4   9          7.78          6.45         0.84 o                         
   6  -4   9          2.23          1.36         0.80 o                         
   7  -4   9         90.16         64.65         3.02 o                         
  -7  -3   9        316.88        350.99        18.57 o                         
  -6  -3   9        118.52        114.57         4.88 o                         
  -5  -3   9        154.44        150.59         3.04 o                         
  -4  -3   9          0.32          0.81         0.89 o                         
  -3  -3   9          0.53          0.57         0.94 o                         
  -2  -3   9        444.80        453.47         7.55 o                         
  -1  -3   9          4.19          1.44         0.74 o                         
   0  -3   9        306.56        294.43         4.03 o                         
   1  -3   9        163.62        162.00         2.26 o                         
   2  -3   9        404.04        404.26         4.51 o                         
   3  -3   9        114.58         88.29         1.46 o                         
   4  -3   9          9.02          8.85         1.05 o                         
   5  -3   9          1.67          1.30         0.94 o                         
   6  -3   9         22.94         16.66         1.25 o                         
   7  -3   9         19.97         19.21         1.21 o                         
  -7  -2   9        255.57        248.41         9.93 o                         
  -6  -2   9        115.53        120.93         3.21 o                         
  -5  -2   9        119.57        105.13         2.33 o                         
  -4  -2   9        189.63        179.22         3.08 o                         
  -3  -2   9         14.66         14.53         1.15 o                         
  -2  -2   9        560.04        492.38        10.16 o                         
  -1  -2   9         49.12         59.06         1.66 o                         
   0  -2   9        220.65        175.98         2.79 o                         
   1  -2   9        521.49        465.02         5.39 o                         
   2  -2   9        803.56        758.36         8.05 o                         
   3  -2   9        638.39        560.85         5.99 o                         
   4  -2   9        427.53        406.20         4.71 o                         
   5  -2   9        240.11        211.52         4.49 o                         
   6  -2   9        173.69        155.42         3.86 o                         
   7  -2   9         99.65         70.13         3.27 o                         
  -7  -1   9          2.45          4.42         1.47 o                         
  -6  -1   9       1396.11       1429.42        28.62 o                         
  -5  -1   9          1.79          3.05         0.88 o                         
  -4  -1   9        799.70        706.96        10.01 o                         
  -3  -1   9       1214.92       1182.56        19.91 o                         
  -2  -1   9         14.85         18.81         1.45 o                         
  -1  -1   9        227.63        169.92         3.41 o                         
   0  -1   9         12.88         15.23         0.81 o                         
   1  -1   9         80.97         66.51         1.21 o                         
   2  -1   9        220.63        193.00         2.46 o                         
   3  -1   9         61.85         61.29         1.32 o                         
   4  -1   9        197.08        171.18         2.56 o                         
   5  -1   9         57.03         45.19         1.54 o                         
   6  -1   9         18.68         20.25         1.14 o                         
   7  -1   9         21.91         11.17         2.57 o                         
  -7   0   9         77.29         75.16         3.27 o                         
  -6   0   9        115.76         99.77         2.95 o                         
  -5   0   9        415.91        400.39        11.50 o                         
  -4   0   9          4.85          3.48         1.01 o                         
  -3   0   9       1938.86       1923.30        32.06 o                         
  -2   0   9        408.54        427.42         8.43 o                         
  -1   0   9       3061.04       2901.86        41.25 o                         
   0   0   9        514.55        559.63         7.09 o                         
   1   0   9        232.79        260.90         3.01 o                         
   2   0   9         33.62         36.18         1.03 o                         
   3   0   9        144.37        153.19         2.32 o                         
   4   0   9         26.48         17.45         1.02 o                         
   5   0   9         33.52         31.01         1.36 o                         
   6   0   9         13.05          8.88         1.05 o                         
   7   0   9          1.73          1.15         1.10 o                         
  -8   1   9         76.72         89.30         4.84 o                         
  -7   1   9        240.90        264.17         7.68 o                         
  -6   1   9        175.79        157.30         4.05 o                         
  -5   1   9        127.05        136.33         3.87 o                         
  -4   1   9        545.42        536.73         9.68 o                         
  -3   1   9        309.68        300.70         6.36 o                         
  -2   1   9          6.13          7.14         0.96 o                         
  -1   1   9        624.99        730.95         9.84 o                         
   0   1   9         80.27         81.75         1.54 o                         
   1   1   9        227.34        260.63         3.14 o                         
   2   1   9          0.77          1.12         0.61 o                         
   3   1   9          1.21          1.71         0.66 o                         
   4   1   9        167.00        153.81         2.96 o                         
   5   1   9        196.25        171.74         3.15 o                         
   6   1   9        403.28        378.03         6.57 o                         
   7   1   9        176.23        159.93         5.49 o                         
  -8   2   9        228.86        254.88         9.96 o                         
  -7   2   9          9.22         13.07         1.33 o                         
  -6   2   9        368.39        390.47         9.06 o                         
  -5   2   9        109.64         85.32         3.07 o                         
  -4   2   9        692.52        634.91        12.13 o                         
  -3   2   9         83.13         94.05         2.30 o                         
  -2   2   9        308.22        226.36         5.75 o                         
  -1   2   9         35.64         32.77         1.12 o                         
   0   2   9        109.21         80.42         1.46 o                         
   1   2   9        247.05        265.40         3.13 o                         
   2   2   9        366.61        402.27         4.66 o                         
   3   2   9        215.54        211.67         2.78 o                         
   4   2   9        749.25        750.66        12.27 o                         
   5   2   9          1.86          1.53         1.10 o                         
   6   2   9        130.32        123.89         2.59 o                         
   7   2   9        117.56        107.57        12.01 o                         
  -8   3   9         18.40         19.79         2.18 o                         
  -7   3   9        514.46        508.68        13.11 o                         
  -6   3   9         44.47         46.13         2.44 o                         
  -5   3   9        261.94        226.29         6.82 o                         
  -4   3   9        403.81        384.19         6.68 o                         
  -3   3   9        125.49        128.03         2.44 o                         
  -2   3   9       2795.22       2930.94        41.74 o                         
  -1   3   9       2426.13       2592.07        31.67 o                         
   0   3   9       2315.22       2563.14        24.71 o                         
   1   3   9       1685.28       1728.34        16.99 o                         
   2   3   9        821.91        892.89         9.19 o                         
   3   3   9        568.91        525.30         5.88 o                         
   4   3   9          0.79          0.00         0.99 o                         
   5   3   9        161.94        141.78         3.25 o                         
   6   3   9         70.05         69.22         2.04 o                         
   7   3   9         34.08         25.33         2.44 o                         
  -8   4   9         28.14         31.34         2.39 o                         
  -7   4   9          0.68         -1.63         3.66 o                         
  -6   4   9          1.55          1.14         1.54 o                         
  -5   4   9          0.40          0.97         1.31 o                         
  -4   4   9        544.82        571.76        11.62 o                         
  -3   4   9         29.06         37.07         1.29 o                         
  -2   4   9        168.41        204.07         2.96 o                         
  -1   4   9        380.66        349.05         5.18 o                         
   0   4   9         15.80         14.89         0.79 o                         
   1   4   9        512.26        521.69         5.68 o                         
   2   4   9         46.31         50.44         1.70 o                         
   3   4   9        118.41        120.97         2.11 o                         
   4   4   9         29.29         28.83         1.48 o                         
   5   4   9          9.14          8.08         1.13 o                         
   6   4   9          2.33          2.31         0.92 o                         
   7   4   9          3.71          1.79         1.22 o                         
  -8   5   9        129.08        119.86         7.20 o                         
  -7   5   9         13.52         18.46         2.93 o                         
  -6   5   9         53.77         57.40         4.78 o                         
  -5   5   9          4.51          5.76         1.48 o                         
  -4   5   9          4.56          1.67         1.17 o                         
  -3   5   9         39.37         43.85         1.34 o                         
  -2   5   9          0.01          0.12         0.73 o                         
  -1   5   9         18.01         15.37         0.87 o                         
   0   5   9          4.46          1.73         0.65 o                         
   1   5   9        420.86        413.01         4.77 o                         
   2   5   9          5.38          5.45         0.77 o                         
   3   5   9         45.98         45.59         2.02 o                         
   4   5   9          3.32          5.58         1.13 o                         
   5   5   9         11.35         11.55         1.10 o                         
   6   5   9         25.25         27.34         1.65 o                         
  -8   6   9        124.63        112.61         4.89 o                         
  -7   6   9         12.35         10.13         2.07 o                         
  -6   6   9        335.64        372.34        13.79 o                         
  -5   6   9         48.85         40.59         3.38 o                         
  -4   6   9         48.98         47.38         1.69 o                         
  -3   6   9         91.74         87.63         2.16 o                         
  -2   6   9        125.93        127.12         2.49 o                         
  -1   6   9         11.94         13.45         0.93 o                         
   0   6   9        647.46        653.20         7.00 o                         
   1   6   9        619.54        656.09         7.19 o                         
   2   6   9        457.92        457.55         5.65 o                         
   3   6   9        275.69        286.30         5.40 o                         
   4   6   9         72.92         65.92         1.79 o                         
   5   6   9        130.32        143.00         3.39 o                         
   6   6   9         74.42         68.42         3.17 o                         
  -8   7   9         80.36         72.64         4.64 o                         
  -7   7   9        261.54        267.61         9.82 o                         
  -6   7   9         18.49         27.69         4.89 o                         
  -5   7   9        375.39        360.52        20.44 o                         
  -4   7   9         31.98         31.56         1.81 o                         
  -3   7   9        155.90        147.09         4.02 o                         
  -2   7   9         37.21         46.20         1.48 o                         
  -1   7   9       1171.49       1196.94        14.29 o                         
   0   7   9        268.47        255.51         3.32 o                         
   1   7   9        961.70        958.87        11.19 o                         
   2   7   9        606.06        661.63        10.07 o                         
   3   7   9         14.03         15.29         1.22 o                         
   4   7   9          0.13          0.12         0.94 o                         
   5   7   9          3.08          4.48         0.90 o                         
  -7   8   9        154.12        142.59         5.44 o                         
  -6   8   9         68.06         70.02         6.05 o                         
  -5   8   9        616.16        603.60        20.94 o                         
  -4   8   9        215.02        234.17         5.30 o                         
  -3   8   9       1378.72       1418.92        20.58 o                         
  -2   8   9         20.38         15.45         1.64 o                         
  -1   8   9          3.94          8.07         1.25 o                         
   0   8   9        115.01        112.80         2.72 o                         
   1   8   9        822.71        892.03        10.86 o                         
   2   8   9         84.42         91.23         2.05 o                         
   3   8   9         57.10         61.88         1.61 o                         
   4   8   9         36.42         38.48         1.50 o                         
   5   8   9          1.98          1.41         1.13 o                         
  -7   9   9        147.71        112.95         6.35 o                         
  -6   9   9         45.33         41.94         3.66 o                         
  -5   9   9        265.34        242.97         7.89 o                         
  -4   9   9        290.98        295.57         6.21 o                         
  -3   9   9         45.17         51.12         2.27 o                         
  -2   9   9        196.17        199.65         4.36 o                         
  -1   9   9        255.23        279.92         4.43 o                         
   0   9   9         30.63         34.84         1.22 o                         
   1   9   9         31.66         36.66         1.22 o                         
   2   9   9         12.78         12.25         0.86 o                         
   3   9   9         62.10         66.28         1.80 o                         
   4   9   9        230.67        245.78         4.59 o                         
  -6  10   9         70.31         59.77         2.97 o                         
  -5  10   9         34.85         36.38         2.31 o                         
  -4  10   9        117.03        122.33         4.81 o                         
  -3  10   9         28.28         22.68         1.36 o                         
  -2  10   9          1.37          1.86         0.81 o                         
  -1  10   9        181.75        181.19         2.57 o                         
   0  10   9          5.84          4.75         0.73 o                         
   1  10   9         71.70         80.34         1.53 o                         
   2  10   9         13.25         20.12         1.01 o                         
   3  10   9          0.07         -0.75         0.75 o                         
   4  10   9         46.24         43.75         2.05 o                         
  -5  11   9        127.95        123.04         3.37 o                         
  -4  11   9          6.44          5.72         1.02 o                         
  -3  11   9        270.44        299.21         6.42 o                         
  -2  11   9         12.25         10.37         0.90 o                         
  -1  11   9         60.58         63.07         1.47 o                         
   0  11   9         23.75         24.63         0.91 o                         
   1  11   9          2.16          2.83         0.65 o                         
   2  11   9         14.25         17.05         0.90 o                         
   3  11   9          3.76          3.92         1.53 o                         
  -4  12   9         67.86         73.08         2.68 o                         
  -3  12   9        213.85        235.42         6.10 o                         
  -2  12   9         30.75         37.18         1.31 o                         
  -1  12   9         26.18         30.65         1.21 o                         
   0  12   9          1.66          2.50         0.74 o                         
   1  12   9         36.51         39.79         2.27 o                         
   2  12   9          5.12          4.35         1.67 o                         
  -2  13   9          2.78          4.64         1.63 o                         
  -1  13   9          2.98          2.30         1.21 o                         
   0  13   9          3.66          3.26         1.63 o                         
  -2 -13  10          0.63          1.77         0.86 o                         
  -1 -13  10         15.49         15.47         2.12 o                         
   0 -13  10          4.32          8.80         1.87 o                         
   1 -13  10          6.24          5.70         1.63 o                         
  -4 -12  10          1.70          0.57         1.55 o                         
  -3 -12  10        341.50        355.04        20.07 o                         
  -2 -12  10          0.27         -0.10         1.26 o                         
  -1 -12  10        376.40        448.14         8.31 o                         
   0 -12  10          0.33         -0.03         0.75 o                         
   1 -12  10         35.15         37.74         1.76 o                         
   2 -12  10         15.15         16.21         1.02 o                         
   3 -12  10         16.51         14.74         1.79 o                         
  -5 -11  10          2.47          1.53         1.18 o                         
  -4 -11  10        100.00        106.59         3.87 o                         
  -3 -11  10         44.88         39.12         2.56 o                         
  -2 -11  10         38.68         37.11         1.74 o                         
  -1 -11  10         37.43         40.35         2.17 o                         
   0 -11  10          6.61          9.73         0.94 o                         
   1 -11  10         45.73         48.70         1.57 o                         
   2 -11  10         73.37         98.41         1.97 o                         
   3 -11  10         19.58         16.00         0.98 o                         
   4 -11  10         45.07         47.07         3.09 o                         
  -6 -10  10         68.48         65.64         4.23 o                         
  -5 -10  10          2.62          0.93         1.38 o                         
  -4 -10  10         12.38         11.86         1.99 o                         
  -3 -10  10         40.47         42.03         3.78 o                         
  -2 -10  10          1.01          2.43         1.42 o                         
  -1 -10  10         17.85         19.02         1.22 o                         
   0 -10  10         19.46         28.25         1.34 o                         
   1 -10  10        203.61        219.38         3.59 o                         
   2 -10  10         39.57         48.38         1.40 o                         
   3 -10  10         83.87         79.20         1.60 o                         
   4 -10  10        109.15        102.51         2.60 o                         
  -6  -9  10        126.70        130.79         7.98 o                         
  -5  -9  10          2.76          3.34         1.51 o                         
  -4  -9  10        290.15        274.87        25.04 o                         
  -3  -9  10        139.74        122.89         4.03 o                         
  -2  -9  10        169.35        156.11         4.65 o                         
  -1  -9  10         22.54         20.91         1.69 o                         
   0  -9  10          8.27          8.94         1.36 o                         
   1  -9  10        405.00        418.43         5.90 o                         
   2  -9  10         13.21         17.58         0.96 o                         
   3  -9  10        602.02        627.85         7.91 o                         
   4  -9  10         32.32         29.52         0.98 o                         
   5  -9  10        627.87        623.75        13.50 o                         
  -7  -8  10        192.76        159.53         8.55 o                         
  -6  -8  10         20.32         14.62         2.39 o                         
  -5  -8  10          3.40          2.15         2.35 o                         
  -4  -8  10         54.76         48.55         3.00 o                         
  -3  -8  10         22.72         24.06         2.05 o                         
  -2  -8  10        150.90        115.32         2.94 o                         
  -1  -8  10          6.37          3.92         1.38 o                         
   0  -8  10        648.60        648.22        10.99 o                         
   1  -8  10        101.82        101.01         2.01 o                         
   2  -8  10        443.05        451.33         6.51 o                         
   3  -8  10         17.34         18.24         0.86 o                         
   4  -8  10          0.56          1.05         0.69 o                         
   5  -8  10         19.20         16.87         0.86 o                         
   6  -8  10          5.88          3.83         1.14 o                         
  -7  -7  10          8.99          6.68         2.69 o                         
  -6  -7  10         63.15         67.33         3.52 o                         
  -5  -7  10        223.52        216.67         6.68 o                         
  -4  -7  10         11.79         13.54         1.89 o                         
  -3  -7  10       1554.79       1530.08        30.67 o                         
  -2  -7  10          0.24          1.08         1.09 o                         
  -1  -7  10        757.36        771.05        10.73 o                         
   0  -7  10        499.58        513.54         6.67 o                         
   1  -7  10         50.95         54.25         2.31 o                         
   2  -7  10        184.80        187.83         2.80 o                         
   3  -7  10        213.14        226.74         3.17 o                         
   4  -7  10        225.15        220.24         3.18 o                         
   5  -7  10          2.17          2.37         0.73 o                         
   6  -7  10         23.32         16.75         1.24 o                         
  -7  -6  10         13.19         13.60         2.30 o                         
  -6  -6  10       1086.80       1145.09        31.22 o                         
  -5  -6  10         11.44          8.70         2.86 o                         
  -4  -6  10        218.37        227.52         5.76 o                         
  -3  -6  10         18.00         27.88         2.09 o                         
  -2  -6  10        360.48        367.62         5.94 o                         
  -1  -6  10          1.39          1.72         0.82 o                         
   0  -6  10        222.18        232.96         3.48 o                         
   1  -6  10        307.06        291.06         3.67 o                         
   2  -6  10        473.60        479.74         6.17 o                         
   3  -6  10        133.33        134.66         2.50 o                         
   4  -6  10        306.37        299.26         3.99 o                         
   5  -6  10         11.46          9.76         0.79 o                         
   6  -6  10          0.19         -0.31         0.72 o                         
  -7  -5  10         54.48         62.07         5.33 o                         
  -6  -5  10         67.16         62.02         3.13 o                         
  -5  -5  10          0.75          0.59         1.66 o                         
  -4  -5  10        129.92        127.10         4.46 o                         
  -3  -5  10         35.85         30.12         1.73 o                         
  -2  -5  10         47.75         43.10         1.60 o                         
  -1  -5  10         88.11         83.36         1.83 o                         
   0  -5  10        265.90        252.52         3.63 o                         
   1  -5  10         49.57         44.59         1.18 o                         
   2  -5  10        153.55        150.49         2.30 o                         
   3  -5  10          6.65          4.23         0.94 o                         
   4  -5  10          6.78          6.04         0.88 o                         
   5  -5  10         41.47         43.24         1.35 o                         
   6  -5  10        135.50        124.52         5.14 o                         
  -7  -4  10        670.75        697.51        23.93 o                         
  -6  -4  10         36.71         32.33         3.33 o                         
  -5  -4  10       1671.40       1526.57        38.29 o                         
  -4  -4  10        301.77        269.46         6.74 o                         
  -3  -4  10        364.65        313.20         7.48 o                         
  -2  -4  10        688.03        637.86        10.49 o                         
  -1  -4  10        601.35        563.55         7.79 o                         
   0  -4  10        221.55        186.65         2.73 o                         
   1  -4  10       1577.00       1535.00        16.30 o                         
   2  -4  10        264.99        239.99         2.94 o                         
   3  -4  10       1369.05       1294.01        12.38 o                         
   4  -4  10        127.72        118.65         2.37 o                         
   5  -4  10         63.58         59.92         1.51 o                         
   6  -4  10        189.87        169.89         5.63 o                         
   7  -4  10          2.34         -1.38         1.38 o                         
  -7  -3  10        375.16        329.95        12.58 o                         
  -6  -3  10        166.09        141.03         4.71 o                         
  -5  -3  10        103.03         84.62         2.65 o                         
  -4  -3  10         59.07         62.21         2.38 o                         
  -3  -3  10          5.19          3.27         1.04 o                         
  -2  -3  10        419.12        400.78         6.43 o                         
  -1  -3  10        167.07        155.13         2.68 o                         
   0  -3  10        775.40        766.81         9.21 o                         
   1  -3  10          0.43          1.18         0.63 o                         
   2  -3  10        620.45        648.63         6.95 o                         
   3  -3  10         66.57         63.83         1.30 o                         
   4  -3  10        264.43        258.40         3.52 o                         
   5  -3  10         17.09         14.12         0.93 o                         
   6  -3  10          2.33          3.07         0.68 o                         
   7  -3  10          0.38         -1.63         1.63 o                         
  -6  -2  10       1094.58       1103.99        27.27 o                         
  -5  -2  10        406.16        351.39         6.09 o                         
  -4  -2  10         12.06          9.11         1.00 o                         
  -3  -2  10        435.76        382.77         6.85 o                         
  -2  -2  10        908.83        872.18        13.35 o                         
  -1  -2  10         53.20         48.88         1.42 o                         
   0  -2  10        330.39        326.24         4.36 o                         
   1  -2  10         62.54         55.15         1.16 o                         
   2  -2  10         41.07         41.98         1.06 o                         
   3  -2  10          3.60          1.29         0.71 o                         
   4  -2  10         69.72         62.40         1.46 o                         
   5  -2  10         79.69         76.91         2.17 o                         
   6  -2  10        244.54        217.28         6.89 o                         
   7  -2  10          6.34          3.96         1.43 o                         
  -7  -1  10         10.63          7.17         2.59 o                         
  -6  -1  10          1.99          4.59         1.31 o                         
  -5  -1  10        913.71        898.05        14.94 o                         
  -4  -1  10         65.98         47.37         2.02 o                         
  -3  -1  10       1771.09       1626.55        26.54 o                         
  -2  -1  10         67.43         44.99         1.50 o                         
  -1  -1  10        422.07        381.99         5.79 o                         
   0  -1  10        105.62         92.36         1.66 o                         
   1  -1  10        143.50        130.24         1.97 o                         
   2  -1  10        543.52        483.49         5.50 o                         
   3  -1  10        150.20        137.51         2.13 o                         
   4  -1  10          5.49          5.44         0.93 o                         
   5  -1  10         55.83         48.64         1.35 o                         
   6  -1  10          7.50          4.38         0.85 o                         
   7  -1  10         14.43         15.07         2.85 o                         
  -7   0  10        212.95        206.20         6.43 o                         
  -6   0  10          2.84          4.08         1.26 o                         
  -5   0  10        208.14        185.21         3.98 o                         
  -4   0  10         24.15         20.96         1.30 o                         
  -3   0  10       1591.93       1437.35        25.32 o                         
  -2   0  10       1111.65       1031.01        15.39 o                         
  -1   0  10        484.63        418.21         5.98 o                         
   0   0  10        714.57        677.76         7.99 o                         
   1   0  10          0.32          0.26         0.57 o                         
   2   0  10        381.93        355.28         4.22 o                         
   3   0  10        176.33        171.86         2.47 o                         
   4   0  10        461.95        431.26         5.86 o                         
   5   0  10        251.41        238.20         4.19 o                         
   6   0  10        112.19         99.20         2.71 o                         
   7   0  10          3.45          3.26         1.47 o                         
  -8   1  10        121.84        145.85         8.80 o                         
  -7   1  10        738.76        735.46        21.03 o                         
  -6   1  10        206.19        189.72         4.37 o                         
  -5   1  10        392.53        381.55         6.80 o                         
  -4   1  10         82.07         72.29         2.37 o                         
  -3   1  10         20.82         17.16         1.15 o                         
  -2   1  10        112.66        126.62         2.16 o                         
  -1   1  10          0.09         -0.44         0.66 o                         
   0   1  10         13.46          9.77         0.67 o                         
   1   1  10         87.22         64.60         1.24 o                         
   2   1  10          1.93          3.05         0.66 o                         
   3   1  10         50.67         44.82         1.22 o                         
   4   1  10         89.45         86.68         1.90 o                         
   5   1  10         14.58         17.77         0.98 o                         
   6   1  10        352.23        324.81         8.38 o                         
  -8   2  10          0.10          2.24         2.07 o                         
  -7   2  10        319.52        309.35        10.12 o                         
  -6   2  10          5.64          7.90         1.55 o                         
  -5   2  10        420.61        387.09        12.20 o                         
  -4   2  10          0.01          0.50         1.00 o                         
  -3   2  10        261.38        254.20         5.44 o                         
  -2   2  10          2.92          3.51         0.66 o                         
  -1   2  10          9.45          7.30         0.71 o                         
   0   2  10         12.45         13.48         0.70 o                         
   1   2  10        959.48       1019.82        10.87 o                         
   2   2  10        276.65        269.93         3.41 o                         
   3   2  10        572.29        627.24         7.05 o                         
   4   2  10        466.16        453.80         6.85 o                         
   5   2  10         46.86         53.24         1.65 o                         
   6   2  10          0.76          0.02         0.83 o                         
   7   2  10          0.60          0.57         1.14 o                         
  -8   3  10         36.19         38.39         4.19 o                         
  -7   3  10          1.30          5.13         2.47 o                         
  -6   3  10         51.57         55.95         2.57 o                         
  -5   3  10          9.97         10.97         1.36 o                         
  -4   3  10          2.38         -0.55         1.07 o                         
  -3   3  10       1309.41       1218.43        15.16 o                         
  -2   3  10         64.64         65.97         1.97 o                         
  -1   3  10        387.16        344.50         4.32 o                         
   0   3  10        265.72        254.17         3.22 o                         
   1   3  10         43.23         29.79         0.90 o                         
   2   3  10         39.41         37.79         1.02 o                         
   3   3  10        288.64        272.48         3.83 o                         
   4   3  10          3.22          1.55         1.05 o                         
   5   3  10         54.05         58.86         1.72 o                         
   6   3  10          1.16          1.40         0.83 o                         
  -8   4  10        314.22        348.02        11.83 o                         
  -7   4  10         86.31         98.25         4.50 o                         
  -6   4  10        170.04        168.68         6.66 o                         
  -5   4  10        329.89        324.83         8.59 o                         
  -4   4  10        172.43        164.33         4.76 o                         
  -3   4  10        652.69        602.68         7.67 o                         
  -2   4  10         83.72         89.81         2.27 o                         
  -1   4  10        805.99        808.22         9.27 o                         
   0   4  10        460.85        415.92         4.82 o                         
   1   4  10         65.20         58.73         1.26 o                         
   2   4  10        488.64        483.77         5.68 o                         
   3   4  10         13.91         11.94         1.45 o                         
   4   4  10        202.19        209.08         3.89 o                         
   5   4  10          7.37          9.89         0.97 o                         
   6   4  10         85.37         82.43         2.68 o                         
  -8   5  10        321.77        336.11        11.11 o                         
  -7   5  10         42.42         39.31         3.58 o                         
  -6   5  10        319.18        293.71         9.79 o                         
  -5   5  10          2.21          2.75         1.34 o                         
  -4   5  10        201.15        182.69         5.53 o                         
  -3   5  10         17.84         19.62         1.19 o                         
  -2   5  10        303.17        302.62         4.41 o                         
  -1   5  10         12.78         13.81         0.86 o                         
   0   5  10         62.75         70.41         1.54 o                         
   1   5  10         21.65         15.27         0.84 o                         
   2   5  10          0.05         -0.75         0.75 o                         
   3   5  10         68.51         57.06         1.59 o                         
   4   5  10          6.84          7.19         0.94 o                         
   5   5  10        115.12        115.03         2.57 o                         
   6   5  10          1.55          0.93         1.21 o                         
  -8   6  10         24.28         17.51         1.81 o                         
  -7   6  10          3.82          2.18         1.80 o                         
  -6   6  10        225.07        226.55        13.76 o                         
  -5   6  10         98.05        103.33         6.06 o                         
  -4   6  10         42.10         42.83         1.99 o                         
  -3   6  10         27.54         28.32         1.63 o                         
  -2   6  10         41.65         47.42         1.69 o                         
  -1   6  10         55.12         46.58         1.45 o                         
   0   6  10        117.12        132.98         2.24 o                         
   1   6  10        223.98        226.51         2.95 o                         
   2   6  10          3.80          4.75         0.75 o                         
   3   6  10       1007.04       1086.72        14.30 o                         
   4   6  10         72.97         81.95         2.30 o                         
   5   6  10        222.42        235.42         4.80 o                         
   6   6  10         57.26         28.58         2.04 o                         
  -8   7  10         69.54         47.97         3.09 o                         
  -7   7  10          0.47          1.49         1.50 o                         
  -6   7  10          6.50          5.05         2.07 o                         
  -5   7  10        233.77        258.45        11.65 o                         
  -4   7  10          7.20          8.68         1.57 o                         
  -3   7  10        242.07        244.05         5.99 o                         
  -2   7  10        157.11        155.42         4.87 o                         
  -1   7  10         56.60         61.58         1.88 o                         
   0   7  10        109.42        113.18         2.86 o                         
   1   7  10         17.82         17.05         0.87 o                         
   2   7  10          4.17          2.47         0.84 o                         
   3   7  10        639.19        711.39         9.30 o                         
   4   7  10         31.81         36.14         1.36 o                         
   5   7  10        737.14        783.80        39.99 o                         
  -7   8  10         58.32         49.63         3.25 o                         
  -6   8  10        251.37        249.42        10.47 o                         
  -5   8  10        324.49        345.04        18.73 o                         
  -4   8  10        148.50        156.22         6.06 o                         
  -3   8  10        622.70        635.72        12.05 o                         
  -2   8  10        367.88        365.09         6.31 o                         
  -1   8  10        344.61        336.74         5.52 o                         
   0   8  10        451.03        467.15         6.02 o                         
   1   8  10        110.37        117.81         2.03 o                         
   2   8  10         31.62         29.30         1.09 o                         
   3   8  10        150.17        147.23         2.62 o                         
   4   8  10         67.85         76.10         1.86 o                         
  -7   9  10         60.27         39.09         2.85 o                         
  -6   9  10        120.57        110.33         3.71 o                         
  -5   9  10         35.87         27.94         2.10 o                         
  -4   9  10        137.43        131.19         4.51 o                         
  -3   9  10         74.38         90.55         2.50 o                         
  -2   9  10         12.53         10.81         1.22 o                         
  -1   9  10        565.77        635.67        10.52 o                         
   0   9  10         39.46         36.85         1.24 o                         
   1   9  10         70.93         81.63         1.54 o                         
   2   9  10          0.01         -0.04         0.72 o                         
   3   9  10          8.90          8.26         0.79 o                         
   4   9  10         45.38         44.50         3.95 o                         
  -6  10  10          0.42         -0.92         1.15 o                         
  -5  10  10         15.51         15.54         1.24 o                         
  -4  10  10          0.20         -0.72         1.41 o                         
  -3  10  10        146.42        158.43         3.79 o                         
  -2  10  10          0.49         -0.62         0.79 o                         
  -1  10  10         51.88         59.22         1.71 o                         
   0  10  10         14.85         18.16         0.88 o                         
   1  10  10          0.06          0.47         0.67 o                         
   2  10  10         50.82         52.94         1.36 o                         
   3  10  10         40.16         47.45         1.96 o                         
  -5  11  10         78.33         69.57         3.02 o                         
  -4  11  10         14.83         14.09         1.16 o                         
  -3  11  10         64.80         69.33         2.09 o                         
  -2  11  10        150.92        180.68         3.30 o                         
  -1  11  10         21.51         26.62         1.03 o                         
   0  11  10         84.54         97.56         2.38 o                         
   1  11  10          6.35          8.28         0.73 o                         
   2  11  10         16.06         16.24         1.43 o                         
   3  11  10         35.26         29.56         2.44 o                         
  -4  12  10          2.94          2.61         1.63 o                         
  -3  12  10          8.87          9.61         1.44 o                         
  -2  12  10        159.06        164.10         4.47 o                         
  -1  12  10        101.31        126.68         4.26 o                         
   0  12  10        255.22        318.30         9.22 o                         
   1  12  10          6.12          5.13         1.71 o                         
   0 -13  11          0.34         -0.90         1.06 o                         
  -3 -12  11        110.12        127.71        11.03 o                         
  -2 -12  11         13.49         16.06         1.41 o                         
  -1 -12  11          1.02          4.10         0.85 o                         
   0 -12  11          0.25         -0.50         0.99 o                         
   1 -12  11         49.44         71.29         2.18 o                         
   2 -12  11         57.81         72.32         4.48 o                         
  -4 -11  11        230.76        262.97        11.40 o                         
  -3 -11  11        151.04        167.83        10.98 o                         
  -2 -11  11         59.43         68.70         2.04 o                         
  -1 -11  11          0.97          1.14         0.79 o                         
   0 -11  11         15.31         16.40         1.07 o                         
   1 -11  11         31.09         36.02         1.27 o                         
   2 -11  11        145.19        169.34         3.50 o                         
   3 -11  11         60.77         57.41         2.08 o                         
  -5 -10  11          1.37          2.05         1.25 o                         
  -4 -10  11         10.69         11.46         1.83 o                         
  -3 -10  11         90.41         76.08         3.08 o                         
  -2 -10  11        260.26        287.79         7.11 o                         
  -1 -10  11         41.10         41.13         1.69 o                         
   0 -10  11          0.19          1.14         0.98 o                         
   1 -10  11         13.05         14.39         0.98 o                         
   2 -10  11         33.05         36.32         1.23 o                         
   3 -10  11          0.26         -0.63         0.63 o                         
   4 -10  11         49.48         43.44         2.36 o                         
  -6  -9  11         82.19         90.23         5.86 o                         
  -5  -9  11        128.18        129.19         4.83 o                         
  -4  -9  11          8.20          4.18         2.10 o                         
  -3  -9  11          5.72          4.15         1.69 o                         
  -2  -9  11          1.08          0.96         1.26 o                         
  -1  -9  11         50.74         51.82         2.08 o                         
   0  -9  11        118.25        132.66         3.12 o                         
   1  -9  11          3.27          5.25         0.89 o                         
   2  -9  11        217.82        238.80         3.82 o                         
   3  -9  11         10.56         10.76         0.83 o                         
   4  -9  11          3.52          3.85         0.79 o                         
   5  -9  11          8.28          7.81         1.18 o                         
  -6  -8  11         45.83         43.03         3.10 o                         
  -5  -8  11        117.51        122.03         4.28 o                         
  -4  -8  11         72.84         80.93         3.17 o                         
  -3  -8  11          0.47          0.86         2.39 o                         
  -2  -8  11        632.26        603.31        17.57 o                         
  -1  -8  11        438.94        448.45         9.52 o                         
   0  -8  11        419.32        433.06         8.60 o                         
   1  -8  11        595.11        646.89         8.98 o                         
   2  -8  11        111.61        119.38         2.42 o                         
   3  -8  11          3.65          2.28         0.69 o                         
   4  -8  11         18.22         20.95         0.85 o                         
   5  -8  11         30.35         28.03         1.58 o                         
  -7  -7  11         45.17         41.70         3.75 o                         
  -6  -7  11        616.64        623.45        23.39 o                         
  -5  -7  11        398.69        395.49        14.11 o                         
  -4  -7  11       1734.55       1659.72        54.88 o                         
  -3  -7  11        728.40        750.46        14.86 o                         
  -2  -7  11        461.50        437.36         9.79 o                         
  -1  -7  11        488.58        512.32         9.55 o                         
   0  -7  11          7.24         10.85         1.27 o                         
   1  -7  11        745.48        770.41        10.51 o                         
   2  -7  11        264.61        272.85         4.49 o                         
   3  -7  11          6.36          5.59         0.70 o                         
   4  -7  11        549.53        569.94         6.97 o                         
   5  -7  11        251.59        264.69         8.29 o                         
   6  -7  11         62.40         32.41         2.28 o                         
  -7  -6  11         45.51         56.19         4.89 o                         
  -6  -6  11        250.18        243.99         7.00 o                         
  -5  -6  11          4.53          5.59         2.12 o                         
  -4  -6  11         10.95          7.22         1.81 o                         
  -3  -6  11        197.85        204.24         5.69 o                         
  -2  -6  11          3.61          4.29         1.16 o                         
  -1  -6  11        283.29        264.78         4.11 o                         
   0  -6  11        121.28        110.01         2.37 o                         
   1  -6  11          4.84          4.49         0.93 o                         
   2  -6  11         95.39         93.22         1.85 o                         
   3  -6  11        343.56        347.17         4.69 o                         
   4  -6  11        177.83        177.53         2.79 o                         
   5  -6  11         18.38         16.28         0.85 o                         
   6  -6  11         33.62         30.52         1.82 o                         
  -7  -5  11         23.91         22.07         3.66 o                         
  -6  -5  11         14.87         13.83         2.67 o                         
  -5  -5  11         80.53         78.49         3.64 o                         
  -4  -5  11       2030.57       1863.45        44.17 o                         
  -3  -5  11          0.16          0.65         1.18 o                         
  -2  -5  11       1252.40       1203.04        21.92 o                         
  -1  -5  11          4.79          3.57         0.79 o                         
   0  -5  11        257.90        253.69         3.84 o                         
   1  -5  11          3.28          2.82         0.79 o                         
   2  -5  11         29.14         29.88         1.38 o                         
   3  -5  11          9.14          7.94         0.97 o                         
   4  -5  11         23.74         22.01         0.93 o                         
   5  -5  11         89.43         89.44         2.51 o                         
   6  -5  11          1.79          0.86         0.77 o                         
  -7  -4  11         28.08         25.49         4.07 o                         
  -6  -4  11        969.76        963.26        35.83 o                         
  -5  -4  11         31.81         35.70         2.07 o                         
  -4  -4  11       2046.53       1876.28        33.79 o                         
  -3  -4  11         51.22         58.69         2.29 o                         
  -2  -4  11        923.14        878.65        12.99 o                         
  -1  -4  11        254.68        256.05         3.91 o                         
   0  -4  11        596.48        575.17         6.98 o                         
   1  -4  11       1271.20       1273.89        13.42 o                         
   2  -4  11          8.32         10.44         0.84 o                         
   3  -4  11       1237.08       1207.04        13.30 o                         
   4  -4  11         42.69         36.13         1.23 o                         
   5  -4  11        151.23        145.68         3.27 o                         
   6  -4  11         26.03         20.00         1.10 o                         
  -7  -3  11          3.36          8.23         3.18 o                         
  -6  -3  11         80.48         71.44         6.70 o                         
  -5  -3  11          5.59          3.88         1.25 o                         
  -4  -3  11       1300.11       1176.06        19.73 o                         
  -3  -3  11          5.61          5.02         1.25 o                         
  -2  -3  11        486.86        456.01         7.15 o                         
  -1  -3  11        329.04        288.29         4.44 o                         
   0  -3  11        138.90        133.36         2.19 o                         
   1  -3  11         50.93         43.66         1.13 o                         
   2  -3  11          1.39         -0.09         0.68 o                         
   3  -3  11          0.39          0.67         0.97 o                         
   4  -3  11         75.59         71.17         1.63 o                         
   5  -3  11         15.27         16.15         0.85 o                         
   6  -3  11          4.95          6.36         0.78 o                         
  -6  -2  11          0.75          1.39         2.14 o                         
  -5  -2  11       1518.07       1427.08        31.49 o                         
  -4  -2  11          3.01          2.89         1.00 o                         
  -3  -2  11        312.32        297.28         6.06 o                         
  -2  -2  11        104.73         87.72         2.24 o                         
  -1  -2  11          1.36          1.01         0.65 o                         
   0  -2  11        669.29        595.54         7.45 o                         
   1  -2  11         19.94         19.63         0.84 o                         
   2  -2  11       1038.36        989.49        10.28 o                         
   3  -2  11         34.08         26.52         1.31 o                         
   4  -2  11        130.87        116.90         2.02 o                         
   5  -2  11         44.64         41.73         1.20 o                         
   6  -2  11         49.23         39.23         1.37 o                         
  -7  -1  11         14.96          8.70         3.58 o                         
  -6  -1  11          6.30          3.62         1.40 o                         
  -5  -1  11         17.50         14.35         1.43 o                         
  -4  -1  11         44.47         41.16         1.63 o                         
  -3  -1  11        132.89        116.80         3.25 o                         
  -2  -1  11         47.16         34.17         1.33 o                         
  -1  -1  11        370.96        325.46         4.54 o                         
   0  -1  11        398.55        367.92         4.90 o                         
   1  -1  11        235.76        229.96         3.09 o                         
   2  -1  11        623.28        615.37         6.88 o                         
   3  -1  11        531.25        534.63         7.49 o                         
   4  -1  11        564.41        567.54         7.39 o                         
   5  -1  11         50.46         50.49         1.37 o                         
   6  -1  11        232.47        215.68         5.86 o                         
  -7   0  11         77.98         68.64        12.70 o                         
  -6   0  11        128.54        113.71         3.17 o                         
  -5   0  11        565.36        477.52         8.76 o                         
  -4   0  11         21.05         23.18         1.43 o                         
  -3   0  11        441.02        414.95         7.88 o                         
  -2   0  11       1233.95       1126.46        17.63 o                         
  -1   0  11         10.23         12.66         0.81 o                         
   0   0  11        187.46        161.09         2.44 o                         
   1   0  11          1.42          1.50         0.65 o                         
   2   0  11          4.53          4.50         0.69 o                         
   3   0  11        280.97        259.03         3.90 o                         
   4   0  11         22.44         22.69         1.33 o                         
   5   0  11        100.45         92.36         1.86 o                         
   6   0  11         23.08         16.74         1.14 o                         
  -7   1  11          3.64          4.46         2.07 o                         
  -6   1  11        365.24        355.70         9.06 o                         
  -5   1  11        564.95        554.56        10.01 o                         
  -4   1  11        576.21        547.32        10.01 o                         
  -3   1  11        218.74        201.48         4.62 o                         
  -2   1  11       2327.95       2263.51        26.69 o                         
  -1   1  11        206.42        167.20         2.68 o                         
   0   1  11        168.69        161.53         2.36 o                         
   1   1  11         68.68         51.72         1.18 o                         
   2   1  11         76.63         64.38         1.32 o                         
   3   1  11         33.27         27.64         1.31 o                         
   4   1  11         12.48          8.84         0.86 o                         
   5   1  11          6.20          3.85         0.77 o                         
   6   1  11         39.97         39.09         1.31 o                         
  -8   2  11        287.00        322.97        16.61 o                         
  -7   2  11        320.11        296.41        10.46 o                         
  -6   2  11        330.48        314.13        11.31 o                         
  -5   2  11          0.22          0.87         1.22 o                         
  -4   2  11          5.76          4.03         1.24 o                         
  -3   2  11        356.28        328.44         5.96 o                         
  -2   2  11         14.12          8.94         0.78 o                         
  -1   2  11        138.92        124.91         2.32 o                         
   0   2  11         53.04         52.84         1.22 o                         
   1   2  11          0.39          0.67         0.69 o                         
   2   2  11         63.08         51.84         1.23 o                         
   3   2  11         21.69         22.82         1.39 o                         
   4   2  11         25.90         20.91         1.17 o                         
   5   2  11          0.66          1.91         0.86 o                         
   6   2  11         13.28         11.19         1.39 o                         
  -8   3  11        146.35        149.75         6.33 o                         
  -7   3  11         14.62         12.75         1.96 o                         
  -6   3  11          0.81          0.61         1.89 o                         
  -5   3  11        140.96        115.07         5.13 o                         
  -4   3  11          0.45          0.24         1.24 o                         
  -3   3  11        869.90        853.81        16.11 o                         
  -2   3  11        694.09        665.45         8.71 o                         
  -1   3  11        409.42        425.80         5.72 o                         
   0   3  11        341.62        325.56         3.92 o                         
   1   3  11        549.41        569.55         6.20 o                         
   2   3  11        211.22        214.30         2.94 o                         
   3   3  11         33.18         31.78         1.13 o                         
   4   3  11        216.53        225.01         3.59 o                         
   5   3  11        425.58        429.46         6.84 o                         
   6   3  11        234.00        232.63         5.52 o                         
  -8   4  11        246.12        243.51         9.04 o                         
  -7   4  11        101.03         88.86         3.50 o                         
  -6   4  11        203.30        180.37         4.78 o                         
  -5   4  11         90.53         67.20         3.29 o                         
  -4   4  11       1173.35       1066.56        27.66 o                         
  -3   4  11        364.29        330.47         5.25 o                         
  -2   4  11        324.40        327.57         5.34 o                         
  -1   4  11          0.86          0.15         0.73 o                         
   0   4  11         60.29         70.61         1.59 o                         
   1   4  11        104.62        105.24         1.86 o                         
   2   4  11          1.14          2.34         1.14 o                         
   3   4  11        308.02        308.19         4.25 o                         
   4   4  11        155.67        158.56         2.87 o                         
   5   4  11         12.76         13.81         0.89 o                         
   6   4  11         88.33         74.03         4.72 o                         
  -8   5  11          2.92          4.19         1.17 o                         
  -7   5  11         76.25         93.08         4.04 o                         
  -6   5  11        263.37        239.24        12.23 o                         
  -5   5  11         17.84         17.27         1.93 o                         
  -4   5  11       1277.83       1212.77        23.65 o                         
  -3   5  11        448.44        462.26         7.18 o                         
  -2   5  11       2157.31       2261.32        30.29 o                         
  -1   5  11        333.39        319.84         4.28 o                         
   0   5  11       1085.34       1155.71        13.17 o                         
   1   5  11        153.39        139.56         2.17 o                         
   2   5  11         20.66         27.65         1.08 o                         
   3   5  11          2.83          1.19         0.83 o                         
   4   5  11         76.10         67.83         1.90 o                         
   5   5  11         22.41         21.24         1.13 o                         
   6   5  11         82.14         40.31         2.52 o                         
  -8   6  11         16.35         11.48         1.71 o                         
  -7   6  11        122.60        116.32         4.37 o                         
  -6   6  11         20.80         17.62         2.31 o                         
  -5   6  11        378.64        351.45        18.65 o                         
  -4   6  11          0.46         -0.40         1.56 o                         
  -3   6  11        425.77        430.32        10.01 o                         
  -2   6  11        455.15        481.99         6.72 o                         
  -1   6  11         22.43         24.56         1.13 o                         
   0   6  11        431.75        434.68         7.82 o                         
   1   6  11          0.32         -0.50         0.79 o                         
   2   6  11        175.03        176.78         3.09 o                         
   3   6  11         81.58         78.98         1.69 o                         
   4   6  11        146.72        158.17         3.08 o                         
   5   6  11         34.82         25.58         1.98 o                         
  -7   7  11          0.65         -0.25         1.69 o                         
  -6   7  11          4.75          4.58         1.42 o                         
  -5   7  11          2.96          0.03         2.46 o                         
  -4   7  11        782.96        807.96        36.88 o                         
  -3   7  11        123.72        110.95         3.39 o                         
  -2   7  11        406.53        410.26         5.54 o                         
  -1   7  11        172.56        152.01         2.89 o                         
   0   7  11        146.86        145.72         2.64 o                         
   1   7  11        565.22        590.19         7.62 o                         
   2   7  11        389.07        403.42         5.11 o                         
   3   7  11        274.69        284.94         4.32 o                         
   4   7  11         82.83         75.44         1.99 o                         
  -7   8  11          4.73          4.53         0.95 o                         
  -6   8  11          1.65          0.41         1.10 o                         
  -5   8  11         17.59         19.81         1.89 o                         
  -4   8  11          5.52          5.34         1.50 o                         
  -3   8  11         29.02         26.08         1.77 o                         
  -2   8  11         15.78         21.00         1.47 o                         
  -1   8  11         18.97         16.21         1.19 o                         
   0   8  11        299.44        289.59         4.50 o                         
   1   8  11         45.26         52.48         1.31 o                         
   2   8  11        427.18        456.28         6.74 o                         
   3   8  11        110.77        122.19         2.49 o                         
   4   8  11        108.36        130.62         7.65 o                         
  -6   9  11         42.79         37.00         1.93 o                         
  -5   9  11        278.28        265.54         7.04 o                         
  -4   9  11         47.80         41.73         1.88 o                         
  -3   9  11        135.02        127.40         4.65 o                         
  -2   9  11          5.89          4.65         0.93 o                         
  -1   9  11          1.31          2.16         0.85 o                         
   0   9  11         77.10         90.13         1.85 o                         
   1   9  11          5.82          6.00         0.73 o                         
   2   9  11        293.82        341.36         4.91 o                         
   3   9  11        168.63        158.48         4.48 o                         
   4   9  11         80.35         79.48         4.72 o                         
  -6  10  11          0.01         -0.16         1.22 o                         
  -5  10  11         15.13         16.49         1.75 o                         
  -4  10  11          3.91          3.54         1.22 o                         
  -3  10  11         21.40         26.92         1.30 o                         
  -2  10  11         22.79         25.91         1.21 o                         
  -1  10  11         11.22         11.56         0.90 o                         
   0  10  11          0.00          0.46         0.76 o                         
   1  10  11         80.63         81.00         1.77 o                         
   2  10  11         27.28         25.20         1.29 o                         
   3  10  11          0.29          1.19         1.06 o                         
  -5  11  11         80.60         51.87         3.34 o                         
  -4  11  11          2.24          1.91         0.89 o                         
  -3  11  11         41.82         41.81         1.45 o                         
  -2  11  11         57.40         62.10         1.88 o                         
  -1  11  11         21.15         23.20         0.91 o                         
   0  11  11         30.31         32.16         1.24 o                         
   1  11  11         27.69         32.36         1.61 o                         
   2  11  11         29.19         29.09         2.48 o                         
  -3  12  11         40.43         35.51         2.77 o                         
  -2  12  11         78.68         91.29         5.46 o                         
  -1  12  11         10.95         11.56         2.28 o                         
   0  12  11          0.45          0.90         1.71 o                         
  -1 -12  12         10.14         15.07         1.87 o                         
   0 -12  12         43.07         55.67         2.76 o                         
   1 -12  12         62.67         76.14         4.56 o                         
  -4 -11  12         76.72         94.71         5.78 o                         
  -3 -11  12          3.21          2.17         1.64 o                         
  -2 -11  12         22.59         30.63         1.67 o                         
  -1 -11  12         74.83         88.11         2.13 o                         
   0 -11  12         69.44         91.38         2.14 o                         
   1 -11  12         93.28        104.85         2.98 o                         
   2 -11  12          8.56         11.49         1.27 o                         
   3 -11  12         22.64         19.87         1.87 o                         
  -5 -10  12          3.59          2.36         1.26 o                         
  -4 -10  12        266.59        282.56         8.49 o                         
  -3 -10  12          2.63          3.72         1.08 o                         
  -2 -10  12        163.33        163.85         4.04 o                         
  -1 -10  12          3.20          3.50         0.84 o                         
   0 -10  12        109.42        109.98         2.56 o                         
   1 -10  12          0.81          0.30         0.78 o                         
   2 -10  12         56.71         54.79         1.29 o                         
   3 -10  12         90.54        112.77         3.25 o                         
  -6  -9  12        149.57        126.23         6.92 o                         
  -5  -9  12        200.21        218.82         6.99 o                         
  -4  -9  12         75.51         79.46         3.69 o                         
  -3  -9  12         15.23         16.20         1.58 o                         
  -2  -9  12         22.14         30.60         1.58 o                         
  -1  -9  12         69.61         66.46         2.28 o                         
   0  -9  12         15.64         16.79         1.26 o                         
   1  -9  12         13.21         11.04         0.94 o                         
   2  -9  12         32.09         26.82         1.03 o                         
   3  -9  12          3.80          3.90         0.66 o                         
   4  -9  12        102.00        103.43         4.32 o                         
  -6  -8  12          0.08          0.34         1.55 o                         
  -5  -8  12        186.81        193.47         6.60 o                         
  -4  -8  12         23.87         32.40         2.68 o                         
  -3  -8  12        189.38        196.94         6.13 o                         
  -2  -8  12         73.77         56.91         2.55 o                         
  -1  -8  12         75.28         76.18         2.37 o                         
   0  -8  12         31.91         21.88         1.40 o                         
   1  -8  12         13.72         10.44         1.00 o                         
   2  -8  12          8.26          8.60         0.89 o                         
   3  -8  12          4.87          6.33         0.73 o                         
   4  -8  12          6.03          7.09         0.67 o                         
   5  -8  12          4.05          3.68         0.92 o                         
  -6  -7  12         63.94         62.21         3.83 o                         
  -5  -7  12         24.18         19.94         2.00 o                         
  -4  -7  12        162.27        142.34         5.03 o                         
  -3  -7  12          0.92         -0.71         2.70 o                         
  -2  -7  12        345.88        331.20        10.25 o                         
  -1  -7  12        119.60        104.30         3.28 o                         
   0  -7  12        114.67        135.41         3.20 o                         
   1  -7  12         20.97         21.34         1.30 o                         
   2  -7  12         75.61         84.36         1.83 o                         
   3  -7  12        219.43        231.72         3.32 o                         
   4  -7  12          0.36          0.72         0.62 o                         
   5  -7  12         28.62         31.71         1.43 o                         
  -6  -6  12         72.21         78.65         5.33 o                         
  -5  -6  12         10.15          9.00         2.25 o                         
  -4  -6  12        161.70        159.29        20.20 o                         
  -3  -6  12         19.72         15.99         1.75 o                         
  -2  -6  12       1793.19       1709.35        32.52 o                         
  -1  -6  12         88.79         85.99         2.48 o                         
   0  -6  12       2024.28       2100.30        32.39 o                         
   1  -6  12         98.17         95.10         1.98 o                         
   2  -6  12        748.49        773.59        10.50 o                         
   3  -6  12         66.12         66.27         1.42 o                         
   4  -6  12         94.17         85.01         1.67 o                         
   5  -6  12         61.25         59.39         2.15 o                         
  -6  -5  12          2.28          0.24         1.98 o                         
  -5  -5  12         63.18         59.49         3.68 o                         
  -4  -5  12        114.81         97.76         3.40 o                         
  -3  -5  12        106.29        108.50         3.77 o                         
  -2  -5  12        206.78        198.82         4.39 o                         
  -1  -5  12        139.68        136.14         2.71 o                         
   0  -5  12          9.44          8.53         0.96 o                         
   1  -5  12         15.73         17.44         1.22 o                         
   2  -5  12        202.39        205.53         3.66 o                         
   3  -5  12         65.28         65.93         1.55 o                         
   4  -5  12        138.46        140.56         2.27 o                         
   5  -5  12          1.28          1.90         0.72 o                         
   6  -5  12          2.40          1.22         1.14 o                         
  -7  -4  12         26.37         34.94         4.23 o                         
  -6  -4  12        311.71        287.42        11.54 o                         
  -5  -4  12         26.82         22.84         2.65 o                         
  -4  -4  12        400.14        367.09         7.96 o                         
  -3  -4  12         26.58         27.93         1.95 o                         
  -2  -4  12        253.51        237.61         4.11 o                         
  -1  -4  12        104.26         93.74         2.10 o                         
   0  -4  12        542.42        537.62         6.88 o                         
   1  -4  12         21.68         18.82         0.92 o                         
   2  -4  12        140.76        144.15         3.08 o                         
   3  -4  12          0.56          0.90         0.75 o                         
   4  -4  12        175.26        175.37         2.93 o                         
   5  -4  12         19.67         19.51         0.90 o                         
   6  -4  12         71.68         64.24        10.30 o                         
  -6  -3  12        662.40        620.13        17.00 o                         
  -5  -3  12        468.44        420.77        14.96 o                         
  -4  -3  12        291.62        214.60         4.96 o                         
  -3  -3  12         35.18         32.58         1.84 o                         
  -2  -3  12        289.48        279.28         4.61 o                         
  -1  -3  12        379.13        375.16         5.82 o                         
   0  -3  12        176.63        160.49         2.55 o                         
   1  -3  12        339.15        347.63         4.25 o                         
   2  -3  12        435.01        434.68         6.52 o                         
   3  -3  12        108.93        108.73         2.13 o                         
   4  -3  12        854.41        879.99         9.67 o                         
   5  -3  12         13.63         13.02         0.78 o                         
   6  -3  12        188.25        180.72         4.81 o                         
  -6  -2  12        140.30        136.74         6.36 o                         
  -5  -2  12        350.91        315.04        10.81 o                         
  -4  -2  12          0.27          1.25         1.23 o                         
  -3  -2  12          2.16          0.90         1.12 o                         
  -2  -2  12       1206.86       1183.94        18.76 o                         
  -1  -2  12        242.04        210.53         3.49 o                         
   0  -2  12        924.77        888.61        11.47 o                         
   1  -2  12        111.70         99.78         1.72 o                         
   2  -2  12        174.56        178.71         2.41 o                         
   3  -2  12         72.50         64.80         1.61 o                         
   4  -2  12         91.64         87.72         1.56 o                         
   5  -2  12         48.79         45.26         1.16 o                         
   6  -2  12         81.45         78.56         4.40 o                         
  -7  -1  12        595.33        452.77        16.79 o                         
  -6  -1  12         32.47         25.33         2.66 o                         
  -5  -1  12       2505.13       2344.51        58.12 o                         
  -4  -1  12        216.57        183.78         3.91 o                         
  -3  -1  12         61.26         51.77         2.48 o                         
  -2  -1  12         47.37         41.81         1.84 o                         
  -1  -1  12         12.21         12.34         0.87 o                         
   0  -1  12        996.06        953.32        12.87 o                         
   1  -1  12         23.55         23.03         0.95 o                         
   2  -1  12        363.68        366.39         4.34 o                         
   3  -1  12          7.16          5.25         0.77 o                         
   4  -1  12         12.12         10.96         0.78 o                         
   5  -1  12          7.19          6.61         0.75 o                         
   6  -1  12         15.73         15.69         2.77 o                         
  -7   0  12        471.50        439.86        27.60 o                         
  -6   0  12        597.19        529.34        18.39 o                         
  -5   0  12        458.19        399.75         8.02 o                         
  -4   0  12        410.19        357.13         7.18 o                         
  -3   0  12         10.65         11.49         1.55 o                         
  -2   0  12       1829.06       1765.02        25.14 o                         
  -1   0  12         74.94         75.17         1.81 o                         
   0   0  12       1421.05       1458.47        17.14 o                         
   1   0  12        452.89        475.39         6.39 o                         
   2   0  12        708.42        743.62         7.99 o                         
   3   0  12        253.80        266.06         3.56 o                         
   4   0  12         45.09         45.19         1.23 o                         
   5   0  12          0.61          0.76         0.70 o                         
   6   0  12        266.45        188.54         7.09 o                         
  -7   1  12         57.76         51.32         2.52 o                         
  -6   1  12         29.15         23.78         2.89 o                         
  -5   1  12          6.99          8.59         1.52 o                         
  -4   1  12         35.69         23.11         1.59 o                         
  -3   1  12         64.83         51.39         1.92 o                         
  -2   1  12        184.26        158.49         3.98 o                         
  -1   1  12        170.20        146.96         2.56 o                         
   0   1  12        644.99        628.57         7.60 o                         
   1   1  12         29.55         32.79         1.18 o                         
   2   1  12        209.66        192.30         2.46 o                         
   3   1  12         66.58         68.42         1.66 o                         
   4   1  12         80.12         84.58         1.65 o                         
   5   1  12        100.61         96.14         1.85 o                         
   6   1  12         61.90         61.65         4.32 o                         
  -7   2  12         85.20         81.39         3.97 o                         
  -6   2  12       2163.23       2076.72        53.55 o                         
  -5   2  12        603.29        565.38        10.86 o                         
  -4   2  12        917.62        842.25        16.08 o                         
  -3   2  12        529.11        496.45        10.06 o                         
  -2   2  12        219.82        232.25         3.87 o                         
  -1   2  12        766.14        716.88         8.70 o                         
   0   2  12         53.69         43.80         1.18 o                         
   1   2  12        322.36        326.68         4.06 o                         
   2   2  12         50.40         43.37         1.64 o                         
   3   2  12          1.61          1.59         0.87 o                         
   4   2  12         14.76         11.38         0.85 o                         
   5   2  12          8.57          9.20         0.85 o                         
   6   2  12          0.53          1.90         1.11 o                         
  -8   3  12        217.78        212.30        11.16 o                         
  -7   3  12         78.09         76.66         3.76 o                         
  -6   3  12       1255.89       1184.65        36.22 o                         
  -5   3  12         48.34         45.09         2.01 o                         
  -4   3  12        864.32        844.04        13.57 o                         
  -3   3  12          0.84          0.30         0.93 o                         
  -2   3  12        350.23        345.66         6.41 o                         
  -1   3  12         82.42         69.88         1.63 o                         
   0   3  12         32.37         24.53         1.01 o                         
   1   3  12        182.10        170.34         2.45 o                         
   2   3  12          9.96          8.37         1.16 o                         
   3   3  12          0.51          1.00         0.78 o                         
   4   3  12        123.71        116.54         2.12 o                         
   5   3  12          0.69          1.06         0.73 o                         
  -8   4  12        140.93        114.99         6.60 o                         
  -7   4  12        304.18        283.93        13.54 o                         
  -6   4  12         21.85         21.49         2.47 o                         
  -5   4  12        316.37        282.12        11.82 o                         
  -4   4  12        342.34        328.33         6.78 o                         
  -3   4  12        192.83        182.62         3.17 o                         
  -2   4  12       1006.84        970.06        11.77 o                         
  -1   4  12        789.09        796.65         9.51 o                         
   0   4  12        345.01        335.26         4.36 o                         
   1   4  12        129.60        126.20         2.98 o                         
   2   4  12        699.06        746.91         9.62 o                         
   3   4  12        128.45        135.80         2.35 o                         
   4   4  12         99.12         94.27         1.96 o                         
   5   4  12         32.28         32.75         1.62 o                         
  -7   5  12       1174.21       1158.62        38.00 o                         
  -6   5  12         59.99         48.32         3.66 o                         
  -5   5  12        463.90        450.70        15.13 o                         
  -4   5  12         43.89         41.66         1.81 o                         
  -3   5  12        150.59        173.98         4.55 o                         
  -2   5  12        324.25        320.82         7.65 o                         
  -1   5  12         59.80         48.84         1.57 o                         
   0   5  12        376.67        377.80         7.04 o                         
   1   5  12        191.32        189.99         2.95 o                         
   2   5  12        483.86        538.42         6.63 o                         
   3   5  12         84.17         95.20         1.76 o                         
   4   5  12        153.64        152.28         2.98 o                         
   5   5  12        207.13        224.56         5.81 o                         
  -7   6  12         12.96         11.34         1.65 o                         
  -6   6  12        134.77        132.21         5.31 o                         
  -5   6  12         11.83          9.72         1.69 o                         
  -4   6  12        110.49        123.02         4.95 o                         
  -3   6  12          0.93          1.03         1.22 o                         
  -2   6  12        120.78        106.56         2.23 o                         
  -1   6  12        180.75        189.33         3.19 o                         
   0   6  12        897.10        923.52        11.15 o                         
   1   6  12         52.00         47.33         1.55 o                         
   2   6  12        316.56        307.41         3.86 o                         
   3   6  12          1.67          1.53         0.77 o                         
   4   6  12        112.57        111.37         2.43 o                         
  -7   7  12          6.77          5.09         1.11 o                         
  -6   7  12        109.47         97.73         3.64 o                         
  -5   7  12          2.03          0.28         1.25 o                         
  -4   7  12         39.28         35.44         2.15 o                         
  -3   7  12        220.25        234.17         5.68 o                         
  -2   7  12        179.62        158.45         3.06 o                         
  -1   7  12        672.39        736.39        11.49 o                         
   0   7  12          0.59          2.77         0.84 o                         
   1   7  12        304.43        325.80         4.58 o                         
   2   7  12         67.79         71.72         1.78 o                         
   3   7  12        138.95        155.21         3.04 o                         
   4   7  12        296.55        297.18        12.22 o                         
  -6   8  12         20.52         16.02         1.72 o                         
  -5   8  12         87.98         80.69         2.43 o                         
  -4   8  12         42.30         41.98         2.36 o                         
  -3   8  12         97.79         92.76         2.47 o                         
  -2   8  12         98.55        103.08         2.09 o                         
  -1   8  12         92.29         87.97         2.02 o                         
   0   8  12        119.39        127.02         2.29 o                         
   1   8  12         31.12         30.58         1.14 o                         
   2   8  12          8.05         10.03         0.83 o                         
   3   8  12         41.32         51.11         1.58 o                         
   4   8  12        202.41        215.48        10.83 o                         
  -6   9  12         11.37         10.95         1.29 o                         
  -5   9  12         60.35         56.76         2.37 o                         
  -4   9  12         64.83         68.94         2.76 o                         
  -3   9  12         99.94        118.73         3.39 o                         
  -2   9  12         37.12         38.27         1.41 o                         
  -1   9  12         57.66         73.83         1.72 o                         
   0   9  12        138.63        159.06         2.88 o                         
   1   9  12         10.73         11.90         0.79 o                         
   2   9  12         11.86         16.55         0.87 o                         
   3   9  12         92.23        105.26         4.43 o                         
  -5  10  12          7.36          6.92         1.27 o                         
  -4  10  12         18.86         22.31         1.92 o                         
  -3  10  12         85.77         94.32         2.90 o                         
  -2  10  12         53.70         60.96         1.73 o                         
  -1  10  12         32.38         35.12         1.16 o                         
   0  10  12         26.86         28.52         1.02 o                         
   1  10  12         34.49         38.99         1.18 o                         
   2  10  12         12.45         11.80         1.03 o                         
  -4  11  12         44.26         37.40         2.02 o                         
  -3  11  12         31.63         36.81         3.26 o                         
  -2  11  12          0.49          0.83         0.93 o                         
  -1  11  12         11.82         16.04         1.11 o                         
   0  11  12         15.72         17.49         1.37 o                         
  -2  12  12          5.52          6.19         1.38 o                         
  -1  12  12         38.23         35.59         2.61 o                         
  -3 -11  13         12.18         15.15         2.28 o                         
  -2 -11  13        244.71        259.48         7.52 o                         
  -1 -11  13          1.95          1.75         1.06 o                         
   0 -11  13         22.02         26.89         1.36 o                         
   1 -11  13         23.31         29.39         1.64 o                         
   2 -11  13         47.09         51.71         3.26 o                         
  -4 -10  13         10.93         11.85         1.34 o                         
  -3 -10  13        127.73        135.53         5.67 o                         
  -2 -10  13          7.12          6.43         1.01 o                         
  -1 -10  13         96.21        110.97         3.56 o                         
   0 -10  13         14.24         13.04         0.96 o                         
   1 -10  13         99.76        108.15         2.32 o                         
   2 -10  13          6.05          7.36         0.96 o                         
   3 -10  13         49.52         54.48         3.58 o                         
  -5  -9  13         49.71         58.16        10.18 o                         
  -4  -9  13          2.71          2.97         1.53 o                         
  -3  -9  13         98.79         90.88         2.96 o                         
  -2  -9  13         11.37         15.64         1.47 o                         
  -1  -9  13         33.55         36.10         1.43 o                         
   0  -9  13        135.16        163.68         3.37 o                         
   1  -9  13          9.90          9.22         0.79 o                         
   2  -9  13        295.42        333.81         4.75 o                         
   3  -9  13         15.49         14.01         1.00 o                         
   4  -9  13        244.87        216.29        10.51 o                         
  -5  -8  13         38.41         43.40         2.57 o                         
  -4  -8  13        102.94         98.92         6.30 o                         
  -3  -8  13         39.27         34.84         2.67 o                         
  -2  -8  13         13.15         14.21         1.54 o                         
  -1  -8  13        223.63        210.29         5.55 o                         
   0  -8  13        104.70        110.51         2.45 o                         
   1  -8  13          0.51          0.01         0.87 o                         
   2  -8  13         17.62         20.35         1.00 o                         
   3  -8  13         35.35         38.34         1.20 o                         
   4  -8  13          2.62          2.71         0.97 o                         
  -6  -7  13         31.24         30.56         3.58 o                         
  -5  -7  13          1.33          1.08         1.54 o                         
  -4  -7  13         10.47         13.80         2.73 o                         
  -3  -7  13         44.18         49.46         2.80 o                         
  -2  -7  13        139.69        173.08         6.38 o                         
  -1  -7  13        171.19        180.76         4.09 o                         
   0  -7  13        922.74        966.68        13.38 o                         
   1  -7  13         42.31         45.96         1.42 o                         
   2  -7  13        604.35        642.87         8.17 o                         
   3  -7  13          0.38         -0.07         0.67 o                         
   4  -7  13         79.87         79.32         2.17 o                         
   5  -7  13         28.29         23.22         2.97 o                         
  -6  -6  13         59.92         58.04         3.74 o                         
  -5  -6  13        113.11        108.51         4.06 o                         
  -4  -6  13         19.07         12.80         2.62 o                         
  -3  -6  13        234.88        220.80         7.89 o                         
  -2  -6  13         84.47         70.56         2.78 o                         
  -1  -6  13         13.83         12.39         1.14 o                         
   0  -6  13        202.06        172.40         4.05 o                         
   1  -6  13         68.00         64.06         1.75 o                         
   2  -6  13          1.03         -0.10         0.78 o                         
   3  -6  13        143.70        154.21         2.36 o                         
   4  -6  13         16.11         14.32         0.76 o                         
   5  -6  13         29.07         29.83         2.85 o                         
  -6  -5  13        928.55        936.58        30.37 o                         
  -5  -5  13         26.42         23.39         2.71 o                         
  -4  -5  13        373.12        314.49        10.39 o                         
  -3  -5  13         36.78         37.75         2.31 o                         
  -2  -5  13        326.55        253.05         5.39 o                         
  -1  -5  13        703.09        720.82        12.03 o                         
   0  -5  13         13.45         19.13         1.23 o                         
   1  -5  13        136.95        141.03         3.26 o                         
   2  -5  13        384.87        418.28         5.70 o                         
   3  -5  13        164.79        175.50         2.72 o                         
   4  -5  13        153.88        161.16         2.93 o                         
   5  -5  13         48.62         50.08         2.39 o                         
  -6  -4  13          2.01         -0.42         1.89 o                         
  -5  -4  13         13.86         12.50         1.86 o                         
  -4  -4  13          2.71          7.00         1.66 o                         
  -3  -4  13         83.63         76.14         3.19 o                         
  -2  -4  13         25.95         34.43         1.78 o                         
  -1  -4  13        759.08        781.70        10.70 o                         
   0  -4  13        442.63        504.69         8.85 o                         
   1  -4  13        972.66       1004.99        13.00 o                         
   2  -4  13        196.18        213.75         3.61 o                         
   3  -4  13        150.17        146.59         2.28 o                         
   4  -4  13         38.98         41.48         1.13 o                         
   5  -4  13         14.72         12.22         1.09 o                         
  -6  -3  13          7.68          9.76         1.88 o                         
  -5  -3  13        149.02        136.66        23.86 o                         
  -4  -3  13        251.27        232.54         5.43 o                         
  -3  -3  13       1149.70       1189.46        23.26 o                         
  -2  -3  13        542.57        582.39        16.47 o                         
  -1  -3  13        164.15        161.26         3.27 o                         
   0  -3  13         49.43         44.86         1.35 o                         
   1  -3  13         33.09         34.77         1.41 o                         
   2  -3  13       2268.17       2454.10        28.97 o                         
   3  -3  13         26.68         28.31         1.08 o                         
   4  -3  13        596.18        647.54         7.87 o                         
   5  -3  13          1.40          1.14         0.69 o                         
  -6  -2  13        141.52        140.60         5.48 o                         
  -5  -2  13         42.63         37.68         2.63 o                         
  -4  -2  13        280.30        268.73         5.86 o                         
  -3  -2  13       1364.46       1341.30        37.35 o                         
  -2  -2  13        162.59        128.09         3.63 o                         
  -1  -2  13        412.96        396.88         6.43 o                         
   0  -2  13        232.43        252.58         4.15 o                         
   1  -2  13        197.20        204.83         3.89 o                         
   2  -2  13         91.17         86.50         1.75 o                         
   3  -2  13         76.97         76.02         1.64 o                         
   4  -2  13         38.74         38.84         1.09 o                         
   5  -2  13         29.62         33.56         1.12 o                         
  -7  -1  13        165.83        121.64         6.19 o                         
  -6  -1  13        704.59        658.35        26.38 o                         
  -5  -1  13         11.06         14.90         1.67 o                         
  -4  -1  13       2121.39       2042.52        44.82 o                         
  -3  -1  13          0.50          1.09         1.48 o                         
  -2  -1  13       1484.13       1508.46        27.40 o                         
  -1  -1  13          7.19          9.46         0.94 o                         
   0  -1  13         14.01         10.24         1.05 o                         
   1  -1  13        851.04        857.96        10.50 o                         
   2  -1  13         90.62         86.76         1.67 o                         
   3  -1  13        545.74        577.28         6.86 o                         
   4  -1  13          3.36          2.45         0.71 o                         
   5  -1  13         77.82         76.89         1.80 o                         
  -7   0  13        274.64        223.76         9.99 o                         
  -6   0  13        202.79        173.18         4.63 o                         
  -5   0  13          6.47          9.60         1.57 o                         
  -4   0  13        103.66         77.38         2.71 o                         
  -3   0  13        583.10        596.25        11.76 o                         
  -2   0  13         53.94         59.55         2.27 o                         
  -1   0  13        151.08        128.59         2.95 o                         
   0   0  13          0.09         -0.85         0.85 o                         
   1   0  13        319.57        356.30         4.91 o                         
   2   0  13         67.92         78.81         1.67 o                         
   3   0  13        137.17        138.49         2.41 o                         
   4   0  13        281.26        302.75         3.87 o                         
   5   0  13         47.40         46.66         1.24 o                         
  -7   1  13         14.18         11.89         1.61 o                         
  -6   1  13          0.30         -0.71         1.39 o                         
  -5   1  13         40.34         34.01         1.97 o                         
  -4   1  13        467.79        480.46         9.52 o                         
  -3   1  13       1205.50       1139.93        25.96 o                         
  -2   1  13        259.40        268.57         5.98 o                         
  -1   1  13        298.38        276.68         4.83 o
[truncated: 78,166 more chars]
